# Supplementary material for: GloPL, a global data base on pollen limitation of plant reproduction
Source: Sci Data. 2018 Nov 20;5:180249. doi: 10.1038/sdata.2018.249 (PMC6244188; doi:10.1038/sdata.2018.249)
Supplement: Supplementary file 1 [file sdata2018249-isa1.zip]

Archive with 3 entries (3 files):
- i_Investigation.txt
- s_Bennett073B_study.txt
- a_Bennett073B_assay.txt
