# Supplementary material for: GloPL, a global data base on pollen limitation of plant reproduction
Source: Sci Data. 2018 Nov 20;5:180249. doi: 10.1038/sdata.2018.249 (PMC6244188; doi:10.1038/sdata.2018.249)
Supplement: Supplementary file 1 [file sdata2018249-isa1.zip › i_Investigation.txt]

# Investigation File generated for Scientific Data with Investigation File Authoring Tool version 0.1.0 on 28/09/2018 - This metadata file is CC0
ONTOLOGY SOURCE REFERENCE
Term Source Name	NCBITaxon	ERO	OBI	NIFDYS
Term Source File	http://data.bioontology.org/ontologies/NCBITAXON	http://data.bioontology.org/ontologies/ERO	http://data.bioontology.org/ontologies/OBI	http://data.bioontology.org/ontologies/NIFDYS
Term Source Version	2016AB	2013-08-02	2014-08-18	1.5 (December, 2012)
Term Source Description	National Center for Biotechnology Information (NCBI) Organismal Classification	Eagle-I Research Resource Ontology	Ontology for Biomedical Investigations	Neuroscience Information Framework (NIF) Dysfunction Ontlogy
INVESTIGATION
Investigation Identifier
Investigation Title
Investigation Description
Investigation Submission Date
Investigation Public Release Date
INVESTIGATION PUBLICATIONS
Investigation PubMed ID
Investigation Publication DOI
Investigation Publication Author List
Investigation Publication Title
Investigation Publication Status
Investigation Publication Status Term Accession Number
Investigation Publication Status Term Source REF
INVESTIGATION CONTACTS
Investigation Person Last Name
Investigation Person Mid Initials
Investigation Person First Name
Investigation Person Address
Investigation Person Phone
Investigation Person Fax
Investigation Person Email
Investigation Person Affiliation
Investigation Person Roles
Investigation Person Roles Term Accession Number
Investigation Person Roles Term Source REF
STUDY
Study Identifier	10.1038/sdata.2018.249
Study Title	GloPL, a global data base on pollen limitation of plant reproduction
Study Submission Date	05/02/2018
Study Public Release Date	20/11/2018
Study Description	http://www.nature.com/articles/sdata2018249#abstract
Study File Name	s_Bennett073B_study.txt
Comment[Subject Keywords]	///;//
Comment[Manuscript Licence]	CC BY-4.0
Comment[Experimental Metadata Licence]	CC0
Comment[Supplementary Information File Name]	
Comment[Supplementary Information File Type]	x-zip-compressed
Comment[Supplementary Information File URL]	http://www.nature.com/articles/sdata2018249#supplementary-information
Comment[Data Repository]	Dryad Digital Repository
Comment[Data Record Accession]	doi:10.5061/dryad.dt437
Comment[Data Record URI]	https://doi.org/10.5061/dryad.dt437
STUDY DESIGN DESCRIPTORS
Study Design Type	data integration objective
Study Design Type Term Accession Number	ERO:0100092
Study Design Type Term Source REF	ERO
STUDY PUBLICATIONS
Study PubMed ID
Study Publication DOI
Study Publication Author List
Study Publication Title
Study Publication Status
Study Publication Status Term Accession Number
Study Publication Status Term Source REF
STUDY FACTORS
Study Factor Name	geographic location	year of study
Study Factor Type	geographic location	temporal_interval
Study Factor Type Term Accession Number	GAZ:00000448	http://www.ifomis.org/bfo/1.1/span#TemporalInterval
Study Factor Type Term Source REF	OBI	ERO
STUDY ASSAYS
Study Assay Measurement Type	fecundity
Study Assay Measurement Type Term Accession Number	PATO:0000273
Study Assay Measurement Type Term Source REF	NIFDYS
Study Assay Technology Type	digital curation
Study Assay Technology Type Term Accession Number	OBI:0302914
Study Assay Technology Type Term Source REF	OBI
Study Assay Technology Platform	""
Study Assay File Name	a_Bennett073B_assay.txt
STUDY PROTOCOLS
Study Protocol Name	Literature search	dataset compilation	Phylogeny
Study Protocol Type	data acquisition	data processing operation	data transformation
Study Protocol Type Term Accession Number	ERO:0000387	ERO:0100287	OBI:0200000
Study Protocol Type Term Source REF	ERO	ERO	ERO
Study Protocol Description			
Study Protocol URI	""	""	""
Study Protocol Version			
Study Protocol Parameters Name	""	""	""
Study Protocol Parameters Name Term Accession Number	""	""	""
Study Protocol Parameters Name Term Source REF	""	""	""
Study Protocol Components Name	""	""	""
Study Protocol Components Type	""	""	""
Study Protocol Components Type Term Accession Number	""	""	""
Study Protocol Components Type Term Source REF	""	""	""
STUDY CONTACTS
Study Person Last Name	Bennett	Steets	Durka	Vamosi	Arceo-Gómez	Burd	Burkle	Ellis	Freitas	Li	Rodger	Wolowski	Xia	Ashman	Knight
Study Person First Name	J. M.	J. A.	W.	J. C.	G.	M.	L. A.	A. G.	L.	J.	J. G.	M.	J.	T-L.	T. M.
Study Person Mid Initials															
Study Person Email	joanne.bennett@idiv.de	""	""	""	""	""	""	""	""	""	""	""	""	""	""
Study Person Phone															
Study Person Fax															
Study Person Address															
Study Person Affiliation	Institute of Biology, Martin Luther University Halle-Wittenberg, Am Kirchtor 1, 06108, Halle (Saale), Germany	Department of Plant Biology, Ecology and Evolution, Oklahoma State University, Stillwater, OK, USA	German Centre for Integrative Biodiversity Research (iDiv) Halle-Jena-Leipzig, Deutscher Platz 5e, 04103 Leipzig, Germany	Department of Biological Sciences, University of Calgary, Calgary, AB, Canada	Department of Biological Sciences, Eastern Tennessee State University, Johnson City, TN, USA	School of Biological Sciences, Monash University, Melbourne VIC 3800, Australia	Department of Ecology, Montana State University, Bozeman, MT 59715 USA	Department of Botany and Zoology, University of Stellenbosch, Private Bag X1, Matieland 7602, South Africa	Rio de Janeiro Botanical Garden, Rua Pacheco Leão 915, Rio de Janeiro - RJ, 22460-030, Brazil	Taizhou University, Jiaojiang District, Taizhou City, Zhejiang, P. R. China	Department of Botany and Zoology, University of Stellenbosch, Private Bag X1, Matieland 7602, South Africa	Institute of Natural Sciences, Federal University of Alfenas, Gabriel Monteiro da Silva street 700, Alfenas, Minas Gerais, 37130-001, Brazil	College of Life Sciences, South-Central University for Nationalities, Wuhan, Hubei, P. R. China	Department of Biological Sciences, University of Pittsburgh, Pittsburgh, PA 15260, USA	Institute of Biology, Martin Luther University Halle-Wittenberg, Am Kirchtor 1, 06108, Halle (Saale), Germany
Study Person Roles															
Study Person Roles Term Accession Number															
Study Person Roles Term Source REF															
Comment[Study Person ORCID]	0000-0002-7883-3577														
Comment[Funder]															
Comment[FundRef ID]															
Comment[Funder Term Source REF]															
Comment[Grant Identifier]															
