# Supplementary material for: GloPL, a global data base on pollen limitation of plant reproduction
Source: Sci Data. 2018 Nov 20;5:180249. doi: 10.1038/sdata.2018.249 (PMC6244188; doi:10.1038/sdata.2018.249)
Supplement: Supplementary file 1 [file sdata2018249-isa1.zip › s_Bennett073B_study.txt]

Source Name	Characteristics[organism]	Term Source REF	Term Accession Number	Protocol REF	Sample Name	Factor Value[year of study]	Factor Value[geographic location]
scientific publication	Magnoliophyta	NCBITaxon	NCBITaxon:3398	Literature search	Chan_1981_publication	1981	latitude; longitude
scientific publication	Magnoliophyta	NCBITaxon	NCBITaxon:3398	Literature search	Bierzychudek_1982_publication	1982	latitude; longitude
scientific publication	Magnoliophyta	NCBITaxon	NCBITaxon:3398	Literature search	Gross_and_Werner_1983_publication	1983	latitude; longitude
scientific publication	Magnoliophyta	NCBITaxon	NCBITaxon:3398	Literature search	Hogan_1983_publication	1983	latitude; longitude
scientific publication	Magnoliophyta	NCBITaxon	NCBITaxon:3398	Literature search	Motten_1983_publication	1983	latitude; longitude
scientific publication	Magnoliophyta	NCBITaxon	NCBITaxon:3398	Literature search	Koptur_1984_publication	1984	latitude; longitude
scientific publication	Magnoliophyta	NCBITaxon	NCBITaxon:3398	Literature search	Scribailo_and_Posluszny_1984_publication	1984	latitude; longitude
scientific publication	Magnoliophyta	NCBITaxon	NCBITaxon:3398	Literature search	Campbell_1985_publication	1985	latitude; longitude
scientific publication	Magnoliophyta	NCBITaxon	NCBITaxon:3398	Literature search	Galen_1985_publication	1985	latitude; longitude
scientific publication	Magnoliophyta	NCBITaxon	NCBITaxon:3398	Literature search	Galen_et_al_1985_publication	1985	latitude; longitude
scientific publication	Magnoliophyta	NCBITaxon	NCBITaxon:3398	Literature search	Garwood_and_Horvitz_1985_publication	1985	latitude; longitude
scientific publication	Magnoliophyta	NCBITaxon	NCBITaxon:3398	Literature search	Hainsworth_et_al_1985_publication	1985	latitude; longitude
scientific publication	Magnoliophyta	NCBITaxon	NCBITaxon:3398	Literature search	Harder_et_al_1985_publication	1985	latitude; longitude
scientific publication	Magnoliophyta	NCBITaxon	NCBITaxon:3398	Literature search	Agren_et_al_1986_publication	1986	latitude; longitude
scientific publication	Magnoliophyta	NCBITaxon	NCBITaxon:3398	Literature search	Motten_1986_publication	1986	latitude; longitude
scientific publication	Magnoliophyta	NCBITaxon	NCBITaxon:3398	Literature search	Norman_and_Clayton_1986_publication	1986	latitude; longitude
scientific publication	Magnoliophyta	NCBITaxon	NCBITaxon:3398	Literature search	Alexander_1987_publication	1987	latitude; longitude
scientific publication	Magnoliophyta	NCBITaxon	NCBITaxon:3398	Literature search	Campbell_1987_publication	1987	latitude; longitude
scientific publication	Magnoliophyta	NCBITaxon	NCBITaxon:3398	Literature search	Devlin_and_Stephenson_1987_publication	1987	latitude; longitude
scientific publication	Magnoliophyta	NCBITaxon	NCBITaxon:3398	Literature search	Eriksson_1987_publication	1987	latitude; longitude
scientific publication	Magnoliophyta	NCBITaxon	NCBITaxon:3398	Literature search	Rico-Gray_and_Thien_1987_publication	1987	latitude; longitude
scientific publication	Magnoliophyta	NCBITaxon	NCBITaxon:3398	Literature search	McCall_and_Primack_1987_publication	1987	latitude; longitude
scientific publication	Magnoliophyta	NCBITaxon	NCBITaxon:3398	Literature search	Montalvo_and_Ackerman_1987_publication	1987	latitude; longitude
scientific publication	Magnoliophyta	NCBITaxon	NCBITaxon:3398	Literature search	Parker_1987_publication	1987	latitude; longitude
scientific publication	Magnoliophyta	NCBITaxon	NCBITaxon:3398	Literature search	Sih_and_Baltus_1987_publication	1987	latitude; longitude
scientific publication	Magnoliophyta	NCBITaxon	NCBITaxon:3398	Literature search	Stanton_1987_publication	1987	latitude; longitude
scientific publication	Magnoliophyta	NCBITaxon	NCBITaxon:3398	Literature search	Sutherland_1987_publication	1987	latitude; longitude
scientific publication	Magnoliophyta	NCBITaxon	NCBITaxon:3398	Literature search	Agren_1988_publication	1988	latitude; longitude
scientific publication	Magnoliophyta	NCBITaxon	NCBITaxon:3398	Literature search	Elmqvist_et_al_1988_publication	1988	latitude; longitude
scientific publication	Magnoliophyta	NCBITaxon	NCBITaxon:3398	Literature search	Gonzalez-Diaz_and_Ackerman_1988_publication	1988	latitude; longitude
scientific publication	Magnoliophyta	NCBITaxon	NCBITaxon:3398	Literature search	Gorchov_1988_publication	1988	latitude; longitude
scientific publication	Magnoliophyta	NCBITaxon	NCBITaxon:3398	Literature search	Horvitz_and_Schemske_1988_publication	1988	latitude; longitude
scientific publication	Magnoliophyta	NCBITaxon	NCBITaxon:3398	Literature search	Jennersten_1988_publication	1988	latitude; longitude
scientific publication	Magnoliophyta	NCBITaxon	NCBITaxon:3398	Literature search	Jennersten_et_al_1988_publication	1988	latitude; longitude
scientific publication	Magnoliophyta	NCBITaxon	NCBITaxon:3398	Literature search	Kwak_1988_publication	1988	latitude; longitude
scientific publication	Magnoliophyta	NCBITaxon	NCBITaxon:3398	Literature search	Shykoff_1988_publication	1988	latitude; longitude
scientific publication	Magnoliophyta	NCBITaxon	NCBITaxon:3398	Literature search	Vaughton_1988_publication	1988	latitude; longitude
scientific publication	Magnoliophyta	NCBITaxon	NCBITaxon:3398	Literature search	Zimmerman_and_Pike_1988_publication	1988	latitude; longitude
scientific publication	Magnoliophyta	NCBITaxon	NCBITaxon:3398	Literature search	Agren_1989_publication	1989	latitude; longitude
scientific publication	Magnoliophyta	NCBITaxon	NCBITaxon:3398	Literature search	Copland_and_Whelan_1989_publication	1989	latitude; longitude
scientific publication	Magnoliophyta	NCBITaxon	NCBITaxon:3398	Literature search	Kikuzawa_1989_publication	1989	latitude; longitude
scientific publication	Magnoliophyta	NCBITaxon	NCBITaxon:3398	Literature search	Snow_and_Whigham_1989_publication	1989	latitude; longitude
scientific publication	Magnoliophyta	NCBITaxon	NCBITaxon:3398	Literature search	Thompson_and_Pellmyr_1989_publication	1989	latitude; longitude
scientific publication	Magnoliophyta	NCBITaxon	NCBITaxon:3398	Literature search	Whelan_and_Goldingay_1989_publication	1989	latitude; longitude
scientific publication	Magnoliophyta	NCBITaxon	NCBITaxon:3398	Literature search	Ackerman_and_Montaluo_1990_publication	1990	latitude; longitude
scientific publication	Magnoliophyta	NCBITaxon	NCBITaxon:3398	Literature search	Calvo_1990_publication	1990	latitude; longitude
scientific publication	Magnoliophyta	NCBITaxon	NCBITaxon:3398	Literature search	Kikuzawa_and_Mizui_1990_publication	1990	latitude; longitude
scientific publication	Magnoliophyta	NCBITaxon	NCBITaxon:3398	Literature search	McCarthy_and_Quinn_1990_publication	1990	latitude; longitude
scientific publication	Magnoliophyta	NCBITaxon	NCBITaxon:3398	Literature search	Primack_and_Hall_1990_publication	1990	latitude; longitude
scientific publication	Magnoliophyta	NCBITaxon	NCBITaxon:3398	Literature search	Robertson_and_Wyatt_1990_publication	1990	latitude; longitude
scientific publication	Magnoliophyta	NCBITaxon	NCBITaxon:3398	Literature search	Agren_and_Schemske_1991_publication	1991	latitude; longitude
scientific publication	Magnoliophyta	NCBITaxon	NCBITaxon:3398	Literature search	Agren_and_Willson_1991_publication	1991	latitude; longitude
scientific publication	Magnoliophyta	NCBITaxon	NCBITaxon:3398	Literature search	Berry_and_Calvo_1991_publication	1991	latitude; longitude
scientific publication	Magnoliophyta	NCBITaxon	NCBITaxon:3398	Literature search	Campbell_1991_publication	1991	latitude; longitude
scientific publication	Magnoliophyta	NCBITaxon	NCBITaxon:3398	Literature search	Dudash_and_Ritland_1991_publication	1991	latitude; longitude
scientific publication	Magnoliophyta	NCBITaxon	NCBITaxon:3398	Literature search	Goldingay_et_al_1991_publication	1991	latitude; longitude
scientific publication	Magnoliophyta	NCBITaxon	NCBITaxon:3398	Literature search	Herrera_1991_publication	1991	latitude; longitude
scientific publication	Magnoliophyta	NCBITaxon	NCBITaxon:3398	Literature search	Jennersten_1991_publication	1991	latitude; longitude
scientific publication	Magnoliophyta	NCBITaxon	NCBITaxon:3398	Literature search	Johnston_1991_publication	1991	latitude; longitude
scientific publication	Magnoliophyta	NCBITaxon	NCBITaxon:3398	Literature search	Jonsson_et_al_1991_publication	1991	latitude; longitude
scientific publication	Magnoliophyta	NCBITaxon	NCBITaxon:3398	Literature search	Kwak_and_Jennersten_1991_publication	1991	latitude; longitude
scientific publication	Magnoliophyta	NCBITaxon	NCBITaxon:3398	Literature search	Mizui_and_Kikuzawa_1991_publication	1991	latitude; longitude
scientific publication	Magnoliophyta	NCBITaxon	NCBITaxon:3398	Literature search	Vaughton_1991_publication	1991	latitude; longitude
scientific publication	Magnoliophyta	NCBITaxon	NCBITaxon:3398	Literature search	Widen_1991_publication	1991	latitude; longitude
scientific publication	Magnoliophyta	NCBITaxon	NCBITaxon:3398	Literature search	Agren_and_Willson_1992_publication	1992	latitude; longitude
scientific publication	Magnoliophyta	NCBITaxon	NCBITaxon:3398	Literature search	Bertress_and_Shumway_1992_publication	1992	latitude; longitude
scientific publication	Magnoliophyta	NCBITaxon	NCBITaxon:3398	Literature search	Brody_1992_publication	1992	latitude; longitude
scientific publication	Magnoliophyta	NCBITaxon	NCBITaxon:3398	Literature search	Cabrera_and_Dieringer_1992_publication	1992	latitude; longitude
scientific publication	Magnoliophyta	NCBITaxon	NCBITaxon:3398	Literature search	Dieringer_1992_publication	1992	latitude; longitude
scientific publication	Magnoliophyta	NCBITaxon	NCBITaxon:3398	Literature search	Dimling_1992_publication	1992	latitude; longitude
scientific publication	Magnoliophyta	NCBITaxon	NCBITaxon:3398	Literature search	Ehrlen_1992_publication	1992	latitude; longitude
scientific publication	Magnoliophyta	NCBITaxon	NCBITaxon:3398	Literature search	Johnson_and_Bond_1992_publication	1992	latitude; longitude
scientific publication	Magnoliophyta	NCBITaxon	NCBITaxon:3398	Literature search	ONeil_1992_publication	1992	latitude; longitude
scientific publication	Magnoliophyta	NCBITaxon	NCBITaxon:3398	Literature search	Obeso_1992_publication	1992	latitude; longitude
scientific publication	Magnoliophyta	NCBITaxon	NCBITaxon:3398	Literature search	Olesen_and_Warncke_1992_publication	1992	latitude; longitude
scientific publication	Magnoliophyta	NCBITaxon	NCBITaxon:3398	Literature search	Whisler_and_Snow_1992_publication	1992	latitude; longitude
scientific publication	Magnoliophyta	NCBITaxon	NCBITaxon:3398	Literature search	Widen_1992_publication	1992	latitude; longitude
scientific publication	Magnoliophyta	NCBITaxon	NCBITaxon:3398	Literature search	Calvo_1993_publication	1993	latitude; longitude
scientific publication	Magnoliophyta	NCBITaxon	NCBITaxon:3398	Literature search	Campbell_and_Halama_1993_publication	1993	latitude; longitude
scientific publication	Magnoliophyta	NCBITaxon	NCBITaxon:3398	Literature search	de_Lange_and_Boucher_1993_publication	1993	latitude; longitude
scientific publication	Magnoliophyta	NCBITaxon	NCBITaxon:3398	Literature search	Dudash_1993_publication	1993	latitude; longitude
scientific publication	Magnoliophyta	NCBITaxon	NCBITaxon:3398	Literature search	Guittian_1993_publication	1993	latitude; longitude
scientific publication	Magnoliophyta	NCBITaxon	NCBITaxon:3398	Literature search	Lawrence_1993_publication	1993	latitude; longitude
scientific publication	Magnoliophyta	NCBITaxon	NCBITaxon:3398	Literature search	Lopez-Portillo_et_al_1993_publication	1993	latitude; longitude
scientific publication	Magnoliophyta	NCBITaxon	NCBITaxon:3398	Literature search	Medan_1993_publication	1993	latitude; longitude
scientific publication	Magnoliophyta	NCBITaxon	NCBITaxon:3398	Literature search	Niesenbaum_1993_publication	1993	latitude; longitude
scientific publication	Magnoliophyta	NCBITaxon	NCBITaxon:3398	Literature search	Obeso_1993_publication	1993	latitude; longitude
scientific publication	Magnoliophyta	NCBITaxon	NCBITaxon:3398	Literature search	Rathcke_and_Real_1993_publication	1993	latitude; longitude
scientific publication	Magnoliophyta	NCBITaxon	NCBITaxon:3398	Literature search	Schuster_et_al_1993_publication	1993	latitude; longitude
scientific publication	Magnoliophyta	NCBITaxon	NCBITaxon:3398	Literature search	Steiner_1993_publication	1993	latitude; longitude
scientific publication	Magnoliophyta	NCBITaxon	NCBITaxon:3398	Literature search	Thompson_and_Dommee_1993_publication	1993	latitude; longitude
scientific publication	Magnoliophyta	NCBITaxon	NCBITaxon:3398	Literature search	Fleming_et_al_1994_publication	1994	latitude; longitude
scientific publication	Magnoliophyta	NCBITaxon	NCBITaxon:3398	Literature search	James_et_al_1994_publication	1994	latitude; longitude
scientific publication	Magnoliophyta	NCBITaxon	NCBITaxon:3398	Literature search	Johnson_and_Steiner_1994_publication	1994	latitude; longitude
scientific publication	Magnoliophyta	NCBITaxon	NCBITaxon:3398	Literature search	Kearns_and_Inouye_1994_publication	1994	latitude; longitude
scientific publication	Magnoliophyta	NCBITaxon	NCBITaxon:3398	Literature search	Klinkhamer_et_al_1994_publication	1994	latitude; longitude
scientific publication	Magnoliophyta	NCBITaxon	NCBITaxon:3398	Literature search	Krauss_1994_publication	1994	latitude; longitude
scientific publication	Magnoliophyta	NCBITaxon	NCBITaxon:3398	Literature search	Morse_1994_publication	1994	latitude; longitude
scientific publication	Magnoliophyta	NCBITaxon	NCBITaxon:3398	Literature search	Steiner_et_al_1994_publication	1994	latitude; longitude
scientific publication	Magnoliophyta	NCBITaxon	NCBITaxon:3398	Literature search	Washitani_et_al_1994_publication	1994	latitude; longitude
scientific publication	Magnoliophyta	NCBITaxon	NCBITaxon:3398	Literature search	Ehrlen_and_Eriksson_1995_publication	1995	latitude; longitude
scientific publication	Magnoliophyta	NCBITaxon	NCBITaxon:3398	Literature search	Herrera_1995_publication	1995	latitude; longitude
scientific publication	Magnoliophyta	NCBITaxon	NCBITaxon:3398	Literature search	Kudo_1995_publication	1995	latitude; longitude
scientific publication	Magnoliophyta	NCBITaxon	NCBITaxon:3398	Literature search	Lehtila_and_Syrjanen_1995_publication	1995	latitude; longitude
scientific publication	Magnoliophyta	NCBITaxon	NCBITaxon:3398	Literature search	Murphy_and_Vasseur_1995_publication	1995	latitude; longitude
scientific publication	Magnoliophyta	NCBITaxon	NCBITaxon:3398	Literature search	Passos_and_Sazima_1995_publication	1995	latitude; longitude
scientific publication	Magnoliophyta	NCBITaxon	NCBITaxon:3398	Literature search	Petanidou_1995_publication	1995	latitude; longitude
scientific publication	Magnoliophyta	NCBITaxon	NCBITaxon:3398	Literature search	Ramsey_1995_publication	1995	latitude; longitude
scientific publication	Magnoliophyta	NCBITaxon	NCBITaxon:3398	Literature search	Sakai_and_Sakai_1995_publication	1995	latitude; longitude
scientific publication	Magnoliophyta	NCBITaxon	NCBITaxon:3398	Literature search	Stone_1995_publication	1995	latitude; longitude
scientific publication	Magnoliophyta	NCBITaxon	NCBITaxon:3398	Literature search	Agren_1996_publication	1996	latitude; longitude
scientific publication	Magnoliophyta	NCBITaxon	NCBITaxon:3398	Literature search	Agren_and_Ericson_1996_publication	1996	latitude; longitude
scientific publication	Magnoliophyta	NCBITaxon	NCBITaxon:3398	Literature search	Alexanderson_and_Agren_1996_publication	1996	latitude; longitude
scientific publication	Magnoliophyta	NCBITaxon	NCBITaxon:3398	Literature search	Anderson_et_al_1996_publication	1996	latitude; longitude
scientific publication	Magnoliophyta	NCBITaxon	NCBITaxon:3398	Literature search	Cunningham_1996_publication	1996	latitude; longitude
scientific publication	Magnoliophyta	NCBITaxon	NCBITaxon:3398	Literature search	Emms_1996_publication	1996	latitude; longitude
scientific publication	Magnoliophyta	NCBITaxon	NCBITaxon:3398	Literature search	Fleming_et_al_1996_publication	1996	latitude; longitude
scientific publication	Magnoliophyta	NCBITaxon	NCBITaxon:3398	Literature search	Froborg_1996_publication	1996	latitude; longitude
scientific publication	Magnoliophyta	NCBITaxon	NCBITaxon:3398	Literature search	Gross_1996_publication	1996	latitude; longitude
scientific publication	Magnoliophyta	NCBITaxon	NCBITaxon:3398	Literature search	Lopes_and_Machado_1996_publication	1996	latitude; longitude
scientific publication	Magnoliophyta	NCBITaxon	NCBITaxon:3398	Literature search	Plitmann_and_Levin_1996_publication	1996	latitude; longitude
scientific publication	Magnoliophyta	NCBITaxon	NCBITaxon:3398	Literature search	Rivera_et_al_1996_publication	1996	latitude; longitude
scientific publication	Magnoliophyta	NCBITaxon	NCBITaxon:3398	Literature search	Sperens_1996_publication	1996	latitude; longitude
scientific publication	Magnoliophyta	NCBITaxon	NCBITaxon:3398	Literature search	Vaughton_1996_publication	1996	latitude; longitude
scientific publication	Magnoliophyta	NCBITaxon	NCBITaxon:3398	Literature search	Davis_1997_publication	1997	latitude; longitude
scientific publication	Magnoliophyta	NCBITaxon	NCBITaxon:3398	Literature search	Dominguez_et_al_1997_publication	1997	latitude; longitude
scientific publication	Magnoliophyta	NCBITaxon	NCBITaxon:3398	Literature search	Dudash_and_Fenster_1997_publication	1997	latitude; longitude
scientific publication	Magnoliophyta	NCBITaxon	NCBITaxon:3398	Literature search	Fischer_and_Matthies_1997_publication	1997	latitude; longitude
scientific publication	Magnoliophyta	NCBITaxon	NCBITaxon:3398	Literature search	Ganger_1997_publication	1997	latitude; longitude
scientific publication	Magnoliophyta	NCBITaxon	NCBITaxon:3398	Literature search	Guimaraes_and_Ranga_1997_publication	1997	latitude; longitude
scientific publication	Magnoliophyta	NCBITaxon	NCBITaxon:3398	Literature search	Jacquemart_1997_publication	1997	latitude; longitude
scientific publication	Magnoliophyta	NCBITaxon	NCBITaxon:3398	Literature search	Johnson_and_Bond_1997_publication	1997	latitude; longitude
scientific publication	Magnoliophyta	NCBITaxon	NCBITaxon:3398	Literature search	Johnson_and_Steiner_1997_publication	1997	latitude; longitude
scientific publication	Magnoliophyta	NCBITaxon	NCBITaxon:3398	Literature search	Juenger_and_Bergelson_1997_publication	1997	latitude; longitude
scientific publication	Magnoliophyta	NCBITaxon	NCBITaxon:3398	Literature search	Koschnitze_and_Sazima_1997_publication	1997	latitude; longitude
scientific publication	Magnoliophyta	NCBITaxon	NCBITaxon:3398	Literature search	Nagamitsu_and_Inoue_1997_publication	1997	latitude; longitude
scientific publication	Magnoliophyta	NCBITaxon	NCBITaxon:3398	Literature search	Parker_1997_publication	1997	latitude; longitude
scientific publication	Magnoliophyta	NCBITaxon	NCBITaxon:3398	Literature search	Parsons_and_Zedler_1997_publication	1997	latitude; longitude
scientific publication	Magnoliophyta	NCBITaxon	NCBITaxon:3398	Literature search	Pascarella_1997_publication	1997	latitude; longitude
scientific publication	Magnoliophyta	NCBITaxon	NCBITaxon:3398	Literature search	Pfenning_and_Conner_1997_publication	1997	latitude; longitude
scientific publication	Magnoliophyta	NCBITaxon	NCBITaxon:3398	Literature search	Qi_et_al_1997_publication	1997	latitude; longitude
scientific publication	Magnoliophyta	NCBITaxon	NCBITaxon:3398	Literature search	Santos_et_al_1997_publication	1997	latitude; longitude
scientific publication	Magnoliophyta	NCBITaxon	NCBITaxon:3398	Literature search	Totland_1997_publication	1997	latitude; longitude
scientific publication	Magnoliophyta	NCBITaxon	NCBITaxon:3398	Literature search	Yacine_and_Bouras_1997_publication	1997	latitude; longitude
scientific publication	Magnoliophyta	NCBITaxon	NCBITaxon:3398	Literature search	Zink_and_Wheelwright_1997_publication	1997	latitude; longitude
scientific publication	Magnoliophyta	NCBITaxon	NCBITaxon:3398	Literature search	Barros_1998_publication	1998	latitude; longitude
scientific publication	Magnoliophyta	NCBITaxon	NCBITaxon:3398	Literature search	Carlsson-Graner_et_al_1998_publication	1998	latitude; longitude
scientific publication	Magnoliophyta	NCBITaxon	NCBITaxon:3398	Literature search	Eckert_and_Schaefer_1998_publication	1998	latitude; longitude
scientific publication	Magnoliophyta	NCBITaxon	NCBITaxon:3398	Literature search	Fleming_and_Holland_1998_publication	1998	latitude; longitude
scientific publication	Magnoliophyta	NCBITaxon	NCBITaxon:3398	Literature search	Garcia_and_Hoc_1998_publication	1998	latitude; longitude
scientific publication	Magnoliophyta	NCBITaxon	NCBITaxon:3398	Literature search	Ghazoul_et_al_1998_publication	1998	latitude; longitude
scientific publication	Magnoliophyta	NCBITaxon	NCBITaxon:3398	Literature search	Le_Corff_et_al_1998_publication	1998	latitude; longitude
scientific publication	Magnoliophyta	NCBITaxon	NCBITaxon:3398	Literature search	Levri_and_Real_1998_publication	1998	latitude; longitude
scientific publication	Magnoliophyta	NCBITaxon	NCBITaxon:3398	Literature search	Lopes_and_Machado_1998_publication	1998	latitude; longitude
scientific publication	Magnoliophyta	NCBITaxon	NCBITaxon:3398	Literature search	Luo_et_al_1998_publication	1998	latitude; longitude
scientific publication	Magnoliophyta	NCBITaxon	NCBITaxon:3398	Literature search	Machado_et_al_1998_publication	1998	latitude; longitude
scientific publication	Magnoliophyta	NCBITaxon	NCBITaxon:3398	Literature search	Marco_and_Arroyo_1998_publication	1998	latitude; longitude
scientific publication	Magnoliophyta	NCBITaxon	NCBITaxon:3398	Literature search	McKone_et_al_1998_publication	1998	latitude; longitude
scientific publication	Magnoliophyta	NCBITaxon	NCBITaxon:3398	Literature search	Melo_and_Machado_1998_publication	1998	latitude; longitude
scientific publication	Magnoliophyta	NCBITaxon	NCBITaxon:3398	Literature search	Nishihiro_and_Washintani_1998_publication	1998	latitude; longitude
scientific publication	Magnoliophyta	NCBITaxon	NCBITaxon:3398	Literature search	OConnell_and_Johnston_1998_publication	1998	latitude; longitude
scientific publication	Magnoliophyta	NCBITaxon	NCBITaxon:3398	Literature search	Parra-Tabla_and_Bullock_1998_publication	1998	latitude; longitude
scientific publication	Magnoliophyta	NCBITaxon	NCBITaxon:3398	Literature search	Parra-Tabla_et_al_1998_publication	1998	latitude; longitude
scientific publication	Magnoliophyta	NCBITaxon	NCBITaxon:3398	Literature search	Piratelli_et_al_1998_publication	1998	latitude; longitude
scientific publication	Magnoliophyta	NCBITaxon	NCBITaxon:3398	Literature search	Primack_and_Stacy_1998_publication	1998	latitude; longitude
scientific publication	Magnoliophyta	NCBITaxon	NCBITaxon:3398	Literature search	Qi_et_al_1998_publication	1998	latitude; longitude
scientific publication	Magnoliophyta	NCBITaxon	NCBITaxon:3398	Literature search	Raimondo_1998_publication	1998	latitude; longitude
scientific publication	Magnoliophyta	NCBITaxon	NCBITaxon:3398	Literature search	Santos_Machado_1998_publication	1998	latitude; longitude
scientific publication	Magnoliophyta	NCBITaxon	NCBITaxon:3398	Literature search	Tamura_and_Hiura_1998_publication	1998	latitude; longitude
scientific publication	Magnoliophyta	NCBITaxon	NCBITaxon:3398	Literature search	Totland_et_al_1998_publication	1998	latitude; longitude
scientific publication	Magnoliophyta	NCBITaxon	NCBITaxon:3398	Literature search	Barbosa_1999_publication	1999	latitude; longitude
scientific publication	Magnoliophyta	NCBITaxon	NCBITaxon:3398	Literature search	Brown_and_Kephart_1999_publication	1999	latitude; longitude
scientific publication	Magnoliophyta	NCBITaxon	NCBITaxon:3398	Literature search	Dalgleish_1999_publication	1999	latitude; longitude
scientific publication	Magnoliophyta	NCBITaxon	NCBITaxon:3398	Literature search	Ellis_and_Johnson_1999_publication	1999	latitude; longitude
scientific publication	Magnoliophyta	NCBITaxon	NCBITaxon:3398	Literature search	Goodwillie_1999_publication	1999	latitude; longitude
scientific publication	Magnoliophyta	NCBITaxon	NCBITaxon:3398	Literature search	Graff_1999_publication	1999	latitude; longitude
scientific publication	Magnoliophyta	NCBITaxon	NCBITaxon:3398	Literature search	Johnson_and_Nilsson_1999_publication	1999	latitude; longitude
scientific publication	Magnoliophyta	NCBITaxon	NCBITaxon:3398	Literature search	Kalisz_et_al_1999_publication	1999	latitude; longitude
scientific publication	Magnoliophyta	NCBITaxon	NCBITaxon:3398	Literature search	Kephart_et_al_1999_publication	1999	latitude; longitude
scientific publication	Magnoliophyta	NCBITaxon	NCBITaxon:3398	Literature search	Krupnick_and_Weis_1999_publication	1999	latitude; longitude
scientific publication	Magnoliophyta	NCBITaxon	NCBITaxon:3398	Literature search	Larson_and_Barrett_1999_publication	1999	latitude; longitude
scientific publication	Magnoliophyta	NCBITaxon	NCBITaxon:3398	Literature search	Lopes_and_Machado_1999_publication	1999	latitude; longitude
scientific publication	Magnoliophyta	NCBITaxon	NCBITaxon:3398	Literature search	Navarro_1999_publication	1999	latitude; longitude
scientific publication	Magnoliophyta	NCBITaxon	NCBITaxon:3398	Literature search	Neeman_1999_publication	1999	latitude; longitude
scientific publication	Magnoliophyta	NCBITaxon	NCBITaxon:3398	Literature search	Robertson_et_al_1999_publication	1999	latitude; longitude
scientific publication	Magnoliophyta	NCBITaxon	NCBITaxon:3398	Literature search	Rodriguez-Riano_et_al_1999_publication	1999	latitude; longitude
scientific publication	Magnoliophyta	NCBITaxon	NCBITaxon:3398	Literature search	Sandvik_et_al_1999_publication	1999	latitude; longitude
scientific publication	Magnoliophyta	NCBITaxon	NCBITaxon:3398	Literature search	Santandreu_and_Lloret_1999_publication	1999	latitude; longitude
scientific publication	Magnoliophyta	NCBITaxon	NCBITaxon:3398	Literature search	Steven_et_al_1999_publication	1999	latitude; longitude
scientific publication	Magnoliophyta	NCBITaxon	NCBITaxon:3398	Literature search	Timmerman-Erskine_and_Boyd_1999_publication	1999	latitude; longitude
scientific publication	Magnoliophyta	NCBITaxon	NCBITaxon:3398	Literature search	Torres_and_Galetto_1999_publication	1999	latitude; longitude
scientific publication	Magnoliophyta	NCBITaxon	NCBITaxon:3398	Literature search	Totland_and_Eide_1999_publication	1999	latitude; longitude
scientific publication	Magnoliophyta	NCBITaxon	NCBITaxon:3398	Literature search	Trueman_and_Wallace_1999_publication	1999	latitude; longitude
scientific publication	Magnoliophyta	NCBITaxon	NCBITaxon:3398	Literature search	Vieira_and_Shepherd_1999_publication	1999	latitude; longitude
scientific publication	Magnoliophyta	NCBITaxon	NCBITaxon:3398	Literature search	Wolf_et_al_1999_publication	1999	latitude; longitude
scientific publication	Magnoliophyta	NCBITaxon	NCBITaxon:3398	Literature search	Zamora_1999_publication	1999	latitude; longitude
scientific publication	Magnoliophyta	NCBITaxon	NCBITaxon:3398	Literature search	Arista_et_al_1999_publication	1999	latitude; longitude
scientific publication	Magnoliophyta	NCBITaxon	NCBITaxon:3398	Literature search	Baker_et_al_2000_publication	2000	latitude; longitude
scientific publication	Magnoliophyta	NCBITaxon	NCBITaxon:3398	Literature search	Cunningham_2000_publication	2000	latitude; longitude
scientific publication	Magnoliophyta	NCBITaxon	NCBITaxon:3398	Literature search	Ganger_2000_publication	2000	latitude; longitude
scientific publication	Magnoliophyta	NCBITaxon	NCBITaxon:3398	Literature search	Irwin_2000_publication	2000	latitude; longitude
scientific publication	Magnoliophyta	NCBITaxon	NCBITaxon:3398	Literature search	Jacobi_et_al_2000_publication	2000	latitude; longitude
scientific publication	Magnoliophyta	NCBITaxon	NCBITaxon:3398	Literature search	Johnson_2000_publication	2000	latitude; longitude
scientific publication	Magnoliophyta	NCBITaxon	NCBITaxon:3398	Literature search	Karrenberg_and_Jensen_2000_publication	2000	latitude; longitude
scientific publication	Magnoliophyta	NCBITaxon	NCBITaxon:3398	Literature search	Machado_and_Loiola_2000_publication	2000	latitude; longitude
scientific publication	Magnoliophyta	NCBITaxon	NCBITaxon:3398	Literature search	Martinez-Palle_and_Aronne_2000_publication	2000	latitude; longitude
scientific publication	Magnoliophyta	NCBITaxon	NCBITaxon:3398	Literature search	Matsumura_and_Washitani_2000_publication	2000	latitude; longitude
scientific publication	Magnoliophyta	NCBITaxon	NCBITaxon:3398	Literature search	Mattila_and_Kuitunen_2000_publication	2000	latitude; longitude
scientific publication	Magnoliophyta	NCBITaxon	NCBITaxon:3398	Literature search	Medrano_et_al_2000_publication	2000	latitude; longitude
scientific publication	Magnoliophyta	NCBITaxon	NCBITaxon:3398	Literature search	Melendez-Ackerman_et_al_2000_publication	2000	latitude; longitude
scientific publication	Magnoliophyta	NCBITaxon	NCBITaxon:3398	Literature search	Mothershead_and_Marquis_2000_publication	2000	latitude; longitude
scientific publication	Magnoliophyta	NCBITaxon	NCBITaxon:3398	Literature search	Ng_and_Corlett_2000_publication	2000	latitude; longitude
scientific publication	Magnoliophyta	NCBITaxon	NCBITaxon:3398	Literature search	Piedade_Kiill_2000_publication	2000	latitude; longitude
scientific publication	Magnoliophyta	NCBITaxon	NCBITaxon:3398	Literature search	Pombal_and_Morellato_2000_publication	2000	latitude; longitude
scientific publication	Magnoliophyta	NCBITaxon	NCBITaxon:3398	Literature search	Ramsey_and_Vaughton_2000_publication	2000	latitude; longitude
scientific publication	Magnoliophyta	NCBITaxon	NCBITaxon:3398	Literature search	Tamura_and_Kudo_2000_publication	2000	latitude; longitude
scientific publication	Magnoliophyta	NCBITaxon	NCBITaxon:3398	Literature search	Teixeira_and_Machado_2000_publication	2000	latitude; longitude
scientific publication	Magnoliophyta	NCBITaxon	NCBITaxon:3398	Literature search	Winsor_et_al_2000_publication	2000	latitude; longitude
scientific publication	Magnoliophyta	NCBITaxon	NCBITaxon:3398	Literature search	Yumoto_2000_publication	2000	latitude; longitude
scientific publication	Magnoliophyta	NCBITaxon	NCBITaxon:3398	Literature search	Abe_2001_publication	2001	latitude; longitude
scientific publication	Magnoliophyta	NCBITaxon	NCBITaxon:3398	Literature search	Aguilar_Bernardello_2001_publication	2001	latitude; longitude
scientific publication	Magnoliophyta	NCBITaxon	NCBITaxon:3398	Literature search	Aizen_2001_publication	2001	latitude; longitude
scientific publication	Magnoliophyta	NCBITaxon	NCBITaxon:3398	Literature search	Albert_et_al_2001_publication	2001	latitude; longitude
scientific publication	Magnoliophyta	NCBITaxon	NCBITaxon:3398	Literature search	Badano_Schlumpberger_2001_publication	2001	latitude; longitude
scientific publication	Magnoliophyta	NCBITaxon	NCBITaxon:3398	Literature search	Barros_2001_publication	2001	latitude; longitude
scientific publication	Magnoliophyta	NCBITaxon	NCBITaxon:3398	Literature search	Dutra_and_Machado_2001_publication	2001	latitude; longitude
scientific publication	Magnoliophyta	NCBITaxon	NCBITaxon:3398	Literature search	Fleming_et_al_2001_publication	2001	latitude; longitude
scientific publication	Magnoliophyta	NCBITaxon	NCBITaxon:3398	Literature search	Freitas_et_al_2001_publication	2001	latitude; longitude
scientific publication	Magnoliophyta	NCBITaxon	NCBITaxon:3398	Literature search	Fuzeto_et_al_2001_publication	2001	latitude; longitude
scientific publication	Magnoliophyta	NCBITaxon	NCBITaxon:3398	Literature search	Gibbs_and_Talavera_2001_publication	2001	latitude; longitude
scientific publication	Magnoliophyta	NCBITaxon	NCBITaxon:3398	Literature search	Goldenberg_and_Varassin_2001_publication	2001	latitude; longitude
scientific publication	Magnoliophyta	NCBITaxon	NCBITaxon:3398	Literature search	Goodwillie_2001_publication	2001	latitude; longitude
scientific publication	Magnoliophyta	NCBITaxon	NCBITaxon:3398	Literature search	Guilherme_Ressel_2001_publication	2001	latitude; longitude
scientific publication	Magnoliophyta	NCBITaxon	NCBITaxon:3398	Literature search	Herrera_et_al_2001_publication	2001	latitude; longitude
scientific publication	Magnoliophyta	NCBITaxon	NCBITaxon:3398	Literature search	Kudo_et_al_2001_publication	2001	latitude; longitude
scientific publication	Magnoliophyta	NCBITaxon	NCBITaxon:3398	Literature search	Li_et_al_2001_publication	2001	latitude; longitude
scientific publication	Magnoliophyta	NCBITaxon	NCBITaxon:3398	Literature search	Pelletier_et_al_2001_publication	2001	latitude; longitude
scientific publication	Magnoliophyta	NCBITaxon	NCBITaxon:3398	Literature search	Quirino_Machado_2001_publication	2001	latitude; longitude
scientific publication	Magnoliophyta	NCBITaxon	NCBITaxon:3398	Literature search	Stehmann_and_Semir_2001_publication	2001	latitude; longitude
scientific publication	Magnoliophyta	NCBITaxon	NCBITaxon:3398	Literature search	Totland_2001_publication	2001	latitude; longitude
scientific publication	Magnoliophyta	NCBITaxon	NCBITaxon:3398	Literature search	Totland_and_Sottocornola_2001_publication	2001	latitude; longitude
scientific publication	Magnoliophyta	NCBITaxon	NCBITaxon:3398	Literature search	Wilson_2001_publication	2001	latitude; longitude
scientific publication	Magnoliophyta	NCBITaxon	NCBITaxon:3398	Literature search	Wolf_and_Harrison_2001_publication	2001	latitude; longitude
scientific publication	Magnoliophyta	NCBITaxon	NCBITaxon:3398	Literature search	Alexandersson_and_Johnson_2002_publication	2002	latitude; longitude
scientific publication	Magnoliophyta	NCBITaxon	NCBITaxon:3398	Literature search	Barros_2002_publication	2002	latitude; longitude
scientific publication	Magnoliophyta	NCBITaxon	NCBITaxon:3398	Literature search	Debandi_et_al_2002_publication	2002	latitude; longitude
scientific publication	Magnoliophyta	NCBITaxon	NCBITaxon:3398	Literature search	Donaldson_2002_publication	2002	latitude; longitude
scientific publication	Magnoliophyta	NCBITaxon	NCBITaxon:3398	Literature search	Ehlers_et_al_2002_publication	2002	latitude; longitude
scientific publication	Magnoliophyta	NCBITaxon	NCBITaxon:3398	Literature search	Ehrlen_et_al_2002_publication	2002	latitude; longitude
scientific publication	Magnoliophyta	NCBITaxon	NCBITaxon:3398	Literature search	Eynard_and_Galetto_2002_publication	2002	latitude; longitude
scientific publication	Magnoliophyta	NCBITaxon	NCBITaxon:3398	Literature search	Field_2002_publication	2002	latitude; longitude
scientific publication	Magnoliophyta	NCBITaxon	NCBITaxon:3398	Literature search	Freitas_and_Oliveira_2002_publication	2002	latitude; longitude
scientific publication	Magnoliophyta	NCBITaxon	NCBITaxon:3398	Literature search	Galetto_et_al_2002_publication	2002	latitude; longitude
scientific publication	Magnoliophyta	NCBITaxon	NCBITaxon:3398	Literature search	Garcia_and_Ehrlen_2002_publication	2002	latitude; longitude
scientific publication	Magnoliophyta	NCBITaxon	NCBITaxon:3398	Literature search	Gomez_2002_publication	2002	latitude; longitude
scientific publication	Magnoliophyta	NCBITaxon	NCBITaxon:3398	Literature search	Gribel_and_Gibbs_2002_publication	2002	latitude; longitude
scientific publication	Magnoliophyta	NCBITaxon	NCBITaxon:3398	Literature search	Griffin_and_Barrett_2002_publication	2002	latitude; longitude
scientific publication	Magnoliophyta	NCBITaxon	NCBITaxon:3398	Literature search	Holland_2002_publication	2002	latitude; longitude
scientific publication	Magnoliophyta	NCBITaxon	NCBITaxon:3398	Literature search	Holland_and_Fleming_2002_publication	2002	latitude; longitude
scientific publication	Magnoliophyta	NCBITaxon	NCBITaxon:3398	Literature search	Ishii_and_Kadono_2002_publication	2002	latitude; longitude
scientific publication	Magnoliophyta	NCBITaxon	NCBITaxon:3398	Literature search	Larson_et_al_2002_publication	2002	latitude; longitude
scientific publication	Magnoliophyta	NCBITaxon	NCBITaxon:3398	Literature search	Lipow_et_al_2002_publication	2002	latitude; longitude
scientific publication	Magnoliophyta	NCBITaxon	NCBITaxon:3398	Literature search	Liu_et_al_2002_publication	2002	latitude; longitude
scientific publication	Magnoliophyta	NCBITaxon	NCBITaxon:3398	Literature search	Neel_2002_publication	2002	latitude; longitude
scientific publication	Magnoliophyta	NCBITaxon	NCBITaxon:3398	Literature search	Parker_and_Haubensak_2002_publication	2002	latitude; longitude
scientific publication	Magnoliophyta	NCBITaxon	NCBITaxon:3398	Literature search	Pascke_et_al_2002_publication	2002	latitude; longitude
scientific publication	Magnoliophyta	NCBITaxon	NCBITaxon:3398	Literature search	Ramsey_and_Vaughton_2002_publication	2002	latitude; longitude
scientific publication	Magnoliophyta	NCBITaxon	NCBITaxon:3398	Literature search	Sigrist_and_Sazima_2002_publication	2002	latitude; longitude
scientific publication	Magnoliophyta	NCBITaxon	NCBITaxon:3398	Literature search	Wise_and_Cummins_2002_publication	2002	latitude; longitude
scientific publication	Magnoliophyta	NCBITaxon	NCBITaxon:3398	Literature search	Albre_et_al_2003_publication	2003	latitude; longitude
scientific publication	Magnoliophyta	NCBITaxon	NCBITaxon:3398	Literature search	Anderson_and_Hill_2002_publication	2002	latitude; longitude
scientific publication	Magnoliophyta	NCBITaxon	NCBITaxon:3398	Literature search	Anderson_et_al_2003_publication	2003	latitude; longitude
scientific publication	Magnoliophyta	NCBITaxon	NCBITaxon:3398	Literature search	Borba_Braga_2003_publication	2003	latitude; longitude
scientific publication	Magnoliophyta	NCBITaxon	NCBITaxon:3398	Literature search	Carvalho_Oliveira_2003_publication	2003	latitude; longitude
scientific publication	Magnoliophyta	NCBITaxon	NCBITaxon:3398	Literature search	Coelho_Barbosa_2003_publication	2003	latitude; longitude
scientific publication	Magnoliophyta	NCBITaxon	NCBITaxon:3398	Literature search	Duan_and_Liu_2003_publication	2003	latitude; longitude
scientific publication	Magnoliophyta	NCBITaxon	NCBITaxon:3398	Literature search	Evans_et_al_2003_publication	2003	latitude; longitude
scientific publication	Magnoliophyta	NCBITaxon	NCBITaxon:3398	Literature search	Forsyth_2003_publication	2003	latitude; longitude
scientific publication	Magnoliophyta	NCBITaxon	NCBITaxon:3398	Literature search	Kalisz_and_Vogler_2003_publication	2003	latitude; longitude
scientific publication	Magnoliophyta	NCBITaxon	NCBITaxon:3398	Literature search	Knight_2003_publication	2003	latitude; longitude
scientific publication	Magnoliophyta	NCBITaxon	NCBITaxon:3398	Literature search	Liu_and_Koptur_2003_publication	2003	latitude; longitude
scientific publication	Magnoliophyta	NCBITaxon	NCBITaxon:3398	Literature search	Mahoro_2003_publication	2003	latitude; longitude
scientific publication	Magnoliophyta	NCBITaxon	NCBITaxon:3398	Literature search	McIntosh_2002_publication	2002	latitude; longitude
scientific publication	Magnoliophyta	NCBITaxon	NCBITaxon:3398	Literature search	Molina-Freaner_at_al_2003_publication	2003	latitude; longitude
scientific publication	Magnoliophyta	NCBITaxon	NCBITaxon:3398	Literature search	Piedade-Kiill_and_Ranga_2003_publication	2003	latitude; longitude
scientific publication	Magnoliophyta	NCBITaxon	NCBITaxon:3398	Literature search	Rathcke_2003_publication	2003	latitude; longitude
scientific publication	Magnoliophyta	NCBITaxon	NCBITaxon:3398	Literature search	Sandvik_and_Totland_2003_publication	2003	latitude; longitude
scientific publication	Magnoliophyta	NCBITaxon	NCBITaxon:3398	Literature search	Totland_and_Schulte_2003_publication	2003	latitude; longitude
scientific publication	Magnoliophyta	NCBITaxon	NCBITaxon:3398	Literature search	Valerio_and_Ramirez_2003_publication	2003	latitude; longitude
scientific publication	Magnoliophyta	NCBITaxon	NCBITaxon:3398	Literature search	Vieira_and_Grabalos_2003_publication	2003	latitude; longitude
scientific publication	Magnoliophyta	NCBITaxon	NCBITaxon:3398	Literature search	Brock_et_al_2004_publication	2004	latitude; longitude
scientific publication	Magnoliophyta	NCBITaxon	NCBITaxon:3398	Literature search	Cariveau_et_al_2004_publication	2004	latitude; longitude
scientific publication	Magnoliophyta	NCBITaxon	NCBITaxon:3398	Literature search	Celebrezze_and_Paton_2004_publication	2004	latitude; longitude
scientific publication	Magnoliophyta	NCBITaxon	NCBITaxon:3398	Literature search	Colling_et_al_2004_publication	2004	latitude; longitude
scientific publication	Magnoliophyta	NCBITaxon	NCBITaxon:3398	Literature search	Davis_et_al_2004_publication	2004	latitude; longitude
scientific publication	Magnoliophyta	NCBITaxon	NCBITaxon:3398	Literature search	de_Castro_and_Araujo_2004_publication	2004	latitude; longitude
scientific publication	Magnoliophyta	NCBITaxon	NCBITaxon:3398	Literature search	Duncan_et_al_2004_publication	2004	latitude; longitude
scientific publication	Magnoliophyta	NCBITaxon	NCBITaxon:3398	Literature search	Evans_et_al_2004_publication	2004	latitude; longitude
scientific publication	Magnoliophyta	NCBITaxon	NCBITaxon:3398	Literature search	Hargreaves_et_al_2004_publication	2004	latitude; longitude
scientific publication	Magnoliophyta	NCBITaxon	NCBITaxon:3398	Literature search	He_and_Liu_2004_publication	2004	latitude; longitude
scientific publication	Magnoliophyta	NCBITaxon	NCBITaxon:3398	Literature search	He_et_al_2004_publication	2004	latitude; longitude
scientific publication	Magnoliophyta	NCBITaxon	NCBITaxon:3398	Literature search	Hingston_et_al_2004_publication	2004	latitude; longitude
scientific publication	Magnoliophyta	NCBITaxon	NCBITaxon:3398	Literature search	Holland_et_al_2004_publication	2004	latitude; longitude
scientific publication	Magnoliophyta	NCBITaxon	NCBITaxon:3398	Literature search	Johnson_et_al_2004_publication	2004	latitude; longitude
scientific publication	Magnoliophyta	NCBITaxon	NCBITaxon:3398	Literature search	Kelly_et_al_2004_publication	2004	latitude; longitude
scientific publication	Magnoliophyta	NCBITaxon	NCBITaxon:3398	Literature search	Klips_and_Culley_2004_publication	2004	latitude; longitude
scientific publication	Magnoliophyta	NCBITaxon	NCBITaxon:3398	Literature search	Knight_2004_publication	2004	latitude; longitude
scientific publication	Magnoliophyta	NCBITaxon	NCBITaxon:3398	Literature search	Lehnebach_and_Robertson_2004_publication	2004	latitude; longitude
scientific publication	Magnoliophyta	NCBITaxon	NCBITaxon:3398	Literature search	Lienert_and_Fischer_2004_publication	2004	latitude; longitude
scientific publication	Magnoliophyta	NCBITaxon	NCBITaxon:3398	Literature search	Maad_and_Alexandersson_2004_publication	2004	latitude; longitude
scientific publication	Magnoliophyta	NCBITaxon	NCBITaxon:3398	Literature search	Molina-Freaner_et_al_2004_publication	2004	latitude; longitude
scientific publication	Magnoliophyta	NCBITaxon	NCBITaxon:3398	Literature search	Philipp_et_al_2004_publication	2004	latitude; longitude
scientific publication	Magnoliophyta	NCBITaxon	NCBITaxon:3398	Literature search	Rambuda_and_Johnson_2004_publication	2004	latitude; longitude
scientific publication	Magnoliophyta	NCBITaxon	NCBITaxon:3398	Literature search	Rasmussen_and_Kollmann_2004_publication	2004	latitude; longitude
scientific publication	Magnoliophyta	NCBITaxon	NCBITaxon:3398	Literature search	Robertson_and_Ulappa_2004_publication	2004	latitude; longitude
scientific publication	Magnoliophyta	NCBITaxon	NCBITaxon:3398	Literature search	Sharaf_and_Price_2004_publication	2004	latitude; longitude
scientific publication	Magnoliophyta	NCBITaxon	NCBITaxon:3398	Literature search	Sigrist_and_Sazima_2004_publication	2004	latitude; longitude
scientific publication	Magnoliophyta	NCBITaxon	NCBITaxon:3398	Literature search	Somanathan_et_al_2004_publication	2004	latitude; longitude
scientific publication	Magnoliophyta	NCBITaxon	NCBITaxon:3398	Literature search	Teixeira_and_Machado_2004_publication	2004	latitude; longitude
scientific publication	Magnoliophyta	NCBITaxon	NCBITaxon:3398	Literature search	Torezan-Silingardi_and_Oliveira_2004_publication	2004	latitude; longitude
scientific publication	Magnoliophyta	NCBITaxon	NCBITaxon:3398	Literature search	Totland_2004_publication	2004	latitude; longitude
scientific publication	Magnoliophyta	NCBITaxon	NCBITaxon:3398	Literature search	Vazquez_and_Simberloff_2004_publication	2004	latitude; longitude
scientific publication	Magnoliophyta	NCBITaxon	NCBITaxon:3398	Literature search	Xiao_et_al_2004_publication	2004	latitude; longitude
scientific publication	Magnoliophyta	NCBITaxon	NCBITaxon:3398	Literature search	Aizen_2005_publication	2005	latitude; longitude
scientific publication	Magnoliophyta	NCBITaxon	NCBITaxon:3398	Literature search	Alonso_2005_publication	2005	latitude; longitude
scientific publication	Magnoliophyta	NCBITaxon	NCBITaxon:3398	Literature search	Asikainen_and_Mutikainen_2005_publication	2005	latitude; longitude
scientific publication	Magnoliophyta	NCBITaxon	NCBITaxon:3398	Literature search	Cane_2005_publication	2005	latitude; longitude
scientific publication	Magnoliophyta	NCBITaxon	NCBITaxon:3398	Literature search	Chung_and_Chung_2005_publication	2005	latitude; longitude
scientific publication	Magnoliophyta	NCBITaxon	NCBITaxon:3398	Literature search	Consolaro_et_al_2005_publication	2005	latitude; longitude
scientific publication	Magnoliophyta	NCBITaxon	NCBITaxon:3398	Literature search	Dawson_et_al_2005_publication	2005	latitude; longitude
scientific publication	Magnoliophyta	NCBITaxon	NCBITaxon:3398	Literature search	Eppley_2005_publication	2005	latitude; longitude
scientific publication	Magnoliophyta	NCBITaxon	NCBITaxon:3398	Literature search	Garcia_et_al_2005_publication	2005	latitude; longitude
scientific publication	Magnoliophyta	NCBITaxon	NCBITaxon:3398	Literature search	Giblin_2005_publication	2005	latitude; longitude
scientific publication	Magnoliophyta	NCBITaxon	NCBITaxon:3398	Literature search	Hirayama_et_al_2005_publication	2005	latitude; longitude
scientific publication	Magnoliophyta	NCBITaxon	NCBITaxon:3398	Literature search	Laporta_2005_publication	2005	latitude; longitude
scientific publication	Magnoliophyta	NCBITaxon	NCBITaxon:3398	Literature search	Lehnebach_et_al_2005_publication	2005	latitude; longitude
scientific publication	Magnoliophyta	NCBITaxon	NCBITaxon:3398	Literature search	Lenzi_et_al_2005_publication	2005	latitude; longitude
scientific publication	Magnoliophyta	NCBITaxon	NCBITaxon:3398	Literature search	Lopes_and_Buzato_2005_publication	2005	latitude; longitude
scientific publication	Magnoliophyta	NCBITaxon	NCBITaxon:3398	Literature search	Moragues_and_Traveset_2005_publication	2005	latitude; longitude
scientific publication	Magnoliophyta	NCBITaxon	NCBITaxon:3398	Literature search	Nadia_and_Machado_2005_publication	2005	latitude; longitude
scientific publication	Magnoliophyta	NCBITaxon	NCBITaxon:3398	Literature search	Pellegrino_et_al_2005_publication	2005	latitude; longitude
scientific publication	Magnoliophyta	NCBITaxon	NCBITaxon:3398	Literature search	Robertson_et_al_2005_publication	2005	latitude; longitude
scientific publication	Magnoliophyta	NCBITaxon	NCBITaxon:3398	Literature search	Rymer_et_al_2005_publication	2005	latitude; longitude
scientific publication	Magnoliophyta	NCBITaxon	NCBITaxon:3398	Literature search	Simpson_et_al_2005_publication	2005	latitude; longitude
scientific publication	Magnoliophyta	NCBITaxon	NCBITaxon:3398	Literature search	Snyder_and_Richards_2005_publication	2005	latitude; longitude
scientific publication	Magnoliophyta	NCBITaxon	NCBITaxon:3398	Literature search	Sun_et_al_2005_publication	2005	latitude; longitude
scientific publication	Magnoliophyta	NCBITaxon	NCBITaxon:3398	Literature search	Usui_et_al_2005_publication	2005	latitude; longitude
scientific publication	Magnoliophyta	NCBITaxon	NCBITaxon:3398	Literature search	Wang_et_al_2005_publication	2005	latitude; longitude
scientific publication	Magnoliophyta	NCBITaxon	NCBITaxon:3398	Literature search	Ward_and_Johnson_2005_publication	2005	latitude; longitude
scientific publication	Magnoliophyta	NCBITaxon	NCBITaxon:3398	Literature search	Wilson_et_al_2005_publication	2005	latitude; longitude
scientific publication	Magnoliophyta	NCBITaxon	NCBITaxon:3398	Literature search	Yang_et_al_2005_publication	2005	latitude; longitude
scientific publication	Magnoliophyta	NCBITaxon	NCBITaxon:3398	Literature search	Benezar_and_Pessoni_2006_publication	2006	latitude; longitude
scientific publication	Magnoliophyta	NCBITaxon	NCBITaxon:3398	Literature search	Colaco_et_al_2006_publication	2006	latitude; longitude
scientific publication	Magnoliophyta	NCBITaxon	NCBITaxon:3398	Literature search	Costa_et_al_2006_publication	2006	latitude; longitude
scientific publication	Magnoliophyta	NCBITaxon	NCBITaxon:3398	Literature search	Gao_et_al_2006_publication	2006	latitude; longitude
scientific publication	Magnoliophyta	NCBITaxon	NCBITaxon:3398	Literature search	Hodgins_and_Barrett_2006_publication	2006	latitude; longitude
scientific publication	Magnoliophyta	NCBITaxon	NCBITaxon:3398	Literature search	Hong_and_Liu_2006_publication	2006	latitude; longitude
scientific publication	Magnoliophyta	NCBITaxon	NCBITaxon:3398	Literature search	Honnay_et_al_2006_publication	2006	latitude; longitude
scientific publication	Magnoliophyta	NCBITaxon	NCBITaxon:3398	Literature search	Lenzi_et_al_2006_publication	2006	latitude; longitude
scientific publication	Magnoliophyta	NCBITaxon	NCBITaxon:3398	Literature search	Lima_and_Vieira_2006_publication	2006	latitude; longitude
scientific publication	Magnoliophyta	NCBITaxon	NCBITaxon:3398	Literature search	Liu_et_al_2006_publication	2006	latitude; longitude
scientific publication	Magnoliophyta	NCBITaxon	NCBITaxon:3398	Literature search	Munoz_and_Arroyo_2006_publication	2006	latitude; longitude
scientific publication	Magnoliophyta	NCBITaxon	NCBITaxon:3398	Literature search	Nagamitsua_et_al_2006_publication	2006	latitude; longitude
scientific publication	Magnoliophyta	NCBITaxon	NCBITaxon:3398	Literature search	Neeman_et_al_2006_publication	2006	latitude; longitude
scientific publication	Magnoliophyta	NCBITaxon	NCBITaxon:3398	Literature search	Pansarin_et_al_2006_publication	2006	latitude; longitude
scientific publication	Magnoliophyta	NCBITaxon	NCBITaxon:3398	Literature search	Pansarin_Amaral_2006_publication	2006	latitude; longitude
scientific publication	Magnoliophyta	NCBITaxon	NCBITaxon:3398	Literature search	Parsons_and_Hermanutz_2006_publication	2006	latitude; longitude
scientific publication	Magnoliophyta	NCBITaxon	NCBITaxon:3398	Literature search	Pias_and_Guitian_2006_publication	2006	latitude; longitude
scientific publication	Magnoliophyta	NCBITaxon	NCBITaxon:3398	Literature search	Rovere_et_al_2006_publication	2006	latitude; longitude
scientific publication	Magnoliophyta	NCBITaxon	NCBITaxon:3398	Literature search	Smithson_2006_publication	2006	latitude; longitude
scientific publication	Magnoliophyta	NCBITaxon	NCBITaxon:3398	Literature search	Tepedino_et_al_2006_publication	2006	latitude; longitude
scientific publication	Magnoliophyta	NCBITaxon	NCBITaxon:3398	Literature search	Valdivia_and_Niemeyer_2006_publication	2006	latitude; longitude
scientific publication	Magnoliophyta	NCBITaxon	NCBITaxon:3398	Literature search	Vanhoenacker_et_al_2006_publication	2006	latitude; longitude
scientific publication	Magnoliophyta	NCBITaxon	NCBITaxon:3398	Literature search	Vosgueritchian_and_Buzato_2006_publication	2006	latitude; longitude
scientific publication	Magnoliophyta	NCBITaxon	NCBITaxon:3398	Literature search	Wheelwright_et_al_2006_publication	2006	latitude; longitude
scientific publication	Magnoliophyta	NCBITaxon	NCBITaxon:3398	Literature search	Xiao_et_al_2006_publication	2006	latitude; longitude
scientific publication	Magnoliophyta	NCBITaxon	NCBITaxon:3398	Literature search	Zhang_et_al_2006_publication	2006	latitude; longitude
scientific publication	Magnoliophyta	NCBITaxon	NCBITaxon:3398	Literature search	Zhigang_et_al_2006_publication	2006	latitude; longitude
scientific publication	Magnoliophyta	NCBITaxon	NCBITaxon:3398	Literature search	Andrade_et_al_2007_publication	2007	latitude; longitude
scientific publication	Magnoliophyta	NCBITaxon	NCBITaxon:3398	Literature search	Andrieu_et_al_2007_publication	2007	latitude; longitude
scientific publication	Magnoliophyta	NCBITaxon	NCBITaxon:3398	Literature search	Brookes_et_al_2007_publication	2007	latitude; longitude
scientific publication	Magnoliophyta	NCBITaxon	NCBITaxon:3398	Literature search	Dias_and_Kiill_2007_publication	2007	latitude; longitude
scientific publication	Magnoliophyta	NCBITaxon	NCBITaxon:3398	Literature search	Duan_et_al_2007_publication	2007	latitude; longitude
scientific publication	Magnoliophyta	NCBITaxon	NCBITaxon:3398	Literature search	Heckel_et_al_2007_publication	2007	latitude; longitude
scientific publication	Magnoliophyta	NCBITaxon	NCBITaxon:3398	Literature search	Hegland_et_al_2007_publication	2007	latitude; longitude
scientific publication	Magnoliophyta	NCBITaxon	NCBITaxon:3398	Literature search	Jacobi_and_del_Sarto_2007_publication	2007	latitude; longitude
scientific publication	Magnoliophyta	NCBITaxon	NCBITaxon:3398	Literature search	Stout_2007_publication	2007	latitude; longitude
scientific publication	Magnoliophyta	NCBITaxon	NCBITaxon:3398	Literature search	Jin_et_al_2007_publication	2007	latitude; longitude
scientific publication	Magnoliophyta	NCBITaxon	NCBITaxon:3398	Literature search	Lewinsohn_et_al_2007_publication	2007	latitude; longitude
scientific publication	Magnoliophyta	NCBITaxon	NCBITaxon:3398	Literature search	Li_et_al_2007_publication	2007	latitude; longitude
scientific publication	Magnoliophyta	NCBITaxon	NCBITaxon:3398	Literature search	Lundemo_et_al_2007_publication	2007	latitude; longitude
scientific publication	Magnoliophyta	NCBITaxon	NCBITaxon:3398	Literature search	Martins_and_Gribel_2007_publication	2007	latitude; longitude
scientific publication	Magnoliophyta	NCBITaxon	NCBITaxon:3398	Literature search	Nadia_et_al_2007_publication	2007	latitude; longitude
scientific publication	Magnoliophyta	NCBITaxon	NCBITaxon:3398	Literature search	Oster_et_al_2007_publication	2007	latitude; longitude
scientific publication	Magnoliophyta	NCBITaxon	NCBITaxon:3398	Literature search	Paulino-Neto_2007_publication	2007	latitude; longitude
scientific publication	Magnoliophyta	NCBITaxon	NCBITaxon:3398	Literature search	Pereira_et_al_2007_publication	2007	latitude; longitude
scientific publication	Magnoliophyta	NCBITaxon	NCBITaxon:3398	Literature search	Ramirez_2007_publication	2007	latitude; longitude
scientific publication	Magnoliophyta	NCBITaxon	NCBITaxon:3398	Literature search	Ratnayake_et_al_2007_publication	2007	latitude; longitude
scientific publication	Magnoliophyta	NCBITaxon	NCBITaxon:3398	Literature search	Shimono_et_al_2007_publication	2007	latitude; longitude
scientific publication	Magnoliophyta	NCBITaxon	NCBITaxon:3398	Literature search	Souza_et_al_2007_publication	2007	latitude; longitude
scientific publication	Magnoliophyta	NCBITaxon	NCBITaxon:3398	Literature search	Tepedino_et_al_2007_publication	2007	latitude; longitude
scientific publication	Magnoliophyta	NCBITaxon	NCBITaxon:3398	Literature search	Virillo_et_al_2007_publication	2007	latitude; longitude
scientific publication	Magnoliophyta	NCBITaxon	NCBITaxon:3398	Literature search	Yang_et_al_2007_publication	2007	latitude; longitude
scientific publication	Magnoliophyta	NCBITaxon	NCBITaxon:3398	Literature search	Zhang_et_al_2007_publication	2007	latitude; longitude
scientific publication	Magnoliophyta	NCBITaxon	NCBITaxon:3398	Literature search	Zhao_et_al_2014_publication	2014	latitude; longitude
scientific publication	Magnoliophyta	NCBITaxon	NCBITaxon:3398	Literature search	Abe_et_al_2008_publication	2008	latitude; longitude
scientific publication	Magnoliophyta	NCBITaxon	NCBITaxon:3398	Literature search	Agren_et_al_2008_publication	2008	latitude; longitude
scientific publication	Magnoliophyta	NCBITaxon	NCBITaxon:3398	Literature search	Aragon_and_Escudero_2008_publication	2008	latitude; longitude
scientific publication	Magnoliophyta	NCBITaxon	NCBITaxon:3398	Literature search	Billinge_and_Robertson_2008_publication	2008	latitude; longitude
scientific publication	Magnoliophyta	NCBITaxon	NCBITaxon:3398	Literature search	Carrio_et_al_2008_publication	2008	latitude; longitude
scientific publication	Magnoliophyta	NCBITaxon	NCBITaxon:3398	Literature search	Castro_et_al_2008_publication	2008	latitude; longitude
scientific publication	Magnoliophyta	NCBITaxon	NCBITaxon:3398	Literature search	Cesario_and_Gaglianone_2008_publication	2008	latitude; longitude
scientific publication	Magnoliophyta	NCBITaxon	NCBITaxon:3398	Literature search	Chacoff_et_al_2008_publication	2008	latitude; longitude
scientific publication	Magnoliophyta	NCBITaxon	NCBITaxon:3398	Literature search	Chen_et_al_2008_publication	2008	latitude; longitude
scientific publication	Magnoliophyta	NCBITaxon	NCBITaxon:3398	Literature search	Cosacov_et_al_2008_publication	2008	latitude; longitude
scientific publication	Magnoliophyta	NCBITaxon	NCBITaxon:3398	Literature search	Cuevas_et_al_2008_publication	2008	latitude; longitude
scientific publication	Magnoliophyta	NCBITaxon	NCBITaxon:3398	Literature search	Devoto_and_Medan_2008_publication	2008	latitude; longitude
scientific publication	Magnoliophyta	NCBITaxon	NCBITaxon:3398	Literature search	Dohzono_et_al_2008_publication	2008	latitude; longitude
scientific publication	Magnoliophyta	NCBITaxon	NCBITaxon:3398	Literature search	Duan_and_Li_2008_publication	2008	latitude; longitude
scientific publication	Magnoliophyta	NCBITaxon	NCBITaxon:3398	Literature search	Etcheverry_et_al_2008_publication	2008	latitude; longitude
scientific publication	Magnoliophyta	NCBITaxon	NCBITaxon:3398	Literature search	Fishman_et_al_2008_publication	2008	latitude; longitude
scientific publication	Magnoliophyta	NCBITaxon	NCBITaxon:3398	Literature search	Ford_and_Johnson_2008_publication	2008	latitude; longitude
scientific publication	Magnoliophyta	NCBITaxon	NCBITaxon:3398	Literature search	Forrest_and_Thomson_2008_publication	2008	latitude; longitude
scientific publication	Magnoliophyta	NCBITaxon	NCBITaxon:3398	Literature search	Hegland_and_Totland_2008_publication	2008	latitude; longitude
scientific publication	Magnoliophyta	NCBITaxon	NCBITaxon:3398	Literature search	Hill_et_al_2008_publication	2008	latitude; longitude
scientific publication	Magnoliophyta	NCBITaxon	NCBITaxon:3398	Literature search	Holmes_et_al_2008_publication	2008	latitude; longitude
scientific publication	Magnoliophyta	NCBITaxon	NCBITaxon:3398	Literature search	Humana_et_al_2008_publication	2008	latitude; longitude
scientific publication	Magnoliophyta	NCBITaxon	NCBITaxon:3398	Literature search	Jacobi_Antonioni_2008_publication	2008	latitude; longitude
scientific publication	Magnoliophyta	NCBITaxon	NCBITaxon:3398	Literature search	Jakobsson_et_al_2008_publication	2008	latitude; longitude
scientific publication	Magnoliophyta	NCBITaxon	NCBITaxon:3398	Literature search	Kilkenny_and_Galloway_2008_publication	2008	latitude; longitude
scientific publication	Magnoliophyta	NCBITaxon	NCBITaxon:3398	Literature search	Kubota_et_al_2008_publication	2008	latitude; longitude
scientific publication	Magnoliophyta	NCBITaxon	NCBITaxon:3398	Literature search	Lach_2008_publication	2008	latitude; longitude
scientific publication	Magnoliophyta	NCBITaxon	NCBITaxon:3398	Literature search	Le_Cadre_et_al_2008_publication	2008	latitude; longitude
scientific publication	Magnoliophyta	NCBITaxon	NCBITaxon:3398	Literature search	Liu_et_al_2008_publication	2008	latitude; longitude
scientific publication	Magnoliophyta	NCBITaxon	NCBITaxon:3398	Literature search	Luo_et_al_2008_publication	2008	latitude; longitude
scientific publication	Magnoliophyta	NCBITaxon	NCBITaxon:3398	Literature search	McCall_2008_publication	2008	latitude; longitude
scientific publication	Magnoliophyta	NCBITaxon	NCBITaxon:3398	Literature search	Micheneau_et_al_2008_publication	2008	latitude; longitude
scientific publication	Magnoliophyta	NCBITaxon	NCBITaxon:3398	Literature search	Munoz_et_al_2008_publication	2008	latitude; longitude
scientific publication	Magnoliophyta	NCBITaxon	NCBITaxon:3398	Literature search	Ono_et_al_2008_publication	2008	latitude; longitude
scientific publication	Magnoliophyta	NCBITaxon	NCBITaxon:3398	Literature search	Pansarin_and_Amaral_2008_publication	2008	latitude; longitude
scientific publication	Magnoliophyta	NCBITaxon	NCBITaxon:3398	Literature search	Pires_and_Freitas_2008_publication	2008	latitude; longitude
scientific publication	Magnoliophyta	NCBITaxon	NCBITaxon:3398	Literature search	Garcia_et_al_2008_publication	2008	latitude; longitude
scientific publication	Magnoliophyta	NCBITaxon	NCBITaxon:3398	Literature search	Raimundez-Urrutia_et_al_2008_publication	2008	latitude; longitude
scientific publication	Magnoliophyta	NCBITaxon	NCBITaxon:3398	Literature search	Ramasubbu_et_al_2008_publication	2008	latitude; longitude
scientific publication	Magnoliophyta	NCBITaxon	NCBITaxon:3398	Literature search	Robertson_et_al_2008_publication	2008	latitude; longitude
scientific publication	Magnoliophyta	NCBITaxon	NCBITaxon:3398	Literature search	Rodriguez-Rodriguez_and_Valido_2008_publication	2008	latitude; longitude
scientific publication	Magnoliophyta	NCBITaxon	NCBITaxon:3398	Literature search	Royo_et_al_2008_publication	2008	latitude; longitude
scientific publication	Magnoliophyta	NCBITaxon	NCBITaxon:3398	Literature search	Shangguan_et_al_2008_publication	2008	latitude; longitude
scientific publication	Magnoliophyta	NCBITaxon	NCBITaxon:3398	Literature search	Shelton_2008_publication	2008	latitude; longitude
scientific publication	Magnoliophyta	NCBITaxon	NCBITaxon:3398	Literature search	Shuttleworth_and_Johnson_2008_publication	2008	latitude; longitude
scientific publication	Magnoliophyta	NCBITaxon	NCBITaxon:3398	Literature search	Stone_and_Jenkins_2008_publication	2008	latitude; longitude
scientific publication	Magnoliophyta	NCBITaxon	NCBITaxon:3398	Literature search	Valtuena_et_al_2008_publication	2008	latitude; longitude
scientific publication	Magnoliophyta	NCBITaxon	NCBITaxon:3398	Literature search	Wang_et_al_2008_publication	2008	latitude; longitude
scientific publication	Magnoliophyta	NCBITaxon	NCBITaxon:3398	Literature search	Yu_et_al_2008_publication	2008	latitude; longitude
scientific publication	Magnoliophyta	NCBITaxon	NCBITaxon:3398	Literature search	Zhang_et_al_2008_publication	2008	latitude; longitude
scientific publication	Magnoliophyta	NCBITaxon	NCBITaxon:3398	Literature search	Zietsman_et_al_2008_publication	2008	latitude; longitude
scientific publication	Magnoliophyta	NCBITaxon	NCBITaxon:3398	Literature search	Botes_et_al_2009_publication	2009	latitude; longitude
scientific publication	Magnoliophyta	NCBITaxon	NCBITaxon:3398	Literature search	Bush_and_Guilbeau_2009_publication	2009	latitude; longitude
scientific publication	Magnoliophyta	NCBITaxon	NCBITaxon:3398	Literature search	Ferrer_et_al_2009_publication	2009	latitude; longitude
scientific publication	Magnoliophyta	NCBITaxon	NCBITaxon:3398	Literature search	Friedman_and_Barrett_2009_publication	2009	latitude; longitude
scientific publication	Magnoliophyta	NCBITaxon	NCBITaxon:3398	Literature search	Harmon-Threatt_et_al_2009_publication	2009	latitude; longitude
scientific publication	Magnoliophyta	NCBITaxon	NCBITaxon:3398	Literature search	He_et_al_2009_publication	2009	latitude; longitude
scientific publication	Magnoliophyta	NCBITaxon	NCBITaxon:3398	Literature search	Huang_et_al_2009_publication	2009	latitude; longitude
scientific publication	Magnoliophyta	NCBITaxon	NCBITaxon:3398	Literature search	Jakobsson_et_al_2009_publication	2009	latitude; longitude
scientific publication	Magnoliophyta	NCBITaxon	NCBITaxon:3398	Literature search	Johnson_et_al_2009_publication	2009	latitude; longitude
scientific publication	Magnoliophyta	NCBITaxon	NCBITaxon:3398	Literature search	Jurgens_et_al_2009_publication	2009	latitude; longitude
scientific publication	Magnoliophyta	NCBITaxon	NCBITaxon:3398	Literature search	Kleizen_et_al_2009_publication	2009	latitude; longitude
scientific publication	Magnoliophyta	NCBITaxon	NCBITaxon:3398	Literature search	Ladd_and_Arroyo_2009_publication	2009	latitude; longitude
scientific publication	Magnoliophyta	NCBITaxon	NCBITaxon:3398	Literature search	Li_et_al_2009_publication	2009	latitude; longitude
scientific publication	Magnoliophyta	NCBITaxon	NCBITaxon:3398	Literature search	Liu_and_Pemberton_2009_publication	2009	latitude; longitude
scientific publication	Magnoliophyta	NCBITaxon	NCBITaxon:3398	Literature search	Lu_et_al_2009_publication	2009	latitude; longitude
scientific publication	Magnoliophyta	NCBITaxon	NCBITaxon:3398	Literature search	Ma_et_al_2009_publication	2009	latitude; longitude
scientific publication	Magnoliophyta	NCBITaxon	NCBITaxon:3398	Literature search	Montgomery_2009_publication	2009	latitude; longitude
scientific publication	Magnoliophyta	NCBITaxon	NCBITaxon:3398	Literature search	Nishikawa_2009_publication	2009	latitude; longitude
scientific publication	Magnoliophyta	NCBITaxon	NCBITaxon:3398	Literature search	Ornelas_and_Lara_2009_publication	2009	latitude; longitude
scientific publication	Magnoliophyta	NCBITaxon	NCBITaxon:3398	Literature search	Peng_et_al_2009_publication	2009	latitude; longitude
scientific publication	Magnoliophyta	NCBITaxon	NCBITaxon:3398	Literature search	Pu_et_al_2009_publication	2009	latitude; longitude
scientific publication	Magnoliophyta	NCBITaxon	NCBITaxon:3398	Literature search	Rabasa_et_al_2009_publication	2009	latitude; longitude
scientific publication	Magnoliophyta	NCBITaxon	NCBITaxon:3398	Literature search	Ren_2009_publication	2009	latitude; longitude
scientific publication	Magnoliophyta	NCBITaxon	NCBITaxon:3398	Literature search	Sandring_and_Agren_2009_publication	2009	latitude; longitude
scientific publication	Magnoliophyta	NCBITaxon	NCBITaxon:3398	Literature search	Shivanna_2009_publication	2009	latitude; longitude
scientific publication	Magnoliophyta	NCBITaxon	NCBITaxon:3398	Literature search	Tang_et_al_2009_publication	2009	latitude; longitude
scientific publication	Magnoliophyta	NCBITaxon	NCBITaxon:3398	Literature search	Tasen_et_al_2009_publication	2009	latitude; longitude
scientific publication	Magnoliophyta	NCBITaxon	NCBITaxon:3398	Literature search	Tscheulin_et_al_2009_publication	2009	latitude; longitude
scientific publication	Magnoliophyta	NCBITaxon	NCBITaxon:3398	Literature search	Whelan_and_Denham_2009_publication	2009	latitude; longitude
scientific publication	Magnoliophyta	NCBITaxon	NCBITaxon:3398	Literature search	Wilson_et_al_2009_publication	2009	latitude; longitude
scientific publication	Magnoliophyta	NCBITaxon	NCBITaxon:3398	Literature search	Wolfe_et_al_2009_publication	2009	latitude; longitude
scientific publication	Magnoliophyta	NCBITaxon	NCBITaxon:3398	Literature search	Wang_et_al_2009_publication	2009	latitude; longitude
scientific publication	Magnoliophyta	NCBITaxon	NCBITaxon:3398	Literature search	Zhang_and_Jin_2009_publication	2009	latitude; longitude
scientific publication	Magnoliophyta	NCBITaxon	NCBITaxon:3398	Literature search	Zhang_and_Tan_2009_publication	2009	latitude; longitude
scientific publication	Magnoliophyta	NCBITaxon	NCBITaxon:3398	Literature search	Zhang_and_Tan_et_al_2009_publication	2009	latitude; longitude
scientific publication	Magnoliophyta	NCBITaxon	NCBITaxon:3398	Literature search	Zhang_et_al_2009_publication	2009	latitude; longitude
scientific publication	Magnoliophyta	NCBITaxon	NCBITaxon:3398	Literature search	Zhao_and_Sun_2009_publication	2009	latitude; longitude
scientific publication	Magnoliophyta	NCBITaxon	NCBITaxon:3398	Literature search	Zheng_et_al_2009_publication	2009	latitude; longitude
scientific publication	Magnoliophyta	NCBITaxon	NCBITaxon:3398	Literature search	Artz_et_al_2010_publication	2010	latitude; longitude
scientific publication	Magnoliophyta	NCBITaxon	NCBITaxon:3398	Literature search	Burkle_and_Irwin_2010_publication	2010	latitude; longitude
scientific publication	Magnoliophyta	NCBITaxon	NCBITaxon:3398	Literature search	Bustamante_et_al_2010_publication	2010	latitude; longitude
scientific publication	Magnoliophyta	NCBITaxon	NCBITaxon:3398	Literature search	Carvallo_and_Medel_2010_publication	2010	latitude; longitude
scientific publication	Magnoliophyta	NCBITaxon	NCBITaxon:3398	Literature search	Cazares-Martinez_et_al_2010_publication	2010	latitude; longitude
scientific publication	Magnoliophyta	NCBITaxon	NCBITaxon:3398	Literature search	Deng_and_Yu_et_al_2010_publication	2010	latitude; longitude
scientific publication	Magnoliophyta	NCBITaxon	NCBITaxon:3398	Literature search	Forrest_and_Thomson_2010_publication	2010	latitude; longitude
scientific publication	Magnoliophyta	NCBITaxon	NCBITaxon:3398	Literature search	Fu_et_al_2010_publication	2010	latitude; longitude
scientific publication	Magnoliophyta	NCBITaxon	NCBITaxon:3398	Literature search	Gao_et_al_2010_publication	2010	latitude; longitude
scientific publication	Magnoliophyta	NCBITaxon	NCBITaxon:3398	Literature search	Goodell_et_al_2010_publication	2010	latitude; longitude
scientific publication	Magnoliophyta	NCBITaxon	NCBITaxon:3398	Literature search	Law_et_al_2010_publication	2010	latitude; longitude
scientific publication	Magnoliophyta	NCBITaxon	NCBITaxon:3398	Literature search	Liu_et_al_2010_publication	2010	latitude; longitude
scientific publication	Magnoliophyta	NCBITaxon	NCBITaxon:3398	Literature search	Marten-Rodriguez_and_Fenster_2010_publication	2010	latitude; longitude
scientific publication	Magnoliophyta	NCBITaxon	NCBITaxon:3398	Literature search	McCall_2010_publication	2010	latitude; longitude
scientific publication	Magnoliophyta	NCBITaxon	NCBITaxon:3398	Literature search	McKinney_and_Goodell_2010_publication	2010	latitude; longitude
scientific publication	Magnoliophyta	NCBITaxon	NCBITaxon:3398	Literature search	Nayak_and_Davidar_2010_publication	2010	latitude; longitude
scientific publication	Magnoliophyta	NCBITaxon	NCBITaxon:3398	Literature search	Pan_et_al_2010_publication	2010	latitude; longitude
scientific publication	Magnoliophyta	NCBITaxon	NCBITaxon:3398	Literature search	Paynter_et_al_2010_publication	2010	latitude; longitude
scientific publication	Magnoliophyta	NCBITaxon	NCBITaxon:3398	Literature search	Pellegrino_et_al_2010_publication	2010	latitude; longitude
scientific publication	Magnoliophyta	NCBITaxon	NCBITaxon:3398	Literature search	Qin_et_al_2010_publication	2010	latitude; longitude
scientific publication	Magnoliophyta	NCBITaxon	NCBITaxon:3398	Literature search	Robson_2010_publication	2010	latitude; longitude
scientific publication	Magnoliophyta	NCBITaxon	NCBITaxon:3398	Literature search	Rodger_et_al_2010_publication	2010	latitude; longitude
scientific publication	Magnoliophyta	NCBITaxon	NCBITaxon:3398	Literature search	Sawyer_2010_publication	2010	latitude; longitude
scientific publication	Magnoliophyta	NCBITaxon	NCBITaxon:3398	Literature search	Shi_et_al_2010_publication	2010	latitude; longitude
scientific publication	Magnoliophyta	NCBITaxon	NCBITaxon:3398	Literature search	Silva_et_al_2010_publication	2010	latitude; longitude
scientific publication	Magnoliophyta	NCBITaxon	NCBITaxon:3398	Literature search	Sletvold_and_Agren_2010_publication	2010	latitude; longitude
scientific publication	Magnoliophyta	NCBITaxon	NCBITaxon:3398	Literature search	Sletvold_et_al_2010_publication	2010	latitude; longitude
scientific publication	Magnoliophyta	NCBITaxon	NCBITaxon:3398	Literature search	Thomson_2010_publication	2010	latitude; longitude
scientific publication	Magnoliophyta	NCBITaxon	NCBITaxon:3398	Literature search	Valtuena_et_al_2010_publication	2010	latitude; longitude
scientific publication	Magnoliophyta	NCBITaxon	NCBITaxon:3398	Literature search	Vaughton_and_Ramsey_2010_publication	2010	latitude; longitude
scientific publication	Magnoliophyta	NCBITaxon	NCBITaxon:3398	Literature search	Vaughton_et_al_2010_publication	2010	latitude; longitude
scientific publication	Magnoliophyta	NCBITaxon	NCBITaxon:3398	Literature search	Wolowski_and_Freitas_2010_publication	2010	latitude; longitude
scientific publication	Magnoliophyta	NCBITaxon	NCBITaxon:3398	Literature search	Xiao_et_al_2010_publication	2010	latitude; longitude
scientific publication	Magnoliophyta	NCBITaxon	NCBITaxon:3398	Literature search	Zeng_et_al_2010_publication	2010	latitude; longitude
scientific publication	Magnoliophyta	NCBITaxon	NCBITaxon:3398	Literature search	Zheng_et_al_2010_publication	2010	latitude; longitude
scientific publication	Magnoliophyta	NCBITaxon	NCBITaxon:3398	Literature search	Abe_et_al_2011_publication	2011	latitude; longitude
scientific publication	Magnoliophyta	NCBITaxon	NCBITaxon:3398	Literature search	Amat_et_al_2011_publication	2011	latitude; longitude
scientific publication	Magnoliophyta	NCBITaxon	NCBITaxon:3398	Literature search	Anderson_et_al_2011_publication	2011	latitude; longitude
scientific publication	Magnoliophyta	NCBITaxon	NCBITaxon:3398	Literature search	Araujo_et_al_2011_publication	2011	latitude; longitude
scientific publication	Magnoliophyta	NCBITaxon	NCBITaxon:3398	Literature search	Becker_et_al_2011_publication	2011	latitude; longitude
scientific publication	Magnoliophyta	NCBITaxon	NCBITaxon:3398	Literature search	Berjano_et_al_2011_publication	2011	latitude; longitude
scientific publication	Magnoliophyta	NCBITaxon	NCBITaxon:3398	Literature search	Bittencourt_et_al_2011_publication	2011	latitude; longitude
scientific publication	Magnoliophyta	NCBITaxon	NCBITaxon:3398	Literature search	Boyd_et_al_2011_publication	2011	latitude; longitude
scientific publication	Magnoliophyta	NCBITaxon	NCBITaxon:3398	Literature search	Brys_and_Jacquemyn_2011_publication	2011	latitude; longitude
scientific publication	Magnoliophyta	NCBITaxon	NCBITaxon:3398	Literature search	Camargo_et_al_2011_publication	2011	latitude; longitude
scientific publication	Magnoliophyta	NCBITaxon	NCBITaxon:3398	Literature search	Consolaro_et_al_2011_publication	2011	latitude; longitude
scientific publication	Magnoliophyta	NCBITaxon	NCBITaxon:3398	Literature search	de_Jager_et_al_2011_publication	2011	latitude; longitude
scientific publication	Magnoliophyta	NCBITaxon	NCBITaxon:3398	Literature search	Fazzino_et_al_2011_publication	2011	latitude; longitude
scientific publication	Magnoliophyta	NCBITaxon	NCBITaxon:3398	Literature search	Fei_et_al_2011_publication	2011	latitude; longitude
scientific publication	Magnoliophyta	NCBITaxon	NCBITaxon:3398	Literature search	Filho_et_al_2011_publication	2011	latitude; longitude
scientific publication	Magnoliophyta	NCBITaxon	NCBITaxon:3398	Literature search	Gama_et_al_2011_publication	2011	latitude; longitude
scientific publication	Magnoliophyta	NCBITaxon	NCBITaxon:3398	Literature search	Glinos_and_Cocucci_2011_publication	2011	latitude; longitude
scientific publication	Magnoliophyta	NCBITaxon	NCBITaxon:3398	Literature search	Herrera_2011_publication	2011	latitude; longitude
scientific publication	Magnoliophyta	NCBITaxon	NCBITaxon:3398	Literature search	Humeau_et_al_2011_publication	2011	latitude; longitude
scientific publication	Magnoliophyta	NCBITaxon	NCBITaxon:3398	Literature search	Jabis_et_al_2011_publication	2011	latitude; longitude
scientific publication	Magnoliophyta	NCBITaxon	NCBITaxon:3398	Literature search	Kessler_et_al_2011_publication	2011	latitude; longitude
scientific publication	Magnoliophyta	NCBITaxon	NCBITaxon:3398	Literature search	Kudo_et_al_2011_publication	2011	latitude; longitude
scientific publication	Magnoliophyta	NCBITaxon	NCBITaxon:3398	Literature search	Li_et_al_2011_publication	2011	latitude; longitude
scientific publication	Magnoliophyta	NCBITaxon	NCBITaxon:3398	Literature search	Liao_et_al_2011_publication	2011	latitude; longitude
scientific publication	Magnoliophyta	NCBITaxon	NCBITaxon:3398	Literature search	Liu_et_al_2011_publication	2011	latitude; longitude
scientific publication	Magnoliophyta	NCBITaxon	NCBITaxon:3398	Literature search	Luo_et_al_2011_publication	2011	latitude; longitude
scientific publication	Magnoliophyta	NCBITaxon	NCBITaxon:3398	Literature search	Ma_et_al_2011_publication	2011	latitude; longitude
scientific publication	Magnoliophyta	NCBITaxon	NCBITaxon:3398	Literature search	Mao_et_al_2011_publication	2011	latitude; longitude
scientific publication	Magnoliophyta	NCBITaxon	NCBITaxon:3398	Literature search	McMullen_2011_publication	2011	latitude; longitude
scientific publication	Magnoliophyta	NCBITaxon	NCBITaxon:3398	Literature search	Meeus_et_al_2011_publication	2011	latitude; longitude
scientific publication	Magnoliophyta	NCBITaxon	NCBITaxon:3398	Literature search	Meindl_and_Mesler_2011_publication	2011	latitude; longitude
scientific publication	Magnoliophyta	NCBITaxon	NCBITaxon:3398	Literature search	Narbona_et_al_2011_publication	2011	latitude; longitude
scientific publication	Magnoliophyta	NCBITaxon	NCBITaxon:3398	Literature search	Pansarin_and_Pansarin_2011_publication	2011	latitude; longitude
scientific publication	Magnoliophyta	NCBITaxon	NCBITaxon:3398	Literature search	Parra-Tabla_et_al_2011_publication	2011	latitude; longitude
scientific publication	Magnoliophyta	NCBITaxon	NCBITaxon:3398	Literature search	Pei_et_al_2011_publication	2011	latitude; longitude
scientific publication	Magnoliophyta	NCBITaxon	NCBITaxon:3398	Literature search	Petit_2011_publication	2011	latitude; longitude
scientific publication	Magnoliophyta	NCBITaxon	NCBITaxon:3398	Literature search	Rech_et_al_2011_publication	2011	latitude; longitude
scientific publication	Magnoliophyta	NCBITaxon	NCBITaxon:3398	Literature search	Rodriguez-Perez_and_Traveset_2011_publication	2011	latitude; longitude
scientific publication	Magnoliophyta	NCBITaxon	NCBITaxon:3398	Literature search	Rodriguez-Rodriguez_and_Valido_2011_publication	2011	latitude; longitude
scientific publication	Magnoliophyta	NCBITaxon	NCBITaxon:3398	Literature search	Ros_et_al_2011_publication	2011	latitude; longitude
scientific publication	Magnoliophyta	NCBITaxon	NCBITaxon:3398	Literature search	Sargent_et_al_2011_publication	2011	latitude; longitude
scientific publication	Magnoliophyta	NCBITaxon	NCBITaxon:3398	Literature search	Schleuning_et_al_2011_publication	2011	latitude; longitude
scientific publication	Magnoliophyta	NCBITaxon	NCBITaxon:3398	Literature search	Scrok_Varassin_2011_publication	2011	latitude; longitude
scientific publication	Magnoliophyta	NCBITaxon	NCBITaxon:3398	Literature search	Sharma_and_Shivanna_2011_publication	2011	latitude; longitude
scientific publication	Magnoliophyta	NCBITaxon	NCBITaxon:3398	Literature search	Singhal_et_al_2011_publication	2011	latitude; longitude
scientific publication	Magnoliophyta	NCBITaxon	NCBITaxon:3398	Literature search	Sletvold_and_Agren_2011_publication	2011	latitude; longitude
scientific publication	Magnoliophyta	NCBITaxon	NCBITaxon:3398	Literature search	Sreekala_et_al_2011_publication	2011	latitude; longitude
scientific publication	Magnoliophyta	NCBITaxon	NCBITaxon:3398	Literature search	Storti_et_al_2011_publication	2011	latitude; longitude
scientific publication	Magnoliophyta	NCBITaxon	NCBITaxon:3398	Literature search	Sun_et_al_2011_publication	2011	latitude; longitude
scientific publication	Magnoliophyta	NCBITaxon	NCBITaxon:3398	Literature search	Tcheulin_and_Petanidou_2011_publication	2011	latitude; longitude
scientific publication	Magnoliophyta	NCBITaxon	NCBITaxon:3398	Literature search	Torres-Diaz_et_al_2011_publication	2011	latitude; longitude
scientific publication	Magnoliophyta	NCBITaxon	NCBITaxon:3398	Literature search	Turketti_et_al_2012_publication	2012	latitude; longitude
scientific publication	Magnoliophyta	NCBITaxon	NCBITaxon:3398	Literature search	Valois-Cuesta_et_al_2011_publication	2011	latitude; longitude
scientific publication	Magnoliophyta	NCBITaxon	NCBITaxon:3398	Literature search	van_der_Niet_et_al_2011_publication	2011	latitude; longitude
scientific publication	Magnoliophyta	NCBITaxon	NCBITaxon:3398	Literature search	Wan_et_al_2011_publication	2011	latitude; longitude
scientific publication	Magnoliophyta	NCBITaxon	NCBITaxon:3398	Literature search	Wang_and_Gao_2011_publication	2011	latitude; longitude
scientific publication	Magnoliophyta	NCBITaxon	NCBITaxon:3398	Literature search	Wang_et_al_2011_publication	2011	latitude; longitude
scientific publication	Magnoliophyta	NCBITaxon	NCBITaxon:3398	Literature search	Yao_and_Luo_2011_publication	2011	latitude; longitude
scientific publication	Magnoliophyta	NCBITaxon	NCBITaxon:3398	Literature search	Zhagn_et_al_2011_publication	2011	latitude; longitude
scientific publication	Magnoliophyta	NCBITaxon	NCBITaxon:3398	Literature search	Zhang_et_al_2011_publication	2011	latitude; longitude
scientific publication	Magnoliophyta	NCBITaxon	NCBITaxon:3398	Literature search	Zhao_et_al_2011_publication	2011	latitude; longitude
scientific publication	Magnoliophyta	NCBITaxon	NCBITaxon:3398	Literature search	Adler_and_Irwin_2012_publication	2012	latitude; longitude
scientific publication	Magnoliophyta	NCBITaxon	NCBITaxon:3398	Literature search	Aronne_et_al_2012_publication	2012	latitude; longitude
scientific publication	Magnoliophyta	NCBITaxon	NCBITaxon:3398	Literature search	Bartkowska_and_Johnston_2012_publication	2012	latitude; longitude
scientific publication	Magnoliophyta	NCBITaxon	NCBITaxon:3398	Literature search	Beavon_and_Kelly_2012_publication	2012	latitude; longitude
scientific publication	Magnoliophyta	NCBITaxon	NCBITaxon:3398	Literature search	Braun_et_al_2012_publication	2012	latitude; longitude
scientific publication	Magnoliophyta	NCBITaxon	NCBITaxon:3398	Literature search	Brito_and_Sazima_2012_publication	2012	latitude; longitude
scientific publication	Magnoliophyta	NCBITaxon	NCBITaxon:3398	Literature search	Brys_and_Jacquemyn_2012_publication	2012	latitude; longitude
scientific publication	Magnoliophyta	NCBITaxon	NCBITaxon:3398	Literature search	Chalcoff_et_al_2012_publication	2012	latitude; longitude
scientific publication	Magnoliophyta	NCBITaxon	NCBITaxon:3398	Literature search	Cursach_and_Rita_2012_publication	2012	latitude; longitude
scientific publication	Magnoliophyta	NCBITaxon	NCBITaxon:3398	Literature search	de_Waal_et_al_2012_publication	2012	latitude; longitude
scientific publication	Magnoliophyta	NCBITaxon	NCBITaxon:3398	Literature search	Downing_and_Liu_2012_publication	2012	latitude; longitude
scientific publication	Magnoliophyta	NCBITaxon	NCBITaxon:3398	Literature search	Fang_et_al_2012_publication	2012	latitude; longitude
scientific publication	Magnoliophyta	NCBITaxon	NCBITaxon:3398	Literature search	Faria_et_al_2012_publication	2012	latitude; longitude
scientific publication	Magnoliophyta	NCBITaxon	NCBITaxon:3398	Literature search	Fernandez_et_al_2012_publication	2012	latitude; longitude
scientific publication	Magnoliophyta	NCBITaxon	NCBITaxon:3398	Literature search	Fulkerson_et_al_2012_publication	2012	latitude; longitude
scientific publication	Magnoliophyta	NCBITaxon	NCBITaxon:3398	Literature search	Gao_et_al_2012_publication	2012	latitude; longitude
scientific publication	Magnoliophyta	NCBITaxon	NCBITaxon:3398	Literature search	Geerts_and_Pauw_2012_publication	2012	latitude; longitude
scientific publication	Magnoliophyta	NCBITaxon	NCBITaxon:3398	Literature search	Geib_and_Galen_2012_publication	2012	latitude; longitude
scientific publication	Magnoliophyta	NCBITaxon	NCBITaxon:3398	Literature search	Gomez_et_al_2012_publication	2012	latitude; longitude
scientific publication	Magnoliophyta	NCBITaxon	NCBITaxon:3398	Literature search	Gulias_and_Traveset_2012_publication	2012	latitude; longitude
scientific publication	Magnoliophyta	NCBITaxon	NCBITaxon:3398	Literature search	Hao_2012_publication	2012	latitude; longitude
scientific publication	Magnoliophyta	NCBITaxon	NCBITaxon:3398	Literature search	Huang_et_al_2012_publication	2012	latitude; longitude
scientific publication	Magnoliophyta	NCBITaxon	NCBITaxon:3398	Literature search	Inari_et_al_2012_publication	2012	latitude; longitude
scientific publication	Magnoliophyta	NCBITaxon	NCBITaxon:3398	Literature search	Johnson_et_al_2012_publication	2012	latitude; longitude
scientific publication	Magnoliophyta	NCBITaxon	NCBITaxon:3398	Literature search	Lenzi_and_Orth_2012_publication	2012	latitude; longitude
scientific publication	Magnoliophyta	NCBITaxon	NCBITaxon:3398	Literature search	Li_and_Wang_2012_publication	2012	latitude; longitude
scientific publication	Magnoliophyta	NCBITaxon	NCBITaxon:3398	Literature search	Lin_et_al_2012_publication	2012	latitude; longitude
scientific publication	Magnoliophyta	NCBITaxon	NCBITaxon:3398	Literature search	Liu_et_al_2012_publication	2012	latitude; longitude
scientific publication	Magnoliophyta	NCBITaxon	NCBITaxon:3398	Literature search	Lu_et_al_2012_publication	2012	latitude; longitude
scientific publication	Magnoliophyta	NCBITaxon	NCBITaxon:3398	Literature search	Ma_et_al_2012_publication	2012	latitude; longitude
scientific publication	Magnoliophyta	NCBITaxon	NCBITaxon:3398	Literature search	Marques_and_Draper_2012_publication	2012	latitude; longitude
scientific publication	Magnoliophyta	NCBITaxon	NCBITaxon:3398	Literature search	Mayer_et_al_2012_publication	2012	latitude; longitude
scientific publication	Magnoliophyta	NCBITaxon	NCBITaxon:3398	Literature search	McMullen_2012_publication	2012	latitude; longitude
scientific publication	Magnoliophyta	NCBITaxon	NCBITaxon:3398	Literature search	Melazzo_Oliveira_2012_publication	2012	latitude; longitude
scientific publication	Magnoliophyta	NCBITaxon	NCBITaxon:3398	Literature search	Meng_et_al_2012_publication	2012	latitude; longitude
scientific publication	Magnoliophyta	NCBITaxon	NCBITaxon:3398	Literature search	Moeller_et_al_2012_publication	2012	latitude; longitude
scientific publication	Magnoliophyta	NCBITaxon	NCBITaxon:3398	Literature search	Navarro_et_al_2012_publication	2012	latitude; longitude
scientific publication	Magnoliophyta	NCBITaxon	NCBITaxon:3398	Literature search	Palidan-Sali_and_Li_2012_publication	2012	latitude; longitude
scientific publication	Magnoliophyta	NCBITaxon	NCBITaxon:3398	Literature search	Pan_et_al_2012_publication	2012	latitude; longitude
scientific publication	Magnoliophyta	NCBITaxon	NCBITaxon:3398	Literature search	Pattemore_and_Wilcove_2012_publication	2012	latitude; longitude
scientific publication	Magnoliophyta	NCBITaxon	NCBITaxon:3398	Literature search	Rego_et_al_2012_publication	2012	latitude; longitude
scientific publication	Magnoliophyta	NCBITaxon	NCBITaxon:3398	Literature search	Santos_et_al_2012_publication	2012	latitude; longitude
scientific publication	Magnoliophyta	NCBITaxon	NCBITaxon:3398	Literature search	Silva_Nogueira_2012_publication	2012	latitude; longitude
scientific publication	Magnoliophyta	NCBITaxon	NCBITaxon:3398	Literature search	Sletvold_et_al_2012_publication	2012	latitude; longitude
scientific publication	Magnoliophyta	NCBITaxon	NCBITaxon:3398	Literature search	Steenhuisen_and_Johnson_2012_publication	2012	latitude; longitude
scientific publication	Magnoliophyta	NCBITaxon	NCBITaxon:3398	Literature search	Stucky_et_al_2012_publication	2012	latitude; longitude
scientific publication	Magnoliophyta	NCBITaxon	NCBITaxon:3398	Literature search	Sugiura_2012_publication	2012	latitude; longitude
scientific publication	Magnoliophyta	NCBITaxon	NCBITaxon:3398	Literature search	Tang_et_al_2012_publication	2012	latitude; longitude
scientific publication	Magnoliophyta	NCBITaxon	NCBITaxon:3398	Literature search	Tepedino_et_al_2012_publication	2012	latitude; longitude
scientific publication	Magnoliophyta	NCBITaxon	NCBITaxon:3398	Literature search	Terra-Araujo_et_al_2012_publication	2012	latitude; longitude
scientific publication	Magnoliophyta	NCBITaxon	NCBITaxon:3398	Literature search	Toivonen_and_Mutikainen_2012_publication	2012	latitude; longitude
scientific publication	Magnoliophyta	NCBITaxon	NCBITaxon:3398	Literature search	Wang_et_al_2012_publication	2012	latitude; longitude
scientific publication	Magnoliophyta	NCBITaxon	NCBITaxon:3398	Literature search	Welsford_and_Johnson_2012_publication	2012	latitude; longitude
scientific publication	Magnoliophyta	NCBITaxon	NCBITaxon:3398	Literature search	Wen_et_al_2012_publication	2012	latitude; longitude
scientific publication	Magnoliophyta	NCBITaxon	NCBITaxon:3398	Literature search	Weston_et_al_2012_publication	2012	latitude; longitude
scientific publication	Magnoliophyta	NCBITaxon	NCBITaxon:3398	Literature search	Yang_et_al_2012_publication	2012	latitude; longitude
scientific publication	Magnoliophyta	NCBITaxon	NCBITaxon:3398	Literature search	Ai_et_al_2013_publication	2013	latitude; longitude
scientific publication	Magnoliophyta	NCBITaxon	NCBITaxon:3398	Literature search	Alves_et_al_2013_publication	2013	latitude; longitude
scientific publication	Magnoliophyta	NCBITaxon	NCBITaxon:3398	Literature search	Barros_et_al_2013_publication	2013	latitude; longitude
scientific publication	Magnoliophyta	NCBITaxon	NCBITaxon:3398	Literature search	Brys_et_al_2013_publication	2013	latitude; longitude
scientific publication	Magnoliophyta	NCBITaxon	NCBITaxon:3398	Literature search	Campbell_et_al_2013_publication	2013	latitude; longitude
scientific publication	Magnoliophyta	NCBITaxon	NCBITaxon:3398	Literature search	Carrio_et_al_2013_publication	2013	latitude; longitude
scientific publication	Magnoliophyta	NCBITaxon	NCBITaxon:3398	Literature search	Chen_et_al_2013_publication	2013	latitude; longitude
scientific publication	Magnoliophyta	NCBITaxon	NCBITaxon:3398	Literature search	Christianin_et_al_2013_publication	2013	latitude; longitude
scientific publication	Magnoliophyta	NCBITaxon	NCBITaxon:3398	Literature search	Cui_et_al_2013_publication	2013	latitude; longitude
scientific publication	Magnoliophyta	NCBITaxon	NCBITaxon:3398	Literature search	Da_Silva_et_al_2013_publication	2013	latitude; longitude
scientific publication	Magnoliophyta	NCBITaxon	NCBITaxon:3398	Literature search	Duffy_et_al_2013_publication	2013	latitude; longitude
scientific publication	Magnoliophyta	NCBITaxon	NCBITaxon:3398	Literature search	Freitas_and_Andrich_2013_publication	2013	latitude; longitude
scientific publication	Magnoliophyta	NCBITaxon	NCBITaxon:3398	Literature search	Guerra_et_al_2013_publication	2013	latitude; longitude
scientific publication	Magnoliophyta	NCBITaxon	NCBITaxon:3398	Literature search	Hu_et_al_2013_publication	2013	latitude; longitude
scientific publication	Magnoliophyta	NCBITaxon	NCBITaxon:3398	Literature search	Jing_et_al_2013_publication	2013	latitude; longitude
scientific publication	Magnoliophyta	NCBITaxon	NCBITaxon:3398	Literature search	Khanduri_et_al_2013_publication	2013	latitude; longitude
scientific publication	Magnoliophyta	NCBITaxon	NCBITaxon:3398	Literature search	Li_et_al_2013_publication	2013	latitude; longitude
scientific publication	Magnoliophyta	NCBITaxon	NCBITaxon:3398	Literature search	Liao_et_al_2013_publication	2013	latitude; longitude
scientific publication	Magnoliophyta	NCBITaxon	NCBITaxon:3398	Literature search	Liu_et_al_2013_publication	2013	latitude; longitude
scientific publication	Magnoliophyta	NCBITaxon	NCBITaxon:3398	Literature search	Magrach_et_al_2013_publication	2013	latitude; longitude
scientific publication	Magnoliophyta	NCBITaxon	NCBITaxon:3398	Literature search	Nadia_et_al_2013_publication	2013	latitude; longitude
scientific publication	Magnoliophyta	NCBITaxon	NCBITaxon:3398	Literature search	Ortega-Baes_2013_publication	2013	latitude; longitude
scientific publication	Magnoliophyta	NCBITaxon	NCBITaxon:3398	Literature search	Paggi_et_al_2013_publication	2013	latitude; longitude
scientific publication	Magnoliophyta	NCBITaxon	NCBITaxon:3398	Literature search	Palladini_and_Maron_2013_publication	2013	latitude; longitude
scientific publication	Magnoliophyta	NCBITaxon	NCBITaxon:3398	Literature search	Paz_Pigozzo_2013_publication	2013	latitude; longitude
scientific publication	Magnoliophyta	NCBITaxon	NCBITaxon:3398	Literature search	Peng_et_al_2012_publication	2012	latitude; longitude
scientific publication	Magnoliophyta	NCBITaxon	NCBITaxon:3398	Literature search	Potascheff_et_al_2013_publication	2013	latitude; longitude
scientific publication	Magnoliophyta	NCBITaxon	NCBITaxon:3398	Literature search	Reuther_and_Clasen-Bockhoff_2013_publication	2013	latitude; longitude
scientific publication	Magnoliophyta	NCBITaxon	NCBITaxon:3398	Literature search	Rodger_and_Johnson_2013_publication	2013	latitude; longitude
scientific publication	Magnoliophyta	NCBITaxon	NCBITaxon:3398	Literature search	Rodrigues_Consolaro_2013_publication	2013	latitude; longitude
scientific publication	Magnoliophyta	NCBITaxon	NCBITaxon:3398	Literature search	Stein_and_Hensen_2013_publication	2013	latitude; longitude
scientific publication	Magnoliophyta	NCBITaxon	NCBITaxon:3398	Literature search	Tang_et_al_2013_publication	2013	latitude; longitude
scientific publication	Magnoliophyta	NCBITaxon	NCBITaxon:3398	Literature search	Torres_et_al_2013_publication	2013	latitude; longitude
scientific publication	Magnoliophyta	NCBITaxon	NCBITaxon:3398	Literature search	Torretta_and_Cerino_2013_publication	2013	latitude; longitude
scientific publication	Magnoliophyta	NCBITaxon	NCBITaxon:3398	Literature search	Tscheulin_and_Petanidou_2013_publication	2013	latitude; longitude
scientific publication	Magnoliophyta	NCBITaxon	NCBITaxon:3398	Literature search	Vale_et_al_2013_publication	2013	latitude; longitude
scientific publication	Magnoliophyta	NCBITaxon	NCBITaxon:3398	Literature search	Wang_et_al_2013_publication	2013	latitude; longitude
scientific publication	Magnoliophyta	NCBITaxon	NCBITaxon:3398	Literature search	Ward_et_al_2013_publication	2013	latitude; longitude
scientific publication	Magnoliophyta	NCBITaxon	NCBITaxon:3398	Literature search	Watts_et_al_2013_publication	2013	latitude; longitude
scientific publication	Magnoliophyta	NCBITaxon	NCBITaxon:3398	Literature search	Xiong_et_al_2013_publication	2013	latitude; longitude
scientific publication	Magnoliophyta	NCBITaxon	NCBITaxon:3398	Literature search	Yamasaki_and_Sakai_2013_publication	2013	latitude; longitude
scientific publication	Magnoliophyta	NCBITaxon	NCBITaxon:3398	Literature search	Zhang_et_al_2013_publication	2013	latitude; longitude
scientific publication	Magnoliophyta	NCBITaxon	NCBITaxon:3398	Literature search	Zhao_et_al_2013_publication	2013	latitude; longitude
scientific publication	Magnoliophyta	NCBITaxon	NCBITaxon:3398	Literature search	Zhou_et_al_2013_publication	2013	latitude; longitude
scientific publication	Magnoliophyta	NCBITaxon	NCBITaxon:3398	Literature search	Zych_et_al_2013_publication	2013	latitude; longitude
scientific publication	Magnoliophyta	NCBITaxon	NCBITaxon:3398	Literature search	Aguilar-Rodriguez_et_al_2014_publication	2014	latitude; longitude
scientific publication	Magnoliophyta	NCBITaxon	NCBITaxon:3398	Literature search	Chen_et_al_2014_publication	2014	latitude; longitude
scientific publication	Magnoliophyta	NCBITaxon	NCBITaxon:3398	Literature search	Clivati_et_al_2014_publication	2014	latitude; longitude
scientific publication	Magnoliophyta	NCBITaxon	NCBITaxon:3398	Literature search	Correia_et_al_2014_publication	2014	latitude; longitude
scientific publication	Magnoliophyta	NCBITaxon	NCBITaxon:3398	Literature search	Duarte_et_al_2014_publication	2014	latitude; longitude
scientific publication	Magnoliophyta	NCBITaxon	NCBITaxon:3398	Literature search	Kiepiel_and_Johnson_2014_publication	2014	latitude; longitude
scientific publication	Magnoliophyta	NCBITaxon	NCBITaxon:3398	Literature search	Li_and_Wang_2014_publication	2014	latitude; longitude
scientific publication	Magnoliophyta	NCBITaxon	NCBITaxon:3398	Literature search	Lin_et_al_2014_publication	2014	latitude; longitude
scientific publication	Magnoliophyta	NCBITaxon	NCBITaxon:3398	Literature search	Lu_et_al_2014_publication	2014	latitude; longitude
scientific publication	Magnoliophyta	NCBITaxon	NCBITaxon:3398	Literature search	Matias_and_Consolaro_2014_publication	2014	latitude; longitude
scientific publication	Magnoliophyta	NCBITaxon	NCBITaxon:3398	Literature search	Miranda_Vieira_2014_publication	2014	latitude; longitude
scientific publication	Magnoliophyta	NCBITaxon	NCBITaxon:3398	Literature search	Nadia_Machado_2014_publication	2014	latitude; longitude
scientific publication	Magnoliophyta	NCBITaxon	NCBITaxon:3398	Literature search	Peng_et_al_2014_publication	2014	latitude; longitude
scientific publication	Magnoliophyta	NCBITaxon	NCBITaxon:3398	Literature search	Pereira_et_al_2014_publication	2014	latitude; longitude
scientific publication	Magnoliophyta	NCBITaxon	NCBITaxon:3398	Literature search	Schlindwein_et_al_2014_publication	2014	latitude; longitude
scientific publication	Magnoliophyta	NCBITaxon	NCBITaxon:3398	Literature search	Wanderley_et_al_2014_publication	2014	latitude; longitude
scientific publication	Magnoliophyta	NCBITaxon	NCBITaxon:3398	Literature search	Wang_et_al_2014_publication	2014	latitude; longitude
scientific publication	Magnoliophyta	NCBITaxon	NCBITaxon:3398	Literature search	Xu_and_Zhou_2014_publication	2014	latitude; longitude
scientific publication	Magnoliophyta	NCBITaxon	NCBITaxon:3398	Literature search	Zhong_et_al_2014_publication	2014	latitude; longitude
scientific publication	Magnoliophyta	NCBITaxon	NCBITaxon:3398	Literature search	Shabir_et_al_2015_publication	2015	latitude; longitude
scientific publication	Magnoliophyta	NCBITaxon	NCBITaxon:3398	Literature search	Bartkowska_and_Johnston_2015_publication	2015	latitude; longitude
scientific publication	Magnoliophyta	NCBITaxon	NCBITaxon:3398	Literature search	Bergamo_et_al_2015_publication	2015	latitude; longitude
scientific publication	Magnoliophyta	NCBITaxon	NCBITaxon:3398	Literature search	Carleial_et_al_2015_publication	2015	latitude; longitude
scientific publication	Magnoliophyta	NCBITaxon	NCBITaxon:3398	Literature search	Castro_et_al_2015_publication	2015	latitude; longitude
scientific publication	Magnoliophyta	NCBITaxon	NCBITaxon:3398	Literature search	Cerino_et_al_2015_publication	2015	latitude; longitude
scientific publication	Magnoliophyta	NCBITaxon	NCBITaxon:3398	Literature search	Chapurlat_et_al_2015_publication	2015	latitude; longitude
scientific publication	Magnoliophyta	NCBITaxon	NCBITaxon:3398	Literature search	Chen_and_Zhao_2015_publication	2015	latitude; longitude
scientific publication	Magnoliophyta	NCBITaxon	NCBITaxon:3398	Literature search	Chen_et_al_A_2015_publication	2015	latitude; longitude
scientific publication	Magnoliophyta	NCBITaxon	NCBITaxon:3398	Literature search	Chen_et_al_B_2015_publication	2015	latitude; longitude
scientific publication	Magnoliophyta	NCBITaxon	NCBITaxon:3398	Literature search	Clarke_and_Brody_2015_publication	2015	latitude; longitude
scientific publication	Magnoliophyta	NCBITaxon	NCBITaxon:3398	Literature search	Cruz_Martins_2015_publication	2015	latitude; longitude
scientific publication	Magnoliophyta	NCBITaxon	NCBITaxon:3398	Literature search	Dart_and_Eckert_2015_publication	2015	latitude; longitude
scientific publication	Magnoliophyta	NCBITaxon	NCBITaxon:3398	Literature search	Davidar_et_al_2015_publication	2015	latitude; longitude
scientific publication	Magnoliophyta	NCBITaxon	NCBITaxon:3398	Literature search	Delmas_et_al_2015_publication	2015	latitude; longitude
scientific publication	Magnoliophyta	NCBITaxon	NCBITaxon:3398	Literature search	Epps_et_al_2015_publication	2015	latitude; longitude
scientific publication	Magnoliophyta	NCBITaxon	NCBITaxon:3398	Literature search	Gong_et_al_2015_publication	2015	latitude; longitude
scientific publication	Magnoliophyta	NCBITaxon	NCBITaxon:3398	Literature search	Hargreaves_et_al_2015_publication	2015	latitude; longitude
scientific publication	Magnoliophyta	NCBITaxon	NCBITaxon:3398	Literature search	Jacquemyn_and_Brys_2015_publication	2015	latitude; longitude
scientific publication	Magnoliophyta	NCBITaxon	NCBITaxon:3398	Literature search	Lavi_and_Sapir_2015_publication	2015	latitude; longitude
scientific publication	Magnoliophyta	NCBITaxon	NCBITaxon:3398	Literature search	Li_et_al_2015_publication	2015	latitude; longitude
scientific publication	Magnoliophyta	NCBITaxon	NCBITaxon:3398	Literature search	Lu_et_al_2015_publication	2015	latitude; longitude
scientific publication	Magnoliophyta	NCBITaxon	NCBITaxon:3398	Literature search	Lundgren_et_al_2015_publication	2015	latitude; longitude
scientific publication	Magnoliophyta	NCBITaxon	NCBITaxon:3398	Literature search	Ma_et_al_2015_publication	2015	latitude; longitude
scientific publication	Magnoliophyta	NCBITaxon	NCBITaxon:3398	Literature search	Maruyama_et_al_2015_publication	2015	latitude; longitude
scientific publication	Magnoliophyta	NCBITaxon	NCBITaxon:3398	Literature search	Matsuhisa_and_Ushimaru_2015_publication	2015	latitude; longitude
scientific publication	Magnoliophyta	NCBITaxon	NCBITaxon:3398	Literature search	Solis-Montero_et_al_2015_publication	2015	latitude; longitude
scientific publication	Magnoliophyta	NCBITaxon	NCBITaxon:3398	Literature search	Muir_and_Vamosi_2015_publication	2015	latitude; longitude
scientific publication	Magnoliophyta	NCBITaxon	NCBITaxon:3398	Literature search	Pearse_et_al_2015_publication	2015	latitude; longitude
scientific publication	Magnoliophyta	NCBITaxon	NCBITaxon:3398	Literature search	Pellegrino_2015_publication	2015	latitude; longitude
scientific publication	Magnoliophyta	NCBITaxon	NCBITaxon:3398	Literature search	Piao_et_al_2015_publication	2015	latitude; longitude
scientific publication	Magnoliophyta	NCBITaxon	NCBITaxon:3398	Literature search	Rivkin_et_al_2015_publication	2015	latitude; longitude
scientific publication	Magnoliophyta	NCBITaxon	NCBITaxon:3398	Literature search	Schmid_et_al_2015_publication	2015	latitude; longitude
scientific publication	Magnoliophyta	NCBITaxon	NCBITaxon:3398	Literature search	Sigrist_Sazima_2015_publication	2015	latitude; longitude
scientific publication	Magnoliophyta	NCBITaxon	NCBITaxon:3398	Literature search	Sletvold_et_al_2015_publication	2015	latitude; longitude
scientific publication	Magnoliophyta	NCBITaxon	NCBITaxon:3398	Literature search	Straka_and_Starzomski_2015_publication	2015	latitude; longitude
scientific publication	Magnoliophyta	NCBITaxon	NCBITaxon:3398	Literature search	Suetsugu_2015_publication	2015	latitude; longitude
scientific publication	Magnoliophyta	NCBITaxon	NCBITaxon:3398	Literature search	Suetsugu_et_al_2015_publication	2015	latitude; longitude
scientific publication	Magnoliophyta	NCBITaxon	NCBITaxon:3398	Literature search	van_Etten_et_al_2015_publication	2015	latitude; longitude
scientific publication	Magnoliophyta	NCBITaxon	NCBITaxon:3398	Literature search	Wang_et_al_2015_publication	2015	latitude; longitude
scientific publication	Magnoliophyta	NCBITaxon	NCBITaxon:3398	Literature search	Xiong_et_al_2015_publication	2015	latitude; longitude
scientific publication	Magnoliophyta	NCBITaxon	NCBITaxon:3398	Literature search	Yang_and_Wang_2015_publication	2015	latitude; longitude
scientific publication	Magnoliophyta	NCBITaxon	NCBITaxon:3398	Literature search	Zhang_and_Lou_2015_publication	2015	latitude; longitude
scientific publication	Magnoliophyta	NCBITaxon	NCBITaxon:3398	Literature search	Zhao_et_al_2015_publication	2015	latitude; longitude
scientific publication	Magnoliophyta	NCBITaxon	NCBITaxon:3398	Literature search	Pansarin_2003_publication	2003	latitude; longitude
scientific publication	Magnoliophyta	NCBITaxon	NCBITaxon:3398	Literature search	Zhang_et_al_2012_publication	2012	latitude; longitude
scientific publication	Magnoliophyta	NCBITaxon	NCBITaxon:3398	Literature search	Wesselingh_submitted_publication	submitted	latitude; longitude
scientific publication	Magnoliophyta	NCBITaxon	NCBITaxon:3398	Literature search	Ashman_unpublished_publication	unpublished	latitude; longitude
scientific publication	Magnoliophyta	NCBITaxon	NCBITaxon:3398	Literature search	Keller_and_Ivey_unpublished_publication	unpublished	latitude; longitude
scientific publication	Magnoliophyta	NCBITaxon	NCBITaxon:3398	Literature search	Kephart_unpublished_unpublished_publication	unpublished	latitude; longitude
scientific publication	Magnoliophyta	NCBITaxon	NCBITaxon:3398	Literature search	Kudo_unpublished_publication	unpublished	latitude; longitude
scientific publication	Magnoliophyta	NCBITaxon	NCBITaxon:3398	Literature search	Rodger_unpublished_publication	unpublished	latitude; longitude
scientific publication	Magnoliophyta	NCBITaxon	NCBITaxon:3398	Literature search	Steets_unpublished_publication	unpublished	latitude; longitude
scientific publication	Magnoliophyta	NCBITaxon	NCBITaxon:3398	Literature search	Wolfe_and_Blair_unpublished_publication	unpublished	latitude; longitude
scientific publication	Magnoliophyta	NCBITaxon	NCBITaxon:3398	Literature search	Wright_unpublished_publication	unpublished	latitude; longitude
scientific publication	Magnoliophyta	NCBITaxon	NCBITaxon:3398	Literature search	Young_unpublished_publication	unpublished	latitude; longitude
scientific publication	Magnoliophyta	NCBITaxon	NCBITaxon:3398	Literature search	Amy_Iler_unpublished_publication	unpublished	latitude; longitude
scientific publication	Magnoliophyta	NCBITaxon	NCBITaxon:3398	Literature search	Tandon_and_Tandon_2011_publication	2011	latitude; longitude
scientific publication	Magnoliophyta	NCBITaxon	NCBITaxon:3398	Literature search	Zhu_et_al_2011_publication	2011	latitude; longitude
scientific publication	Magnoliophyta	NCBITaxon	NCBITaxon:3398	Literature search	An_and_Fang_2009_publication	2009	latitude; longitude
scientific publication	Magnoliophyta	NCBITaxon	NCBITaxon:3398	Literature search	An_et_al_2010_publication	2010	latitude; longitude
scientific publication	Magnoliophyta	NCBITaxon	NCBITaxon:3398	Literature search	Bai_et_al_2014_publication	2014	latitude; longitude
scientific publication	Magnoliophyta	NCBITaxon	NCBITaxon:3398	Literature search	Bian_et_al_2002_publication	2002	latitude; longitude
scientific publication	Magnoliophyta	NCBITaxon	NCBITaxon:3398	Literature search	Bian_et_al_2005_publication	2005	latitude; longitude
scientific publication	Magnoliophyta	NCBITaxon	NCBITaxon:3398	Literature search	Zeng_et_al_2003_publication	2003	latitude; longitude
scientific publication	Magnoliophyta	NCBITaxon	NCBITaxon:3398	Literature search	Chen_and_Gao_2011_publication	2011	latitude; longitude
scientific publication	Magnoliophyta	NCBITaxon	NCBITaxon:3398	Literature search	Chen_2007_publication	2007	latitude; longitude
scientific publication	Magnoliophyta	NCBITaxon	NCBITaxon:3398	Literature search	Cheng_et_al_2007_publication	2007	latitude; longitude
scientific publication	Magnoliophyta	NCBITaxon	NCBITaxon:3398	Literature search	BittencourtJr_Semir_2004_publication	2004	latitude; longitude
scientific publication	Magnoliophyta	NCBITaxon	NCBITaxon:3398	Literature search	Coelho_Barbosa_2004_publication	2004	latitude; longitude
scientific publication	Magnoliophyta	NCBITaxon	NCBITaxon:3398	Literature search	Fracasso_and_Sazima_2004_publication	2004	latitude; longitude
scientific publication	Magnoliophyta	NCBITaxon	NCBITaxon:3398	Literature search	Humana_Valdivia_2004_publication	2004	latitude; longitude
scientific publication	Magnoliophyta	NCBITaxon	NCBITaxon:3398	Literature search	Lenzi_and_Orth_2004_publication	2004	latitude; longitude
scientific publication	Magnoliophyta	NCBITaxon	NCBITaxon:3398	Literature search	Locatelli_et_al_2004_publication	2004	latitude; longitude
scientific publication	Magnoliophyta	NCBITaxon	NCBITaxon:3398	Literature search	Suarez_et_al_2004_publication	2004	latitude; longitude
scientific publication	Magnoliophyta	NCBITaxon	NCBITaxon:3398	Literature search	Vieira_et_al_2004_publication	2004	latitude; longitude
scientific publication	Magnoliophyta	NCBITaxon	NCBITaxon:3398	Literature search	Martini_et_al_2003_publication	2003	latitude; longitude
scientific publication	Magnoliophyta	NCBITaxon	NCBITaxon:3398	Literature search	Castro_et_al_2004_publication	2004	latitude; longitude
scientific publication	Magnoliophyta	NCBITaxon	NCBITaxon:3398	Literature search	Sobral-Leite_et_al_2011_publication	2011	latitude; longitude
scientific publication	Magnoliophyta	NCBITaxon	NCBITaxon:3398	Literature search	Mickeliunas_et_al_2006_publication	2006	latitude; longitude
scientific publication	Magnoliophyta	NCBITaxon	NCBITaxon:3398	Literature search	Barreto_and_Freitas_2007_publication	2007	latitude; longitude
scientific publication	Magnoliophyta	NCBITaxon	NCBITaxon:3398	Literature search	Vieira_et_al_2007_publication	2007	latitude; longitude
scientific publication	Magnoliophyta	NCBITaxon	NCBITaxon:3398	Literature search	Borges_et_al_2009_publication	2009	latitude; longitude
scientific publication	Magnoliophyta	NCBITaxon	NCBITaxon:3398	Literature search	Pansarin_and_Amaral_2009_publication	2009	latitude; longitude
scientific publication	Magnoliophyta	NCBITaxon	NCBITaxon:3398	Literature search	Pansarin_2008_publication	2008	latitude; longitude
scientific publication	Magnoliophyta	NCBITaxon	NCBITaxon:3398	Literature search	Araujo_et_al_1994_publication	1994	latitude; longitude
scientific publication	Magnoliophyta	NCBITaxon	NCBITaxon:3398	Literature search	Arruda_and_Sazima_1988_publication	1988	latitude; longitude
scientific publication	Magnoliophyta	NCBITaxon	NCBITaxon:3398	Literature search	Piedade-Kiill_and_Ranga_1993_publication	1993	latitude; longitude
scientific publication	Magnoliophyta	NCBITaxon	NCBITaxon:3398	Literature search	San_Martin-Gajardo_and_Freitas_1999_publication	1999	latitude; longitude
scientific publication	Magnoliophyta	NCBITaxon	NCBITaxon:3398	Literature search	Barrios_and_Ramirez_2008_publication	2008	latitude; longitude
scientific publication	Magnoliophyta	NCBITaxon	NCBITaxon:3398	Literature search	Hokche_and_Ramirez_2008_publication	2008	latitude; longitude
scientific publication	Magnoliophyta	NCBITaxon	NCBITaxon:3398	Literature search	Lenza_et_al_2008_publication	2008	latitude; longitude
scientific publication	Magnoliophyta	NCBITaxon	NCBITaxon:3398	Literature search	Maues_et_al_2008_publication	2008	latitude; longitude
scientific publication	Magnoliophyta	NCBITaxon	NCBITaxon:3398	Literature search	Munin_et_al_2008_publication	2008	latitude; longitude
scientific publication	Magnoliophyta	NCBITaxon	NCBITaxon:3398	Literature search	Musicante_and_Galetto_2008_publication	2008	latitude; longitude
scientific publication	Magnoliophyta	NCBITaxon	NCBITaxon:3398	Literature search	Nunez_and_Rojas_2008_publication	2008	latitude; longitude
scientific publication	Magnoliophyta	NCBITaxon	NCBITaxon:3398	Literature search	Oliveira_and_Sigrist_2008_publication	2008	latitude; longitude
scientific publication	Magnoliophyta	NCBITaxon	NCBITaxon:3398	Literature search	Pansarin_et_al_2008_publication	2008	latitude; longitude
scientific publication	Magnoliophyta	NCBITaxon	NCBITaxon:3398	Literature search	Raimundez-Urrutia_and_Hokche_2008_publication	2008	latitude; longitude
scientific publication	Magnoliophyta	NCBITaxon	NCBITaxon:3398	Literature search	BittencourtJr_Semir_2005_publication	2005	latitude; longitude
scientific publication	Magnoliophyta	NCBITaxon	NCBITaxon:3398	Literature search	Correia_et_al_2005_publication	2005	latitude; longitude
scientific publication	Magnoliophyta	NCBITaxon	NCBITaxon:3398	Literature search	Rossi_et_al_2005_publication	2005	latitude; longitude
scientific publication	Magnoliophyta	NCBITaxon	NCBITaxon:3398	Literature search	Santos_et_al_2005_publication	2005	latitude; longitude
scientific publication	Magnoliophyta	NCBITaxon	NCBITaxon:3398	Literature search	Bezerra_et_al_2009_publication	2009	latitude; longitude
scientific publication	Magnoliophyta	NCBITaxon	NCBITaxon:3398	Literature search	Cavalcante_et_al_2009_publication	2009	latitude; longitude
scientific publication	Magnoliophyta	NCBITaxon	NCBITaxon:3398	Literature search	Figueiredo_et_al_2009_publication	2009	latitude; longitude
scientific publication	Magnoliophyta	NCBITaxon	NCBITaxon:3398	Literature search	Guedes_et_al_2009_publication	2009	latitude; longitude
scientific publication	Magnoliophyta	NCBITaxon	NCBITaxon:3398	Literature search	Leite_and_Machado_2009_publication	2009	latitude; longitude
scientific publication	Magnoliophyta	NCBITaxon	NCBITaxon:3398	Literature search	Ostrorog_and_Barbosa_2009_publication	2009	latitude; longitude
scientific publication	Magnoliophyta	NCBITaxon	NCBITaxon:3398	Literature search	Rogalski_et_al_2009_publication	2009	latitude; longitude
scientific publication	Magnoliophyta	NCBITaxon	NCBITaxon:3398	Literature search	Pereira_et_al_2011_publication	2011	latitude; longitude
scientific publication	Magnoliophyta	NCBITaxon	NCBITaxon:3398	Literature search	Neves_et_al_2011_publication	2011	latitude; longitude
scientific publication	Magnoliophyta	NCBITaxon	NCBITaxon:3398	Literature search	Kiill_and_Simao-Bianchini_2011_publication	2011	latitude; longitude
scientific publication	Magnoliophyta	NCBITaxon	NCBITaxon:3398	Literature search	Mendes_et_al_2011_publication	2011	latitude; longitude
scientific publication	Magnoliophyta	NCBITaxon	NCBITaxon:3398	Literature search	Almeida-Soares_2010_publication	2010	latitude; longitude
scientific publication	Magnoliophyta	NCBITaxon	NCBITaxon:3398	Literature search	Brito_et_al_2010_publication	2010	latitude; longitude
scientific publication	Magnoliophyta	NCBITaxon	NCBITaxon:3398	Literature search	Faria_and_Stehmann_2010_publication	2010	latitude; longitude
scientific publication	Magnoliophyta	NCBITaxon	NCBITaxon:3398	Literature search	Gandolphi_and_Bittencourt_2010_publication	2010	latitude; longitude
scientific publication	Magnoliophyta	NCBITaxon	NCBITaxon:3398	Literature search	Santos_et_al_2010_publication	2010	latitude; longitude
scientific publication	Magnoliophyta	NCBITaxon	NCBITaxon:3398	Literature search	Abdala-Roberts_et_al_2014_publication	2014	latitude; longitude
scientific publication	Magnoliophyta	NCBITaxon	NCBITaxon:3398	Literature search	Amorim_et_al_2014_publication	2014	latitude; longitude
scientific publication	Magnoliophyta	NCBITaxon	NCBITaxon:3398	Literature search	Armbruster_et_al_2014_publication	2014	latitude; longitude
scientific publication	Magnoliophyta	NCBITaxon	NCBITaxon:3398	Literature search	Arnan_et_al_2014_publication	2014	latitude; longitude
scientific publication	Magnoliophyta	NCBITaxon	NCBITaxon:3398	Literature search	Choudhury_et_al_2014_publication	2014	latitude; longitude
scientific publication	Magnoliophyta	NCBITaxon	NCBITaxon:3398	Literature search	Davidson_et_al_2014_publication	2014	latitude; longitude
scientific publication	Magnoliophyta	NCBITaxon	NCBITaxon:3398	Literature search	Finger_et_al_2014_publication	2014	latitude; longitude
scientific publication	Magnoliophyta	NCBITaxon	NCBITaxon:3398	Literature search	Delmas_et_al_2014_publication	2014	latitude; longitude
scientific publication	Magnoliophyta	NCBITaxon	NCBITaxon:3398	Literature search	Wolowski_et_al_2013_publication	2013	latitude; longitude
scientific publication	Magnoliophyta	NCBITaxon	NCBITaxon:3398	Literature search	Ferreira_and_Viana_2010_publication	2010	latitude; longitude
scientific publication	Magnoliophyta	NCBITaxon	NCBITaxon:3398	Literature search	Leite_and_Machado_2010_publication	2010	latitude; longitude
scientific publication	Magnoliophyta	NCBITaxon	NCBITaxon:3398	Literature search	Machado_et_al_2010_publication	2010	latitude; longitude
scientific publication	Magnoliophyta	NCBITaxon	NCBITaxon:3398	Literature search	Primo_and_Machado_2009_publication	2009	latitude; longitude
scientific publication	Magnoliophyta	NCBITaxon	NCBITaxon:3398	Literature search	Silva_and_Pinheiro_2009_publication	2009	latitude; longitude
scientific publication	Magnoliophyta	NCBITaxon	NCBITaxon:3398	Literature search	Valdivia_et_al_2010_publication	2010	latitude; longitude
scientific publication	Magnoliophyta	NCBITaxon	NCBITaxon:3398	Literature search	Gao_et_al_2013_publication	2013	latitude; longitude
scientific publication	Magnoliophyta	NCBITaxon	NCBITaxon:3398	Literature search	Lewis_and_Schupp_2014_publication	2014	latitude; longitude
scientific publication	Magnoliophyta	NCBITaxon	NCBITaxon:3398	Literature search	Li_et_al_2014_publication	2014	latitude; longitude
scientific publication	Magnoliophyta	NCBITaxon	NCBITaxon:3398	Literature search	Raju_et_al_2012_publication	2012	latitude; longitude
scientific publication	Magnoliophyta	NCBITaxon	NCBITaxon:3398	Literature search	Sampaio_et_al_2012_publication	2012	latitude; longitude
scientific publication	Magnoliophyta	NCBITaxon	NCBITaxon:3398	Literature search	Sedlacek_et_al_2012_publication	2012	latitude; longitude
scientific publication	Magnoliophyta	NCBITaxon	NCBITaxon:3398	Literature search	Zych_et_al_2012_publication	2012	latitude; longitude
scientific publication	Magnoliophyta	NCBITaxon	NCBITaxon:3398	Literature search	Kameyama_et_al_2015_publication	2015	latitude; longitude
scientific publication	Magnoliophyta	NCBITaxon	NCBITaxon:3398	Literature search	Gielens_et_al_2014_publication	2014	latitude; longitude
scientific publication	Magnoliophyta	NCBITaxon	NCBITaxon:3398	Literature search	Martinez-Peralta_et_al_2014_publication	2014	latitude; longitude
scientific publication	Magnoliophyta	NCBITaxon	NCBITaxon:3398	Literature search	Oleques_and_de_Avila_2014_publication	2014	latitude; longitude
scientific publication	Magnoliophyta	NCBITaxon	NCBITaxon:3398	Literature search	Leal_et_al_2013_publication	2013	latitude; longitude
scientific publication	Magnoliophyta	NCBITaxon	NCBITaxon:3398	Literature search	Albuquerque_et_al_2013_publication	2013	latitude; longitude
scientific publication	Magnoliophyta	NCBITaxon	NCBITaxon:3398	Literature search	Montero-Castano_et_al_2014_publication	2014	latitude; longitude
scientific publication	Magnoliophyta	NCBITaxon	NCBITaxon:3398	Literature search	Young_1982_publication	1982	latitude; longitude
scientific publication	Magnoliophyta	NCBITaxon	NCBITaxon:3398	Literature search	Gigord_et_al_1999_publication	1999	latitude; longitude
scientific publication	Magnoliophyta	NCBITaxon	NCBITaxon:3398	Literature search	Dompreh_et_al_2015_publication	2015	latitude; longitude
scientific publication	Magnoliophyta	NCBITaxon	NCBITaxon:3398	Literature search	Kolehmainen_and_Mutikainen_2006_publication	2006	latitude; longitude
scientific publication	Magnoliophyta	NCBITaxon	NCBITaxon:3398	Literature search	Ferrero_et_al_2009_publication	2009	latitude; longitude
scientific publication	Magnoliophyta	NCBITaxon	NCBITaxon:3398	Literature search	Pattmore_and_Anderson_2012_publication	2012	latitude; longitude
scientific publication	Magnoliophyta	NCBITaxon	NCBITaxon:3398	Literature search	Firetti-Leggieri_et_al_2013_publication	2013	latitude; longitude
scientific publication	Magnoliophyta	NCBITaxon	NCBITaxon:3398	Literature search	Ayre_and_OBrien_2013_publication	2013	latitude; longitude
scientific publication	Magnoliophyta	NCBITaxon	NCBITaxon:3398	Literature search	Berjano_et_al_2013_publication	2013	latitude; longitude
scientific publication	Magnoliophyta	NCBITaxon	NCBITaxon:3398	Literature search	Bhardwaj_and_Tandon_2013_publication	2013	latitude; longitude
scientific publication	Magnoliophyta	NCBITaxon	NCBITaxon:3398	Literature search	Ley_and_Classen-Bockhoff_2013_publication	2013	latitude; longitude
scientific publication	Magnoliophyta	NCBITaxon	NCBITaxon:3398	Literature search	Rodger_et_al_2013_publication	2013	latitude; longitude
scientific publication	Magnoliophyta	NCBITaxon	NCBITaxon:3398	Literature search	Maad_et_al_2013_publication	2013	latitude; longitude
scientific publication	Magnoliophyta	NCBITaxon	NCBITaxon:3398	Literature search	Neto_2013_publication	2013	latitude; longitude
scientific publication	Magnoliophyta	NCBITaxon	NCBITaxon:3398	Literature search	Neuschulz_et_al_2013_publication	2013	latitude; longitude
scientific publication	Magnoliophyta	NCBITaxon	NCBITaxon:3398	Literature search	Newman_et_al_2013_publication	2013	latitude; longitude
scientific publication	Magnoliophyta	NCBITaxon	NCBITaxon:3398	Literature search	Teixido_and_Valladares_2014_publication	2014	latitude; longitude
scientific publication	Magnoliophyta	NCBITaxon	NCBITaxon:3398	Literature search	Walsh_et_al_2014_publication	2014	latitude; longitude
scientific publication	Magnoliophyta	NCBITaxon	NCBITaxon:3398	Literature search	Zhang_et_al_2014_publication	2014	latitude; longitude
scientific publication	Magnoliophyta	NCBITaxon	NCBITaxon:3398	Literature search	Paulino_2014_publication	2014	latitude; longitude
scientific publication	Magnoliophyta	NCBITaxon	NCBITaxon:3398	Literature search	Petanidou_et_al_2013_publication	2013	latitude; longitude
scientific publication	Magnoliophyta	NCBITaxon	NCBITaxon:3398	Literature search	Peter_and_Johnson_2013_publication	2013	latitude; longitude
scientific publication	Magnoliophyta	NCBITaxon	NCBITaxon:3398	Literature search	Ratsirarson_and_Silander_1996_publication	1996	latitude; longitude
scientific publication	Magnoliophyta	NCBITaxon	NCBITaxon:3398	Literature search	Runquist_and_Moeller_2013_publication	2013	latitude; longitude
scientific publication	Magnoliophyta	NCBITaxon	NCBITaxon:3398	Literature search	Runquist_2013_publication	2013	latitude; longitude
scientific publication	Magnoliophyta	NCBITaxon	NCBITaxon:3398	Literature search	Sun_et_al_2013_publication	2013	latitude; longitude
scientific publication	Magnoliophyta	NCBITaxon	NCBITaxon:3398	Literature search	Tybirk_1993_publication	1993	latitude; longitude
scientific publication	Magnoliophyta	NCBITaxon	NCBITaxon:3398	Literature search	Gelli_de_Faria_et_al_2006_publication	2006	latitude; longitude
scientific publication	Magnoliophyta	NCBITaxon	NCBITaxon:3398	Literature search	Dar_et_al_2006_publication	2006	latitude; longitude
scientific publication	Magnoliophyta	NCBITaxon	NCBITaxon:3398	Literature search	Crone_and_Lesica_2006_publication	2006	latitude; longitude
scientific publication	Magnoliophyta	NCBITaxon	NCBITaxon:3398	Literature search	Buide_2006_publication	2006	latitude; longitude
scientific publication	Magnoliophyta	NCBITaxon	NCBITaxon:3398	Literature search	Berjano_et_al_2006_publication	2006	latitude; longitude
scientific publication	Magnoliophyta	NCBITaxon	NCBITaxon:3398	Literature search	Bai_et_al_2006_publication	2006	latitude; longitude
scientific publication	Magnoliophyta	NCBITaxon	NCBITaxon:3398	Literature search	Azpeitia_and_Lara_2006_publication	2006	latitude; longitude
scientific publication	Magnoliophyta	NCBITaxon	NCBITaxon:3398	Literature search	Somme_et_al_2014_publication	2014	latitude; longitude
scientific publication	Magnoliophyta	NCBITaxon	NCBITaxon:3398	Literature search	Suetsugu_and_Fukushima_2014_publication	2014	latitude; longitude
scientific publication	Magnoliophyta	NCBITaxon	NCBITaxon:3398	Literature search	Suarez-Esteban_et_al_2014_publication	2014	latitude; longitude
scientific publication	Magnoliophyta	NCBITaxon	NCBITaxon:3398	Literature search	Kumar_Singh_et_al_2014_publication	2014	latitude; longitude
scientific publication	Magnoliophyta	NCBITaxon	NCBITaxon:3398	Literature search	Sletvold_and_Agren_2014_publication	2014	latitude; longitude
scientific publication	Magnoliophyta	NCBITaxon	NCBITaxon:3398	Literature search	Suarez-Gonzalez_and_Good_2014_publication	2014	latitude; longitude
scientific publication	Magnoliophyta	NCBITaxon	NCBITaxon:3398	Literature search	Schvinn_et_al_2014_publication	2014	latitude; longitude
scientific publication	Magnoliophyta	NCBITaxon	NCBITaxon:3398	Literature search	Swope_2014_publication	2014	latitude; longitude
scientific publication	Magnoliophyta	NCBITaxon	NCBITaxon:3398	Literature search	Kelly_et_al_2007_publication	2007	latitude; longitude
scientific publication	Magnoliophyta	NCBITaxon	NCBITaxon:3398	Literature search	Merrett_et_al_2007_publication	2007	latitude; longitude
scientific publication	Magnoliophyta	NCBITaxon	NCBITaxon:3398	Literature search	Zeng_et_al_2009_publication	2009	latitude; longitude
scientific publication	Magnoliophyta	NCBITaxon	NCBITaxon:3398	Literature search	Sandvik_and_Eide_2009_publication	2009	latitude; longitude
scientific publication	Magnoliophyta	NCBITaxon	NCBITaxon:3398	Literature search	Schmucki_and_de_Blois_2009_publication	2009	latitude; longitude
scientific publication	Magnoliophyta	NCBITaxon	NCBITaxon:3398	Literature search	Sun_et_al_2009_publication	2009	latitude; longitude
scientific publication	Magnoliophyta	NCBITaxon	NCBITaxon:3398	Literature search	Weber_and_Goodwillie_2009_publication	2009	latitude; longitude
scientific publication	Magnoliophyta	NCBITaxon	NCBITaxon:3398	Literature search	Xiao_et_al_2009_publication	2009	latitude; longitude
scientific publication	Magnoliophyta	NCBITaxon	NCBITaxon:3398	Literature search	Thompson_and_Knight_submitted_publication	submitted	latitude; longitude
