# Supplementary material for: GloPL, a global data base on pollen limitation of plant reproduction
Source: Sci Data. 2018 Nov 20;5:180249. doi: 10.1038/sdata.2018.249 (PMC6244188; doi:10.1038/sdata.2018.249)
Supplement: Supplementary file 1 [file sdata2018249-isa1.zip › a_Bennett073B_assay.txt]

Sample Name	Protocol REF	Assay Name	Raw Data File	Comment[Data Repository]	Comment[Data Record Accession]	Comment[Data Record URI]	Protocol REF	Derived Data File	Comment[Data Repository]	Comment[Data Record Accession]	Comment[Data Record URI]
Chan_1981_publication	dataset compilation	hand pollination data 1	GloPL	Dryad Digital Repository	doi:10.5061/dryad.dt437	https://doi.org/10.5061/dryad.dt437	Phylogeny	SiteTree_VS	Dryad Digital Repository	doi:10.5061/dryad.dt437	https://doi.org/10.5061/dryad.dt437
Chan_1981_publication	dataset compilation	hand pollination data 2	GloPL	Dryad Digital Repository	doi:10.5061/dryad.dt437	https://doi.org/10.5061/dryad.dt437	Phylogeny	SiteTree_VS	Dryad Digital Repository	doi:10.5061/dryad.dt437	https://doi.org/10.5061/dryad.dt437
Chan_1981_publication	dataset compilation	hand pollination data 3	GloPL	Dryad Digital Repository	doi:10.5061/dryad.dt437	https://doi.org/10.5061/dryad.dt437	Phylogeny	SiteTree_VS	Dryad Digital Repository	doi:10.5061/dryad.dt437	https://doi.org/10.5061/dryad.dt437
Chan_1981_publication	dataset compilation	hand pollination data 4	GloPL	Dryad Digital Repository	doi:10.5061/dryad.dt437	https://doi.org/10.5061/dryad.dt437	Phylogeny	SiteTree_VS	Dryad Digital Repository	doi:10.5061/dryad.dt437	https://doi.org/10.5061/dryad.dt437
Chan_1981_publication	dataset compilation	hand pollination data 5	GloPL	Dryad Digital Repository	doi:10.5061/dryad.dt437	https://doi.org/10.5061/dryad.dt437	Phylogeny	SiteTree_VS	Dryad Digital Repository	doi:10.5061/dryad.dt437	https://doi.org/10.5061/dryad.dt437
Chan_1981_publication	dataset compilation	hand pollination data 6	GloPL	Dryad Digital Repository	doi:10.5061/dryad.dt437	https://doi.org/10.5061/dryad.dt437	Phylogeny	SiteTree_VS	Dryad Digital Repository	doi:10.5061/dryad.dt437	https://doi.org/10.5061/dryad.dt437
Chan_1981_publication	dataset compilation	hand pollination data 7	GloPL	Dryad Digital Repository	doi:10.5061/dryad.dt437	https://doi.org/10.5061/dryad.dt437	Phylogeny	SiteTree_VS	Dryad Digital Repository	doi:10.5061/dryad.dt437	https://doi.org/10.5061/dryad.dt437
Chan_1981_publication	dataset compilation	hand pollination data 8	GloPL	Dryad Digital Repository	doi:10.5061/dryad.dt437	https://doi.org/10.5061/dryad.dt437	Phylogeny	SiteTree_VS	Dryad Digital Repository	doi:10.5061/dryad.dt437	https://doi.org/10.5061/dryad.dt437
Bierzychudek_1982_publication	dataset compilation	hand pollination data 9	GloPL	Dryad Digital Repository	doi:10.5061/dryad.dt437	https://doi.org/10.5061/dryad.dt437	Phylogeny	SiteTree_VS	Dryad Digital Repository	doi:10.5061/dryad.dt437	https://doi.org/10.5061/dryad.dt437
Gross_and_Werner_1983_publication	dataset compilation	hand pollination data 10	GloPL	Dryad Digital Repository	doi:10.5061/dryad.dt437	https://doi.org/10.5061/dryad.dt437	Phylogeny	SiteTree_VS	Dryad Digital Repository	doi:10.5061/dryad.dt437	https://doi.org/10.5061/dryad.dt437
Gross_and_Werner_1983_publication	dataset compilation	hand pollination data 11	GloPL	Dryad Digital Repository	doi:10.5061/dryad.dt437	https://doi.org/10.5061/dryad.dt437	Phylogeny	SiteTree_VS	Dryad Digital Repository	doi:10.5061/dryad.dt437	https://doi.org/10.5061/dryad.dt437
Gross_and_Werner_1983_publication	dataset compilation	hand pollination data 12	GloPL	Dryad Digital Repository	doi:10.5061/dryad.dt437	https://doi.org/10.5061/dryad.dt437	Phylogeny	SiteTree_VS	Dryad Digital Repository	doi:10.5061/dryad.dt437	https://doi.org/10.5061/dryad.dt437
Gross_and_Werner_1983_publication	dataset compilation	hand pollination data 13	GloPL	Dryad Digital Repository	doi:10.5061/dryad.dt437	https://doi.org/10.5061/dryad.dt437	Phylogeny	SiteTree_VS	Dryad Digital Repository	doi:10.5061/dryad.dt437	https://doi.org/10.5061/dryad.dt437
Gross_and_Werner_1983_publication	dataset compilation	hand pollination data 14	GloPL	Dryad Digital Repository	doi:10.5061/dryad.dt437	https://doi.org/10.5061/dryad.dt437	Phylogeny	SiteTree_VS	Dryad Digital Repository	doi:10.5061/dryad.dt437	https://doi.org/10.5061/dryad.dt437
Gross_and_Werner_1983_publication	dataset compilation	hand pollination data 15	GloPL	Dryad Digital Repository	doi:10.5061/dryad.dt437	https://doi.org/10.5061/dryad.dt437	Phylogeny	SiteTree_VS	Dryad Digital Repository	doi:10.5061/dryad.dt437	https://doi.org/10.5061/dryad.dt437
Gross_and_Werner_1983_publication	dataset compilation	hand pollination data 16	GloPL	Dryad Digital Repository	doi:10.5061/dryad.dt437	https://doi.org/10.5061/dryad.dt437	Phylogeny	SiteTree_VS	Dryad Digital Repository	doi:10.5061/dryad.dt437	https://doi.org/10.5061/dryad.dt437
Gross_and_Werner_1983_publication	dataset compilation	hand pollination data 17	GloPL	Dryad Digital Repository	doi:10.5061/dryad.dt437	https://doi.org/10.5061/dryad.dt437	Phylogeny	SiteTree_VS	Dryad Digital Repository	doi:10.5061/dryad.dt437	https://doi.org/10.5061/dryad.dt437
Hogan_1983_publication	dataset compilation	hand pollination data 18	GloPL	Dryad Digital Repository	doi:10.5061/dryad.dt437	https://doi.org/10.5061/dryad.dt437	Phylogeny	SiteTree_VS	Dryad Digital Repository	doi:10.5061/dryad.dt437	https://doi.org/10.5061/dryad.dt437
Motten_1983_publication	dataset compilation	hand pollination data 19	GloPL	Dryad Digital Repository	doi:10.5061/dryad.dt437	https://doi.org/10.5061/dryad.dt437	Phylogeny	SiteTree_VS	Dryad Digital Repository	doi:10.5061/dryad.dt437	https://doi.org/10.5061/dryad.dt437
Motten_1983_publication	dataset compilation	hand pollination data 20	GloPL	Dryad Digital Repository	doi:10.5061/dryad.dt437	https://doi.org/10.5061/dryad.dt437	Phylogeny	SiteTree_VS	Dryad Digital Repository	doi:10.5061/dryad.dt437	https://doi.org/10.5061/dryad.dt437
Motten_1983_publication	dataset compilation	hand pollination data 21	GloPL	Dryad Digital Repository	doi:10.5061/dryad.dt437	https://doi.org/10.5061/dryad.dt437	Phylogeny	SiteTree_VS	Dryad Digital Repository	doi:10.5061/dryad.dt437	https://doi.org/10.5061/dryad.dt437
Motten_1983_publication	dataset compilation	hand pollination data 22	GloPL	Dryad Digital Repository	doi:10.5061/dryad.dt437	https://doi.org/10.5061/dryad.dt437	Phylogeny	SiteTree_VS	Dryad Digital Repository	doi:10.5061/dryad.dt437	https://doi.org/10.5061/dryad.dt437
Motten_1983_publication	dataset compilation	hand pollination data 23	GloPL	Dryad Digital Repository	doi:10.5061/dryad.dt437	https://doi.org/10.5061/dryad.dt437	Phylogeny	SiteTree_VS	Dryad Digital Repository	doi:10.5061/dryad.dt437	https://doi.org/10.5061/dryad.dt437
Motten_1983_publication	dataset compilation	hand pollination data 24	GloPL	Dryad Digital Repository	doi:10.5061/dryad.dt437	https://doi.org/10.5061/dryad.dt437	Phylogeny	SiteTree_VS	Dryad Digital Repository	doi:10.5061/dryad.dt437	https://doi.org/10.5061/dryad.dt437
Motten_1983_publication	dataset compilation	hand pollination data 25	GloPL	Dryad Digital Repository	doi:10.5061/dryad.dt437	https://doi.org/10.5061/dryad.dt437	Phylogeny	SiteTree_VS	Dryad Digital Repository	doi:10.5061/dryad.dt437	https://doi.org/10.5061/dryad.dt437
Koptur_1984_publication	dataset compilation	hand pollination data 26	GloPL	Dryad Digital Repository	doi:10.5061/dryad.dt437	https://doi.org/10.5061/dryad.dt437	Phylogeny	SiteTree_VS	Dryad Digital Repository	doi:10.5061/dryad.dt437	https://doi.org/10.5061/dryad.dt437
Koptur_1984_publication	dataset compilation	hand pollination data 27	GloPL	Dryad Digital Repository	doi:10.5061/dryad.dt437	https://doi.org/10.5061/dryad.dt437	Phylogeny	SiteTree_VS	Dryad Digital Repository	doi:10.5061/dryad.dt437	https://doi.org/10.5061/dryad.dt437
Koptur_1984_publication	dataset compilation	hand pollination data 28	GloPL	Dryad Digital Repository	doi:10.5061/dryad.dt437	https://doi.org/10.5061/dryad.dt437	Phylogeny	SiteTree_VS	Dryad Digital Repository	doi:10.5061/dryad.dt437	https://doi.org/10.5061/dryad.dt437
Koptur_1984_publication	dataset compilation	hand pollination data 29	GloPL	Dryad Digital Repository	doi:10.5061/dryad.dt437	https://doi.org/10.5061/dryad.dt437	Phylogeny	SiteTree_VS	Dryad Digital Repository	doi:10.5061/dryad.dt437	https://doi.org/10.5061/dryad.dt437
Koptur_1984_publication	dataset compilation	hand pollination data 30	GloPL	Dryad Digital Repository	doi:10.5061/dryad.dt437	https://doi.org/10.5061/dryad.dt437	Phylogeny	SiteTree_VS	Dryad Digital Repository	doi:10.5061/dryad.dt437	https://doi.org/10.5061/dryad.dt437
Koptur_1984_publication	dataset compilation	hand pollination data 31	GloPL	Dryad Digital Repository	doi:10.5061/dryad.dt437	https://doi.org/10.5061/dryad.dt437	Phylogeny	SiteTree_VS	Dryad Digital Repository	doi:10.5061/dryad.dt437	https://doi.org/10.5061/dryad.dt437
Scribailo_and_Posluszny_1984_publication	dataset compilation	hand pollination data 32	GloPL	Dryad Digital Repository	doi:10.5061/dryad.dt437	https://doi.org/10.5061/dryad.dt437	Phylogeny	SiteTree_VS	Dryad Digital Repository	doi:10.5061/dryad.dt437	https://doi.org/10.5061/dryad.dt437
Campbell_1985_publication	dataset compilation	hand pollination data 33	GloPL	Dryad Digital Repository	doi:10.5061/dryad.dt437	https://doi.org/10.5061/dryad.dt437	Phylogeny	SiteTree_VS	Dryad Digital Repository	doi:10.5061/dryad.dt437	https://doi.org/10.5061/dryad.dt437
Campbell_1985_publication	dataset compilation	hand pollination data 34	GloPL	Dryad Digital Repository	doi:10.5061/dryad.dt437	https://doi.org/10.5061/dryad.dt437	Phylogeny	SiteTree_VS	Dryad Digital Repository	doi:10.5061/dryad.dt437	https://doi.org/10.5061/dryad.dt437
Galen_1985_publication	dataset compilation	hand pollination data 35	GloPL	Dryad Digital Repository	doi:10.5061/dryad.dt437	https://doi.org/10.5061/dryad.dt437	Phylogeny	SiteTree_VS	Dryad Digital Repository	doi:10.5061/dryad.dt437	https://doi.org/10.5061/dryad.dt437
Galen_1985_publication	dataset compilation	hand pollination data 36	GloPL	Dryad Digital Repository	doi:10.5061/dryad.dt437	https://doi.org/10.5061/dryad.dt437	Phylogeny	SiteTree_VS	Dryad Digital Repository	doi:10.5061/dryad.dt437	https://doi.org/10.5061/dryad.dt437
Galen_1985_publication	dataset compilation	hand pollination data 37	GloPL	Dryad Digital Repository	doi:10.5061/dryad.dt437	https://doi.org/10.5061/dryad.dt437	Phylogeny	SiteTree_VS	Dryad Digital Repository	doi:10.5061/dryad.dt437	https://doi.org/10.5061/dryad.dt437
Galen_1985_publication	dataset compilation	hand pollination data 38	GloPL	Dryad Digital Repository	doi:10.5061/dryad.dt437	https://doi.org/10.5061/dryad.dt437	Phylogeny	SiteTree_VS	Dryad Digital Repository	doi:10.5061/dryad.dt437	https://doi.org/10.5061/dryad.dt437
Galen_1985_publication	dataset compilation	hand pollination data 39	GloPL	Dryad Digital Repository	doi:10.5061/dryad.dt437	https://doi.org/10.5061/dryad.dt437	Phylogeny	SiteTree_VS	Dryad Digital Repository	doi:10.5061/dryad.dt437	https://doi.org/10.5061/dryad.dt437
Galen_1985_publication	dataset compilation	hand pollination data 40	GloPL	Dryad Digital Repository	doi:10.5061/dryad.dt437	https://doi.org/10.5061/dryad.dt437	Phylogeny	SiteTree_VS	Dryad Digital Repository	doi:10.5061/dryad.dt437	https://doi.org/10.5061/dryad.dt437
Galen_1985_publication	dataset compilation	hand pollination data 41	GloPL	Dryad Digital Repository	doi:10.5061/dryad.dt437	https://doi.org/10.5061/dryad.dt437	Phylogeny	SiteTree_VS	Dryad Digital Repository	doi:10.5061/dryad.dt437	https://doi.org/10.5061/dryad.dt437
Galen_1985_publication	dataset compilation	hand pollination data 42	GloPL	Dryad Digital Repository	doi:10.5061/dryad.dt437	https://doi.org/10.5061/dryad.dt437	Phylogeny	SiteTree_VS	Dryad Digital Repository	doi:10.5061/dryad.dt437	https://doi.org/10.5061/dryad.dt437
Galen_1985_publication	dataset compilation	hand pollination data 43	GloPL	Dryad Digital Repository	doi:10.5061/dryad.dt437	https://doi.org/10.5061/dryad.dt437	Phylogeny	SiteTree_VS	Dryad Digital Repository	doi:10.5061/dryad.dt437	https://doi.org/10.5061/dryad.dt437
Galen_1985_publication	dataset compilation	hand pollination data 44	GloPL	Dryad Digital Repository	doi:10.5061/dryad.dt437	https://doi.org/10.5061/dryad.dt437	Phylogeny	SiteTree_VS	Dryad Digital Repository	doi:10.5061/dryad.dt437	https://doi.org/10.5061/dryad.dt437
Galen_1985_publication	dataset compilation	hand pollination data 45	GloPL	Dryad Digital Repository	doi:10.5061/dryad.dt437	https://doi.org/10.5061/dryad.dt437	Phylogeny	SiteTree_VS	Dryad Digital Repository	doi:10.5061/dryad.dt437	https://doi.org/10.5061/dryad.dt437
Galen_1985_publication	dataset compilation	hand pollination data 46	GloPL	Dryad Digital Repository	doi:10.5061/dryad.dt437	https://doi.org/10.5061/dryad.dt437	Phylogeny	SiteTree_VS	Dryad Digital Repository	doi:10.5061/dryad.dt437	https://doi.org/10.5061/dryad.dt437
Galen_et_al_1985_publication	dataset compilation	hand pollination data 47	GloPL	Dryad Digital Repository	doi:10.5061/dryad.dt437	https://doi.org/10.5061/dryad.dt437	Phylogeny	SiteTree_VS	Dryad Digital Repository	doi:10.5061/dryad.dt437	https://doi.org/10.5061/dryad.dt437
Galen_et_al_1985_publication	dataset compilation	hand pollination data 48	GloPL	Dryad Digital Repository	doi:10.5061/dryad.dt437	https://doi.org/10.5061/dryad.dt437	Phylogeny	SiteTree_VS	Dryad Digital Repository	doi:10.5061/dryad.dt437	https://doi.org/10.5061/dryad.dt437
Garwood_and_Horvitz_1985_publication	dataset compilation	hand pollination data 49	GloPL	Dryad Digital Repository	doi:10.5061/dryad.dt437	https://doi.org/10.5061/dryad.dt437	Phylogeny	SiteTree_VS	Dryad Digital Repository	doi:10.5061/dryad.dt437	https://doi.org/10.5061/dryad.dt437
Hainsworth_et_al_1985_publication	dataset compilation	hand pollination data 50	GloPL	Dryad Digital Repository	doi:10.5061/dryad.dt437	https://doi.org/10.5061/dryad.dt437	Phylogeny	SiteTree_VS	Dryad Digital Repository	doi:10.5061/dryad.dt437	https://doi.org/10.5061/dryad.dt437
Hainsworth_et_al_1985_publication	dataset compilation	hand pollination data 51	GloPL	Dryad Digital Repository	doi:10.5061/dryad.dt437	https://doi.org/10.5061/dryad.dt437	Phylogeny	SiteTree_VS	Dryad Digital Repository	doi:10.5061/dryad.dt437	https://doi.org/10.5061/dryad.dt437
Hainsworth_et_al_1985_publication	dataset compilation	hand pollination data 52	GloPL	Dryad Digital Repository	doi:10.5061/dryad.dt437	https://doi.org/10.5061/dryad.dt437	Phylogeny	SiteTree_VS	Dryad Digital Repository	doi:10.5061/dryad.dt437	https://doi.org/10.5061/dryad.dt437
Harder_et_al_1985_publication	dataset compilation	hand pollination data 53	GloPL	Dryad Digital Repository	doi:10.5061/dryad.dt437	https://doi.org/10.5061/dryad.dt437	Phylogeny	SiteTree_VS	Dryad Digital Repository	doi:10.5061/dryad.dt437	https://doi.org/10.5061/dryad.dt437
Agren_et_al_1986_publication	dataset compilation	hand pollination data 54	GloPL	Dryad Digital Repository	doi:10.5061/dryad.dt437	https://doi.org/10.5061/dryad.dt437	Phylogeny	SiteTree_VS	Dryad Digital Repository	doi:10.5061/dryad.dt437	https://doi.org/10.5061/dryad.dt437
Agren_et_al_1986_publication	dataset compilation	hand pollination data 55	GloPL	Dryad Digital Repository	doi:10.5061/dryad.dt437	https://doi.org/10.5061/dryad.dt437	Phylogeny	SiteTree_VS	Dryad Digital Repository	doi:10.5061/dryad.dt437	https://doi.org/10.5061/dryad.dt437
Agren_et_al_1986_publication	dataset compilation	hand pollination data 56	GloPL	Dryad Digital Repository	doi:10.5061/dryad.dt437	https://doi.org/10.5061/dryad.dt437	Phylogeny	SiteTree_VS	Dryad Digital Repository	doi:10.5061/dryad.dt437	https://doi.org/10.5061/dryad.dt437
Agren_et_al_1986_publication	dataset compilation	hand pollination data 57	GloPL	Dryad Digital Repository	doi:10.5061/dryad.dt437	https://doi.org/10.5061/dryad.dt437	Phylogeny	SiteTree_VS	Dryad Digital Repository	doi:10.5061/dryad.dt437	https://doi.org/10.5061/dryad.dt437
Agren_et_al_1986_publication	dataset compilation	hand pollination data 58	GloPL	Dryad Digital Repository	doi:10.5061/dryad.dt437	https://doi.org/10.5061/dryad.dt437	Phylogeny	SiteTree_VS	Dryad Digital Repository	doi:10.5061/dryad.dt437	https://doi.org/10.5061/dryad.dt437
Agren_et_al_1986_publication	dataset compilation	hand pollination data 59	GloPL	Dryad Digital Repository	doi:10.5061/dryad.dt437	https://doi.org/10.5061/dryad.dt437	Phylogeny	SiteTree_VS	Dryad Digital Repository	doi:10.5061/dryad.dt437	https://doi.org/10.5061/dryad.dt437
Agren_et_al_1986_publication	dataset compilation	hand pollination data 60	GloPL	Dryad Digital Repository	doi:10.5061/dryad.dt437	https://doi.org/10.5061/dryad.dt437	Phylogeny	SiteTree_VS	Dryad Digital Repository	doi:10.5061/dryad.dt437	https://doi.org/10.5061/dryad.dt437
Motten_1986_publication	dataset compilation	hand pollination data 61	GloPL	Dryad Digital Repository	doi:10.5061/dryad.dt437	https://doi.org/10.5061/dryad.dt437	Phylogeny	SiteTree_VS	Dryad Digital Repository	doi:10.5061/dryad.dt437	https://doi.org/10.5061/dryad.dt437
Motten_1986_publication	dataset compilation	hand pollination data 62	GloPL	Dryad Digital Repository	doi:10.5061/dryad.dt437	https://doi.org/10.5061/dryad.dt437	Phylogeny	SiteTree_VS	Dryad Digital Repository	doi:10.5061/dryad.dt437	https://doi.org/10.5061/dryad.dt437
Motten_1986_publication	dataset compilation	hand pollination data 63	GloPL	Dryad Digital Repository	doi:10.5061/dryad.dt437	https://doi.org/10.5061/dryad.dt437	Phylogeny	SiteTree_VS	Dryad Digital Repository	doi:10.5061/dryad.dt437	https://doi.org/10.5061/dryad.dt437
Motten_1986_publication	dataset compilation	hand pollination data 64	GloPL	Dryad Digital Repository	doi:10.5061/dryad.dt437	https://doi.org/10.5061/dryad.dt437	Phylogeny	SiteTree_VS	Dryad Digital Repository	doi:10.5061/dryad.dt437	https://doi.org/10.5061/dryad.dt437
Motten_1986_publication	dataset compilation	hand pollination data 65	GloPL	Dryad Digital Repository	doi:10.5061/dryad.dt437	https://doi.org/10.5061/dryad.dt437	Phylogeny	SiteTree_VS	Dryad Digital Repository	doi:10.5061/dryad.dt437	https://doi.org/10.5061/dryad.dt437
Motten_1986_publication	dataset compilation	hand pollination data 66	GloPL	Dryad Digital Repository	doi:10.5061/dryad.dt437	https://doi.org/10.5061/dryad.dt437	Phylogeny	SiteTree_VS	Dryad Digital Repository	doi:10.5061/dryad.dt437	https://doi.org/10.5061/dryad.dt437
Motten_1986_publication	dataset compilation	hand pollination data 67	GloPL	Dryad Digital Repository	doi:10.5061/dryad.dt437	https://doi.org/10.5061/dryad.dt437	Phylogeny	SiteTree_VS	Dryad Digital Repository	doi:10.5061/dryad.dt437	https://doi.org/10.5061/dryad.dt437
Motten_1986_publication	dataset compilation	hand pollination data 68	GloPL	Dryad Digital Repository	doi:10.5061/dryad.dt437	https://doi.org/10.5061/dryad.dt437	Phylogeny	SiteTree_VS	Dryad Digital Repository	doi:10.5061/dryad.dt437	https://doi.org/10.5061/dryad.dt437
Motten_1986_publication	dataset compilation	hand pollination data 69	GloPL	Dryad Digital Repository	doi:10.5061/dryad.dt437	https://doi.org/10.5061/dryad.dt437	Phylogeny	SiteTree_VS	Dryad Digital Repository	doi:10.5061/dryad.dt437	https://doi.org/10.5061/dryad.dt437
Motten_1986_publication	dataset compilation	hand pollination data 70	GloPL	Dryad Digital Repository	doi:10.5061/dryad.dt437	https://doi.org/10.5061/dryad.dt437	Phylogeny	SiteTree_VS	Dryad Digital Repository	doi:10.5061/dryad.dt437	https://doi.org/10.5061/dryad.dt437
Motten_1986_publication	dataset compilation	hand pollination data 71	GloPL	Dryad Digital Repository	doi:10.5061/dryad.dt437	https://doi.org/10.5061/dryad.dt437	Phylogeny	SiteTree_VS	Dryad Digital Repository	doi:10.5061/dryad.dt437	https://doi.org/10.5061/dryad.dt437
Motten_1986_publication	dataset compilation	hand pollination data 72	GloPL	Dryad Digital Repository	doi:10.5061/dryad.dt437	https://doi.org/10.5061/dryad.dt437	Phylogeny	SiteTree_VS	Dryad Digital Repository	doi:10.5061/dryad.dt437	https://doi.org/10.5061/dryad.dt437
Norman_and_Clayton_1986_publication	dataset compilation	hand pollination data 73	GloPL	Dryad Digital Repository	doi:10.5061/dryad.dt437	https://doi.org/10.5061/dryad.dt437	Phylogeny	SiteTree_VS	Dryad Digital Repository	doi:10.5061/dryad.dt437	https://doi.org/10.5061/dryad.dt437
Norman_and_Clayton_1986_publication	dataset compilation	hand pollination data 74	GloPL	Dryad Digital Repository	doi:10.5061/dryad.dt437	https://doi.org/10.5061/dryad.dt437	Phylogeny	SiteTree_VS	Dryad Digital Repository	doi:10.5061/dryad.dt437	https://doi.org/10.5061/dryad.dt437
Alexander_1987_publication	dataset compilation	hand pollination data 75	GloPL	Dryad Digital Repository	doi:10.5061/dryad.dt437	https://doi.org/10.5061/dryad.dt437	Phylogeny	SiteTree_VS	Dryad Digital Repository	doi:10.5061/dryad.dt437	https://doi.org/10.5061/dryad.dt437
Alexander_1987_publication	dataset compilation	hand pollination data 76	GloPL	Dryad Digital Repository	doi:10.5061/dryad.dt437	https://doi.org/10.5061/dryad.dt437	Phylogeny	SiteTree_VS	Dryad Digital Repository	doi:10.5061/dryad.dt437	https://doi.org/10.5061/dryad.dt437
Campbell_1987_publication	dataset compilation	hand pollination data 77	GloPL	Dryad Digital Repository	doi:10.5061/dryad.dt437	https://doi.org/10.5061/dryad.dt437	Phylogeny	SiteTree_VS	Dryad Digital Repository	doi:10.5061/dryad.dt437	https://doi.org/10.5061/dryad.dt437
Campbell_1987_publication	dataset compilation	hand pollination data 78	GloPL	Dryad Digital Repository	doi:10.5061/dryad.dt437	https://doi.org/10.5061/dryad.dt437	Phylogeny	SiteTree_VS	Dryad Digital Repository	doi:10.5061/dryad.dt437	https://doi.org/10.5061/dryad.dt437
Campbell_1987_publication	dataset compilation	hand pollination data 79	GloPL	Dryad Digital Repository	doi:10.5061/dryad.dt437	https://doi.org/10.5061/dryad.dt437	Phylogeny	SiteTree_VS	Dryad Digital Repository	doi:10.5061/dryad.dt437	https://doi.org/10.5061/dryad.dt437
Campbell_1987_publication	dataset compilation	hand pollination data 80	GloPL	Dryad Digital Repository	doi:10.5061/dryad.dt437	https://doi.org/10.5061/dryad.dt437	Phylogeny	SiteTree_VS	Dryad Digital Repository	doi:10.5061/dryad.dt437	https://doi.org/10.5061/dryad.dt437
Campbell_1987_publication	dataset compilation	hand pollination data 81	GloPL	Dryad Digital Repository	doi:10.5061/dryad.dt437	https://doi.org/10.5061/dryad.dt437	Phylogeny	SiteTree_VS	Dryad Digital Repository	doi:10.5061/dryad.dt437	https://doi.org/10.5061/dryad.dt437
Devlin_and_Stephenson_1987_publication	dataset compilation	hand pollination data 82	GloPL	Dryad Digital Repository	doi:10.5061/dryad.dt437	https://doi.org/10.5061/dryad.dt437	Phylogeny	SiteTree_VS	Dryad Digital Repository	doi:10.5061/dryad.dt437	https://doi.org/10.5061/dryad.dt437
Devlin_and_Stephenson_1987_publication	dataset compilation	hand pollination data 83	GloPL	Dryad Digital Repository	doi:10.5061/dryad.dt437	https://doi.org/10.5061/dryad.dt437	Phylogeny	SiteTree_VS	Dryad Digital Repository	doi:10.5061/dryad.dt437	https://doi.org/10.5061/dryad.dt437
Devlin_and_Stephenson_1987_publication	dataset compilation	hand pollination data 84	GloPL	Dryad Digital Repository	doi:10.5061/dryad.dt437	https://doi.org/10.5061/dryad.dt437	Phylogeny	SiteTree_VS	Dryad Digital Repository	doi:10.5061/dryad.dt437	https://doi.org/10.5061/dryad.dt437
Devlin_and_Stephenson_1987_publication	dataset compilation	hand pollination data 85	GloPL	Dryad Digital Repository	doi:10.5061/dryad.dt437	https://doi.org/10.5061/dryad.dt437	Phylogeny	SiteTree_VS	Dryad Digital Repository	doi:10.5061/dryad.dt437	https://doi.org/10.5061/dryad.dt437
Devlin_and_Stephenson_1987_publication	dataset compilation	hand pollination data 86	GloPL	Dryad Digital Repository	doi:10.5061/dryad.dt437	https://doi.org/10.5061/dryad.dt437	Phylogeny	SiteTree_VS	Dryad Digital Repository	doi:10.5061/dryad.dt437	https://doi.org/10.5061/dryad.dt437
Devlin_and_Stephenson_1987_publication	dataset compilation	hand pollination data 87	GloPL	Dryad Digital Repository	doi:10.5061/dryad.dt437	https://doi.org/10.5061/dryad.dt437	Phylogeny	SiteTree_VS	Dryad Digital Repository	doi:10.5061/dryad.dt437	https://doi.org/10.5061/dryad.dt437
Eriksson_1987_publication	dataset compilation	hand pollination data 88	GloPL	Dryad Digital Repository	doi:10.5061/dryad.dt437	https://doi.org/10.5061/dryad.dt437	Phylogeny	SiteTree_VS	Dryad Digital Repository	doi:10.5061/dryad.dt437	https://doi.org/10.5061/dryad.dt437
Eriksson_1987_publication	dataset compilation	hand pollination data 89	GloPL	Dryad Digital Repository	doi:10.5061/dryad.dt437	https://doi.org/10.5061/dryad.dt437	Phylogeny	SiteTree_VS	Dryad Digital Repository	doi:10.5061/dryad.dt437	https://doi.org/10.5061/dryad.dt437
Eriksson_1987_publication	dataset compilation	hand pollination data 90	GloPL	Dryad Digital Repository	doi:10.5061/dryad.dt437	https://doi.org/10.5061/dryad.dt437	Phylogeny	SiteTree_VS	Dryad Digital Repository	doi:10.5061/dryad.dt437	https://doi.org/10.5061/dryad.dt437
Rico-Gray_and_Thien_1987_publication	dataset compilation	hand pollination data 91	GloPL	Dryad Digital Repository	doi:10.5061/dryad.dt437	https://doi.org/10.5061/dryad.dt437	Phylogeny	SiteTree_VS	Dryad Digital Repository	doi:10.5061/dryad.dt437	https://doi.org/10.5061/dryad.dt437
McCall_and_Primack_1987_publication	dataset compilation	hand pollination data 92	GloPL	Dryad Digital Repository	doi:10.5061/dryad.dt437	https://doi.org/10.5061/dryad.dt437	Phylogeny	SiteTree_VS	Dryad Digital Repository	doi:10.5061/dryad.dt437	https://doi.org/10.5061/dryad.dt437
McCall_and_Primack_1987_publication	dataset compilation	hand pollination data 93	GloPL	Dryad Digital Repository	doi:10.5061/dryad.dt437	https://doi.org/10.5061/dryad.dt437	Phylogeny	SiteTree_VS	Dryad Digital Repository	doi:10.5061/dryad.dt437	https://doi.org/10.5061/dryad.dt437
McCall_and_Primack_1987_publication	dataset compilation	hand pollination data 94	GloPL	Dryad Digital Repository	doi:10.5061/dryad.dt437	https://doi.org/10.5061/dryad.dt437	Phylogeny	SiteTree_VS	Dryad Digital Repository	doi:10.5061/dryad.dt437	https://doi.org/10.5061/dryad.dt437
McCall_and_Primack_1987_publication	dataset compilation	hand pollination data 95	GloPL	Dryad Digital Repository	doi:10.5061/dryad.dt437	https://doi.org/10.5061/dryad.dt437	Phylogeny	SiteTree_VS	Dryad Digital Repository	doi:10.5061/dryad.dt437	https://doi.org/10.5061/dryad.dt437
McCall_and_Primack_1987_publication	dataset compilation	hand pollination data 96	GloPL	Dryad Digital Repository	doi:10.5061/dryad.dt437	https://doi.org/10.5061/dryad.dt437	Phylogeny	SiteTree_VS	Dryad Digital Repository	doi:10.5061/dryad.dt437	https://doi.org/10.5061/dryad.dt437
McCall_and_Primack_1987_publication	dataset compilation	hand pollination data 97	GloPL	Dryad Digital Repository	doi:10.5061/dryad.dt437	https://doi.org/10.5061/dryad.dt437	Phylogeny	SiteTree_VS	Dryad Digital Repository	doi:10.5061/dryad.dt437	https://doi.org/10.5061/dryad.dt437
McCall_and_Primack_1987_publication	dataset compilation	hand pollination data 98	GloPL	Dryad Digital Repository	doi:10.5061/dryad.dt437	https://doi.org/10.5061/dryad.dt437	Phylogeny	SiteTree_VS	Dryad Digital Repository	doi:10.5061/dryad.dt437	https://doi.org/10.5061/dryad.dt437
McCall_and_Primack_1987_publication	dataset compilation	hand pollination data 99	GloPL	Dryad Digital Repository	doi:10.5061/dryad.dt437	https://doi.org/10.5061/dryad.dt437	Phylogeny	SiteTree_VS	Dryad Digital Repository	doi:10.5061/dryad.dt437	https://doi.org/10.5061/dryad.dt437
Montalvo_and_Ackerman_1987_publication	dataset compilation	hand pollination data 100	GloPL	Dryad Digital Repository	doi:10.5061/dryad.dt437	https://doi.org/10.5061/dryad.dt437	Phylogeny	SiteTree_VS	Dryad Digital Repository	doi:10.5061/dryad.dt437	https://doi.org/10.5061/dryad.dt437
Parker_1987_publication	dataset compilation	hand pollination data 101	GloPL	Dryad Digital Repository	doi:10.5061/dryad.dt437	https://doi.org/10.5061/dryad.dt437	Phylogeny	SiteTree_VS	Dryad Digital Repository	doi:10.5061/dryad.dt437	https://doi.org/10.5061/dryad.dt437
Parker_1987_publication	dataset compilation	hand pollination data 102	GloPL	Dryad Digital Repository	doi:10.5061/dryad.dt437	https://doi.org/10.5061/dryad.dt437	Phylogeny	SiteTree_VS	Dryad Digital Repository	doi:10.5061/dryad.dt437	https://doi.org/10.5061/dryad.dt437
Sih_and_Baltus_1987_publication	dataset compilation	hand pollination data 103	GloPL	Dryad Digital Repository	doi:10.5061/dryad.dt437	https://doi.org/10.5061/dryad.dt437	Phylogeny	SiteTree_VS	Dryad Digital Repository	doi:10.5061/dryad.dt437	https://doi.org/10.5061/dryad.dt437
Stanton_1987_publication	dataset compilation	hand pollination data 104	GloPL	Dryad Digital Repository	doi:10.5061/dryad.dt437	https://doi.org/10.5061/dryad.dt437	Phylogeny	SiteTree_VS	Dryad Digital Repository	doi:10.5061/dryad.dt437	https://doi.org/10.5061/dryad.dt437
Stanton_1987_publication	dataset compilation	hand pollination data 105	GloPL	Dryad Digital Repository	doi:10.5061/dryad.dt437	https://doi.org/10.5061/dryad.dt437	Phylogeny	SiteTree_VS	Dryad Digital Repository	doi:10.5061/dryad.dt437	https://doi.org/10.5061/dryad.dt437
Stanton_1987_publication	dataset compilation	hand pollination data 106	GloPL	Dryad Digital Repository	doi:10.5061/dryad.dt437	https://doi.org/10.5061/dryad.dt437	Phylogeny	SiteTree_VS	Dryad Digital Repository	doi:10.5061/dryad.dt437	https://doi.org/10.5061/dryad.dt437
Stanton_1987_publication	dataset compilation	hand pollination data 107	GloPL	Dryad Digital Repository	doi:10.5061/dryad.dt437	https://doi.org/10.5061/dryad.dt437	Phylogeny	SiteTree_VS	Dryad Digital Repository	doi:10.5061/dryad.dt437	https://doi.org/10.5061/dryad.dt437
Stanton_1987_publication	dataset compilation	hand pollination data 108	GloPL	Dryad Digital Repository	doi:10.5061/dryad.dt437	https://doi.org/10.5061/dryad.dt437	Phylogeny	SiteTree_VS	Dryad Digital Repository	doi:10.5061/dryad.dt437	https://doi.org/10.5061/dryad.dt437
Stanton_1987_publication	dataset compilation	hand pollination data 109	GloPL	Dryad Digital Repository	doi:10.5061/dryad.dt437	https://doi.org/10.5061/dryad.dt437	Phylogeny	SiteTree_VS	Dryad Digital Repository	doi:10.5061/dryad.dt437	https://doi.org/10.5061/dryad.dt437
Stanton_1987_publication	dataset compilation	hand pollination data 110	GloPL	Dryad Digital Repository	doi:10.5061/dryad.dt437	https://doi.org/10.5061/dryad.dt437	Phylogeny	SiteTree_VS	Dryad Digital Repository	doi:10.5061/dryad.dt437	https://doi.org/10.5061/dryad.dt437
Stanton_1987_publication	dataset compilation	hand pollination data 111	GloPL	Dryad Digital Repository	doi:10.5061/dryad.dt437	https://doi.org/10.5061/dryad.dt437	Phylogeny	SiteTree_VS	Dryad Digital Repository	doi:10.5061/dryad.dt437	https://doi.org/10.5061/dryad.dt437
Stanton_1987_publication	dataset compilation	hand pollination data 112	GloPL	Dryad Digital Repository	doi:10.5061/dryad.dt437	https://doi.org/10.5061/dryad.dt437	Phylogeny	SiteTree_VS	Dryad Digital Repository	doi:10.5061/dryad.dt437	https://doi.org/10.5061/dryad.dt437
Sutherland_1987_publication	dataset compilation	hand pollination data 113	GloPL	Dryad Digital Repository	doi:10.5061/dryad.dt437	https://doi.org/10.5061/dryad.dt437	Phylogeny	SiteTree_VS	Dryad Digital Repository	doi:10.5061/dryad.dt437	https://doi.org/10.5061/dryad.dt437
Agren_1988_publication	dataset compilation	hand pollination data 114	GloPL	Dryad Digital Repository	doi:10.5061/dryad.dt437	https://doi.org/10.5061/dryad.dt437	Phylogeny	SiteTree_VS	Dryad Digital Repository	doi:10.5061/dryad.dt437	https://doi.org/10.5061/dryad.dt437
Agren_1988_publication	dataset compilation	hand pollination data 115	GloPL	Dryad Digital Repository	doi:10.5061/dryad.dt437	https://doi.org/10.5061/dryad.dt437	Phylogeny	SiteTree_VS	Dryad Digital Repository	doi:10.5061/dryad.dt437	https://doi.org/10.5061/dryad.dt437
Agren_1988_publication	dataset compilation	hand pollination data 116	GloPL	Dryad Digital Repository	doi:10.5061/dryad.dt437	https://doi.org/10.5061/dryad.dt437	Phylogeny	SiteTree_VS	Dryad Digital Repository	doi:10.5061/dryad.dt437	https://doi.org/10.5061/dryad.dt437
Agren_1988_publication	dataset compilation	hand pollination data 117	GloPL	Dryad Digital Repository	doi:10.5061/dryad.dt437	https://doi.org/10.5061/dryad.dt437	Phylogeny	SiteTree_VS	Dryad Digital Repository	doi:10.5061/dryad.dt437	https://doi.org/10.5061/dryad.dt437
Agren_1988_publication	dataset compilation	hand pollination data 118	GloPL	Dryad Digital Repository	doi:10.5061/dryad.dt437	https://doi.org/10.5061/dryad.dt437	Phylogeny	SiteTree_VS	Dryad Digital Repository	doi:10.5061/dryad.dt437	https://doi.org/10.5061/dryad.dt437
Agren_1988_publication	dataset compilation	hand pollination data 119	GloPL	Dryad Digital Repository	doi:10.5061/dryad.dt437	https://doi.org/10.5061/dryad.dt437	Phylogeny	SiteTree_VS	Dryad Digital Repository	doi:10.5061/dryad.dt437	https://doi.org/10.5061/dryad.dt437
Elmqvist_et_al_1988_publication	dataset compilation	hand pollination data 120	GloPL	Dryad Digital Repository	doi:10.5061/dryad.dt437	https://doi.org/10.5061/dryad.dt437	Phylogeny	SiteTree_VS	Dryad Digital Repository	doi:10.5061/dryad.dt437	https://doi.org/10.5061/dryad.dt437
Elmqvist_et_al_1988_publication	dataset compilation	hand pollination data 121	GloPL	Dryad Digital Repository	doi:10.5061/dryad.dt437	https://doi.org/10.5061/dryad.dt437	Phylogeny	SiteTree_VS	Dryad Digital Repository	doi:10.5061/dryad.dt437	https://doi.org/10.5061/dryad.dt437
Gonzalez-Diaz_and_Ackerman_1988_publication	dataset compilation	hand pollination data 122	GloPL	Dryad Digital Repository	doi:10.5061/dryad.dt437	https://doi.org/10.5061/dryad.dt437	Phylogeny	SiteTree_VS	Dryad Digital Repository	doi:10.5061/dryad.dt437	https://doi.org/10.5061/dryad.dt437
Gorchov_1988_publication	dataset compilation	hand pollination data 123	GloPL	Dryad Digital Repository	doi:10.5061/dryad.dt437	https://doi.org/10.5061/dryad.dt437	Phylogeny	SiteTree_VS	Dryad Digital Repository	doi:10.5061/dryad.dt437	https://doi.org/10.5061/dryad.dt437
Horvitz_and_Schemske_1988_publication	dataset compilation	hand pollination data 124	GloPL	Dryad Digital Repository	doi:10.5061/dryad.dt437	https://doi.org/10.5061/dryad.dt437	Phylogeny	SiteTree_VS	Dryad Digital Repository	doi:10.5061/dryad.dt437	https://doi.org/10.5061/dryad.dt437
Jennersten_1988_publication	dataset compilation	hand pollination data 125	GloPL	Dryad Digital Repository	doi:10.5061/dryad.dt437	https://doi.org/10.5061/dryad.dt437	Phylogeny	SiteTree_VS	Dryad Digital Repository	doi:10.5061/dryad.dt437	https://doi.org/10.5061/dryad.dt437
Jennersten_1988_publication	dataset compilation	hand pollination data 126	GloPL	Dryad Digital Repository	doi:10.5061/dryad.dt437	https://doi.org/10.5061/dryad.dt437	Phylogeny	SiteTree_VS	Dryad Digital Repository	doi:10.5061/dryad.dt437	https://doi.org/10.5061/dryad.dt437
Jennersten_1988_publication	dataset compilation	hand pollination data 127	GloPL	Dryad Digital Repository	doi:10.5061/dryad.dt437	https://doi.org/10.5061/dryad.dt437	Phylogeny	SiteTree_VS	Dryad Digital Repository	doi:10.5061/dryad.dt437	https://doi.org/10.5061/dryad.dt437
Jennersten_1988_publication	dataset compilation	hand pollination data 128	GloPL	Dryad Digital Repository	doi:10.5061/dryad.dt437	https://doi.org/10.5061/dryad.dt437	Phylogeny	SiteTree_VS	Dryad Digital Repository	doi:10.5061/dryad.dt437	https://doi.org/10.5061/dryad.dt437
Jennersten_1988_publication	dataset compilation	hand pollination data 129	GloPL	Dryad Digital Repository	doi:10.5061/dryad.dt437	https://doi.org/10.5061/dryad.dt437	Phylogeny	SiteTree_VS	Dryad Digital Repository	doi:10.5061/dryad.dt437	https://doi.org/10.5061/dryad.dt437
Jennersten_et_al_1988_publication	dataset compilation	hand pollination data 130	GloPL	Dryad Digital Repository	doi:10.5061/dryad.dt437	https://doi.org/10.5061/dryad.dt437	Phylogeny	SiteTree_VS	Dryad Digital Repository	doi:10.5061/dryad.dt437	https://doi.org/10.5061/dryad.dt437
Jennersten_et_al_1988_publication	dataset compilation	hand pollination data 131	GloPL	Dryad Digital Repository	doi:10.5061/dryad.dt437	https://doi.org/10.5061/dryad.dt437	Phylogeny	SiteTree_VS	Dryad Digital Repository	doi:10.5061/dryad.dt437	https://doi.org/10.5061/dryad.dt437
Jennersten_et_al_1988_publication	dataset compilation	hand pollination data 132	GloPL	Dryad Digital Repository	doi:10.5061/dryad.dt437	https://doi.org/10.5061/dryad.dt437	Phylogeny	SiteTree_VS	Dryad Digital Repository	doi:10.5061/dryad.dt437	https://doi.org/10.5061/dryad.dt437
Jennersten_et_al_1988_publication	dataset compilation	hand pollination data 133	GloPL	Dryad Digital Repository	doi:10.5061/dryad.dt437	https://doi.org/10.5061/dryad.dt437	Phylogeny	SiteTree_VS	Dryad Digital Repository	doi:10.5061/dryad.dt437	https://doi.org/10.5061/dryad.dt437
Jennersten_et_al_1988_publication	dataset compilation	hand pollination data 134	GloPL	Dryad Digital Repository	doi:10.5061/dryad.dt437	https://doi.org/10.5061/dryad.dt437	Phylogeny	SiteTree_VS	Dryad Digital Repository	doi:10.5061/dryad.dt437	https://doi.org/10.5061/dryad.dt437
Jennersten_et_al_1988_publication	dataset compilation	hand pollination data 135	GloPL	Dryad Digital Repository	doi:10.5061/dryad.dt437	https://doi.org/10.5061/dryad.dt437	Phylogeny	SiteTree_VS	Dryad Digital Repository	doi:10.5061/dryad.dt437	https://doi.org/10.5061/dryad.dt437
Kwak_1988_publication	dataset compilation	hand pollination data 136	GloPL	Dryad Digital Repository	doi:10.5061/dryad.dt437	https://doi.org/10.5061/dryad.dt437	Phylogeny	SiteTree_VS	Dryad Digital Repository	doi:10.5061/dryad.dt437	https://doi.org/10.5061/dryad.dt437
Shykoff_1988_publication	dataset compilation	hand pollination data 137	GloPL	Dryad Digital Repository	doi:10.5061/dryad.dt437	https://doi.org/10.5061/dryad.dt437	Phylogeny	SiteTree_VS	Dryad Digital Repository	doi:10.5061/dryad.dt437	https://doi.org/10.5061/dryad.dt437
Shykoff_1988_publication	dataset compilation	hand pollination data 138	GloPL	Dryad Digital Repository	doi:10.5061/dryad.dt437	https://doi.org/10.5061/dryad.dt437	Phylogeny	SiteTree_VS	Dryad Digital Repository	doi:10.5061/dryad.dt437	https://doi.org/10.5061/dryad.dt437
Vaughton_1988_publication	dataset compilation	hand pollination data 139	GloPL	Dryad Digital Repository	doi:10.5061/dryad.dt437	https://doi.org/10.5061/dryad.dt437	Phylogeny	SiteTree_VS	Dryad Digital Repository	doi:10.5061/dryad.dt437	https://doi.org/10.5061/dryad.dt437
Zimmerman_and_Pike_1988_publication	dataset compilation	hand pollination data 140	GloPL	Dryad Digital Repository	doi:10.5061/dryad.dt437	https://doi.org/10.5061/dryad.dt437	Phylogeny	SiteTree_VS	Dryad Digital Repository	doi:10.5061/dryad.dt437	https://doi.org/10.5061/dryad.dt437
Agren_1989_publication	dataset compilation	hand pollination data 141	GloPL	Dryad Digital Repository	doi:10.5061/dryad.dt437	https://doi.org/10.5061/dryad.dt437	Phylogeny	SiteTree_VS	Dryad Digital Repository	doi:10.5061/dryad.dt437	https://doi.org/10.5061/dryad.dt437
Copland_and_Whelan_1989_publication	dataset compilation	hand pollination data 142	GloPL	Dryad Digital Repository	doi:10.5061/dryad.dt437	https://doi.org/10.5061/dryad.dt437	Phylogeny	SiteTree_VS	Dryad Digital Repository	doi:10.5061/dryad.dt437	https://doi.org/10.5061/dryad.dt437
Copland_and_Whelan_1989_publication	dataset compilation	hand pollination data 143	GloPL	Dryad Digital Repository	doi:10.5061/dryad.dt437	https://doi.org/10.5061/dryad.dt437	Phylogeny	SiteTree_VS	Dryad Digital Repository	doi:10.5061/dryad.dt437	https://doi.org/10.5061/dryad.dt437
Copland_and_Whelan_1989_publication	dataset compilation	hand pollination data 144	GloPL	Dryad Digital Repository	doi:10.5061/dryad.dt437	https://doi.org/10.5061/dryad.dt437	Phylogeny	SiteTree_VS	Dryad Digital Repository	doi:10.5061/dryad.dt437	https://doi.org/10.5061/dryad.dt437
Copland_and_Whelan_1989_publication	dataset compilation	hand pollination data 145	GloPL	Dryad Digital Repository	doi:10.5061/dryad.dt437	https://doi.org/10.5061/dryad.dt437	Phylogeny	SiteTree_VS	Dryad Digital Repository	doi:10.5061/dryad.dt437	https://doi.org/10.5061/dryad.dt437
Copland_and_Whelan_1989_publication	dataset compilation	hand pollination data 146	GloPL	Dryad Digital Repository	doi:10.5061/dryad.dt437	https://doi.org/10.5061/dryad.dt437	Phylogeny	SiteTree_VS	Dryad Digital Repository	doi:10.5061/dryad.dt437	https://doi.org/10.5061/dryad.dt437
Copland_and_Whelan_1989_publication	dataset compilation	hand pollination data 147	GloPL	Dryad Digital Repository	doi:10.5061/dryad.dt437	https://doi.org/10.5061/dryad.dt437	Phylogeny	SiteTree_VS	Dryad Digital Repository	doi:10.5061/dryad.dt437	https://doi.org/10.5061/dryad.dt437
Copland_and_Whelan_1989_publication	dataset compilation	hand pollination data 148	GloPL	Dryad Digital Repository	doi:10.5061/dryad.dt437	https://doi.org/10.5061/dryad.dt437	Phylogeny	SiteTree_VS	Dryad Digital Repository	doi:10.5061/dryad.dt437	https://doi.org/10.5061/dryad.dt437
Copland_and_Whelan_1989_publication	dataset compilation	hand pollination data 149	GloPL	Dryad Digital Repository	doi:10.5061/dryad.dt437	https://doi.org/10.5061/dryad.dt437	Phylogeny	SiteTree_VS	Dryad Digital Repository	doi:10.5061/dryad.dt437	https://doi.org/10.5061/dryad.dt437
Copland_and_Whelan_1989_publication	dataset compilation	hand pollination data 150	GloPL	Dryad Digital Repository	doi:10.5061/dryad.dt437	https://doi.org/10.5061/dryad.dt437	Phylogeny	SiteTree_VS	Dryad Digital Repository	doi:10.5061/dryad.dt437	https://doi.org/10.5061/dryad.dt437
Copland_and_Whelan_1989_publication	dataset compilation	hand pollination data 151	GloPL	Dryad Digital Repository	doi:10.5061/dryad.dt437	https://doi.org/10.5061/dryad.dt437	Phylogeny	SiteTree_VS	Dryad Digital Repository	doi:10.5061/dryad.dt437	https://doi.org/10.5061/dryad.dt437
Kikuzawa_1989_publication	dataset compilation	hand pollination data 152	GloPL	Dryad Digital Repository	doi:10.5061/dryad.dt437	https://doi.org/10.5061/dryad.dt437	Phylogeny	SiteTree_VS	Dryad Digital Repository	doi:10.5061/dryad.dt437	https://doi.org/10.5061/dryad.dt437
Snow_and_Whigham_1989_publication	dataset compilation	hand pollination data 153	GloPL	Dryad Digital Repository	doi:10.5061/dryad.dt437	https://doi.org/10.5061/dryad.dt437	Phylogeny	SiteTree_VS	Dryad Digital Repository	doi:10.5061/dryad.dt437	https://doi.org/10.5061/dryad.dt437
Snow_and_Whigham_1989_publication	dataset compilation	hand pollination data 154	GloPL	Dryad Digital Repository	doi:10.5061/dryad.dt437	https://doi.org/10.5061/dryad.dt437	Phylogeny	SiteTree_VS	Dryad Digital Repository	doi:10.5061/dryad.dt437	https://doi.org/10.5061/dryad.dt437
Snow_and_Whigham_1989_publication	dataset compilation	hand pollination data 155	GloPL	Dryad Digital Repository	doi:10.5061/dryad.dt437	https://doi.org/10.5061/dryad.dt437	Phylogeny	SiteTree_VS	Dryad Digital Repository	doi:10.5061/dryad.dt437	https://doi.org/10.5061/dryad.dt437
Thompson_and_Pellmyr_1989_publication	dataset compilation	hand pollination data 156	GloPL	Dryad Digital Repository	doi:10.5061/dryad.dt437	https://doi.org/10.5061/dryad.dt437	Phylogeny	SiteTree_VS	Dryad Digital Repository	doi:10.5061/dryad.dt437	https://doi.org/10.5061/dryad.dt437
Whelan_and_Goldingay_1989_publication	dataset compilation	hand pollination data 157	GloPL	Dryad Digital Repository	doi:10.5061/dryad.dt437	https://doi.org/10.5061/dryad.dt437	Phylogeny	SiteTree_VS	Dryad Digital Repository	doi:10.5061/dryad.dt437	https://doi.org/10.5061/dryad.dt437
Ackerman_and_Montaluo_1990_publication	dataset compilation	hand pollination data 158	GloPL	Dryad Digital Repository	doi:10.5061/dryad.dt437	https://doi.org/10.5061/dryad.dt437	Phylogeny	SiteTree_VS	Dryad Digital Repository	doi:10.5061/dryad.dt437	https://doi.org/10.5061/dryad.dt437
Calvo_1990_publication	dataset compilation	hand pollination data 159	GloPL	Dryad Digital Repository	doi:10.5061/dryad.dt437	https://doi.org/10.5061/dryad.dt437	Phylogeny	SiteTree_VS	Dryad Digital Repository	doi:10.5061/dryad.dt437	https://doi.org/10.5061/dryad.dt437
Calvo_1990_publication	dataset compilation	hand pollination data 160	GloPL	Dryad Digital Repository	doi:10.5061/dryad.dt437	https://doi.org/10.5061/dryad.dt437	Phylogeny	SiteTree_VS	Dryad Digital Repository	doi:10.5061/dryad.dt437	https://doi.org/10.5061/dryad.dt437
Kikuzawa_and_Mizui_1990_publication	dataset compilation	hand pollination data 161	GloPL	Dryad Digital Repository	doi:10.5061/dryad.dt437	https://doi.org/10.5061/dryad.dt437	Phylogeny	SiteTree_VS	Dryad Digital Repository	doi:10.5061/dryad.dt437	https://doi.org/10.5061/dryad.dt437
McCarthy_and_Quinn_1990_publication	dataset compilation	hand pollination data 162	GloPL	Dryad Digital Repository	doi:10.5061/dryad.dt437	https://doi.org/10.5061/dryad.dt437	Phylogeny	SiteTree_VS	Dryad Digital Repository	doi:10.5061/dryad.dt437	https://doi.org/10.5061/dryad.dt437
McCarthy_and_Quinn_1990_publication	dataset compilation	hand pollination data 163	GloPL	Dryad Digital Repository	doi:10.5061/dryad.dt437	https://doi.org/10.5061/dryad.dt437	Phylogeny	SiteTree_VS	Dryad Digital Repository	doi:10.5061/dryad.dt437	https://doi.org/10.5061/dryad.dt437
Primack_and_Hall_1990_publication	dataset compilation	hand pollination data 164	GloPL	Dryad Digital Repository	doi:10.5061/dryad.dt437	https://doi.org/10.5061/dryad.dt437	Phylogeny	SiteTree_VS	Dryad Digital Repository	doi:10.5061/dryad.dt437	https://doi.org/10.5061/dryad.dt437
Primack_and_Hall_1990_publication	dataset compilation	hand pollination data 165	GloPL	Dryad Digital Repository	doi:10.5061/dryad.dt437	https://doi.org/10.5061/dryad.dt437	Phylogeny	SiteTree_VS	Dryad Digital Repository	doi:10.5061/dryad.dt437	https://doi.org/10.5061/dryad.dt437
Primack_and_Hall_1990_publication	dataset compilation	hand pollination data 166	GloPL	Dryad Digital Repository	doi:10.5061/dryad.dt437	https://doi.org/10.5061/dryad.dt437	Phylogeny	SiteTree_VS	Dryad Digital Repository	doi:10.5061/dryad.dt437	https://doi.org/10.5061/dryad.dt437
Primack_and_Hall_1990_publication	dataset compilation	hand pollination data 167	GloPL	Dryad Digital Repository	doi:10.5061/dryad.dt437	https://doi.org/10.5061/dryad.dt437	Phylogeny	SiteTree_VS	Dryad Digital Repository	doi:10.5061/dryad.dt437	https://doi.org/10.5061/dryad.dt437
Primack_and_Hall_1990_publication	dataset compilation	hand pollination data 168	GloPL	Dryad Digital Repository	doi:10.5061/dryad.dt437	https://doi.org/10.5061/dryad.dt437	Phylogeny	SiteTree_VS	Dryad Digital Repository	doi:10.5061/dryad.dt437	https://doi.org/10.5061/dryad.dt437
Primack_and_Hall_1990_publication	dataset compilation	hand pollination data 169	GloPL	Dryad Digital Repository	doi:10.5061/dryad.dt437	https://doi.org/10.5061/dryad.dt437	Phylogeny	SiteTree_VS	Dryad Digital Repository	doi:10.5061/dryad.dt437	https://doi.org/10.5061/dryad.dt437
Primack_and_Hall_1990_publication	dataset compilation	hand pollination data 170	GloPL	Dryad Digital Repository	doi:10.5061/dryad.dt437	https://doi.org/10.5061/dryad.dt437	Phylogeny	SiteTree_VS	Dryad Digital Repository	doi:10.5061/dryad.dt437	https://doi.org/10.5061/dryad.dt437
Primack_and_Hall_1990_publication	dataset compilation	hand pollination data 171	GloPL	Dryad Digital Repository	doi:10.5061/dryad.dt437	https://doi.org/10.5061/dryad.dt437	Phylogeny	SiteTree_VS	Dryad Digital Repository	doi:10.5061/dryad.dt437	https://doi.org/10.5061/dryad.dt437
Robertson_and_Wyatt_1990_publication	dataset compilation	hand pollination data 172	GloPL	Dryad Digital Repository	doi:10.5061/dryad.dt437	https://doi.org/10.5061/dryad.dt437	Phylogeny	SiteTree_VS	Dryad Digital Repository	doi:10.5061/dryad.dt437	https://doi.org/10.5061/dryad.dt437
Robertson_and_Wyatt_1990_publication	dataset compilation	hand pollination data 173	GloPL	Dryad Digital Repository	doi:10.5061/dryad.dt437	https://doi.org/10.5061/dryad.dt437	Phylogeny	SiteTree_VS	Dryad Digital Repository	doi:10.5061/dryad.dt437	https://doi.org/10.5061/dryad.dt437
Agren_and_Schemske_1991_publication	dataset compilation	hand pollination data 174	GloPL	Dryad Digital Repository	doi:10.5061/dryad.dt437	https://doi.org/10.5061/dryad.dt437	Phylogeny	SiteTree_VS	Dryad Digital Repository	doi:10.5061/dryad.dt437	https://doi.org/10.5061/dryad.dt437
Agren_and_Willson_1991_publication	dataset compilation	hand pollination data 175	GloPL	Dryad Digital Repository	doi:10.5061/dryad.dt437	https://doi.org/10.5061/dryad.dt437	Phylogeny	SiteTree_VS	Dryad Digital Repository	doi:10.5061/dryad.dt437	https://doi.org/10.5061/dryad.dt437
Agren_and_Willson_1991_publication	dataset compilation	hand pollination data 176	GloPL	Dryad Digital Repository	doi:10.5061/dryad.dt437	https://doi.org/10.5061/dryad.dt437	Phylogeny	SiteTree_VS	Dryad Digital Repository	doi:10.5061/dryad.dt437	https://doi.org/10.5061/dryad.dt437
Berry_and_Calvo_1991_publication	dataset compilation	hand pollination data 177	GloPL	Dryad Digital Repository	doi:10.5061/dryad.dt437	https://doi.org/10.5061/dryad.dt437	Phylogeny	SiteTree_VS	Dryad Digital Repository	doi:10.5061/dryad.dt437	https://doi.org/10.5061/dryad.dt437
Campbell_1991_publication	dataset compilation	hand pollination data 178	GloPL	Dryad Digital Repository	doi:10.5061/dryad.dt437	https://doi.org/10.5061/dryad.dt437	Phylogeny	SiteTree_VS	Dryad Digital Repository	doi:10.5061/dryad.dt437	https://doi.org/10.5061/dryad.dt437
Campbell_1991_publication	dataset compilation	hand pollination data 179	GloPL	Dryad Digital Repository	doi:10.5061/dryad.dt437	https://doi.org/10.5061/dryad.dt437	Phylogeny	SiteTree_VS	Dryad Digital Repository	doi:10.5061/dryad.dt437	https://doi.org/10.5061/dryad.dt437
Dudash_and_Ritland_1991_publication	dataset compilation	hand pollination data 180	GloPL	Dryad Digital Repository	doi:10.5061/dryad.dt437	https://doi.org/10.5061/dryad.dt437	Phylogeny	SiteTree_VS	Dryad Digital Repository	doi:10.5061/dryad.dt437	https://doi.org/10.5061/dryad.dt437
Dudash_and_Ritland_1991_publication	dataset compilation	hand pollination data 181	GloPL	Dryad Digital Repository	doi:10.5061/dryad.dt437	https://doi.org/10.5061/dryad.dt437	Phylogeny	SiteTree_VS	Dryad Digital Repository	doi:10.5061/dryad.dt437	https://doi.org/10.5061/dryad.dt437
Dudash_and_Ritland_1991_publication	dataset compilation	hand pollination data 182	GloPL	Dryad Digital Repository	doi:10.5061/dryad.dt437	https://doi.org/10.5061/dryad.dt437	Phylogeny	SiteTree_VS	Dryad Digital Repository	doi:10.5061/dryad.dt437	https://doi.org/10.5061/dryad.dt437
Goldingay_et_al_1991_publication	dataset compilation	hand pollination data 183	GloPL	Dryad Digital Repository	doi:10.5061/dryad.dt437	https://doi.org/10.5061/dryad.dt437	Phylogeny	SiteTree_VS	Dryad Digital Repository	doi:10.5061/dryad.dt437	https://doi.org/10.5061/dryad.dt437
Herrera_1991_publication	dataset compilation	hand pollination data 184	GloPL	Dryad Digital Repository	doi:10.5061/dryad.dt437	https://doi.org/10.5061/dryad.dt437	Phylogeny	SiteTree_VS	Dryad Digital Repository	doi:10.5061/dryad.dt437	https://doi.org/10.5061/dryad.dt437
Herrera_1991_publication	dataset compilation	hand pollination data 185	GloPL	Dryad Digital Repository	doi:10.5061/dryad.dt437	https://doi.org/10.5061/dryad.dt437	Phylogeny	SiteTree_VS	Dryad Digital Repository	doi:10.5061/dryad.dt437	https://doi.org/10.5061/dryad.dt437
Herrera_1991_publication	dataset compilation	hand pollination data 186	GloPL	Dryad Digital Repository	doi:10.5061/dryad.dt437	https://doi.org/10.5061/dryad.dt437	Phylogeny	SiteTree_VS	Dryad Digital Repository	doi:10.5061/dryad.dt437	https://doi.org/10.5061/dryad.dt437
Jennersten_1991_publication	dataset compilation	hand pollination data 187	GloPL	Dryad Digital Repository	doi:10.5061/dryad.dt437	https://doi.org/10.5061/dryad.dt437	Phylogeny	SiteTree_VS	Dryad Digital Repository	doi:10.5061/dryad.dt437	https://doi.org/10.5061/dryad.dt437
Jennersten_1991_publication	dataset compilation	hand pollination data 188	GloPL	Dryad Digital Repository	doi:10.5061/dryad.dt437	https://doi.org/10.5061/dryad.dt437	Phylogeny	SiteTree_VS	Dryad Digital Repository	doi:10.5061/dryad.dt437	https://doi.org/10.5061/dryad.dt437
Jennersten_1991_publication	dataset compilation	hand pollination data 189	GloPL	Dryad Digital Repository	doi:10.5061/dryad.dt437	https://doi.org/10.5061/dryad.dt437	Phylogeny	SiteTree_VS	Dryad Digital Repository	doi:10.5061/dryad.dt437	https://doi.org/10.5061/dryad.dt437
Johnston_1991_publication	dataset compilation	hand pollination data 190	GloPL	Dryad Digital Repository	doi:10.5061/dryad.dt437	https://doi.org/10.5061/dryad.dt437	Phylogeny	SiteTree_VS	Dryad Digital Repository	doi:10.5061/dryad.dt437	https://doi.org/10.5061/dryad.dt437
Johnston_1991_publication	dataset compilation	hand pollination data 191	GloPL	Dryad Digital Repository	doi:10.5061/dryad.dt437	https://doi.org/10.5061/dryad.dt437	Phylogeny	SiteTree_VS	Dryad Digital Repository	doi:10.5061/dryad.dt437	https://doi.org/10.5061/dryad.dt437
Johnston_1991_publication	dataset compilation	hand pollination data 192	GloPL	Dryad Digital Repository	doi:10.5061/dryad.dt437	https://doi.org/10.5061/dryad.dt437	Phylogeny	SiteTree_VS	Dryad Digital Repository	doi:10.5061/dryad.dt437	https://doi.org/10.5061/dryad.dt437
Jonsson_et_al_1991_publication	dataset compilation	hand pollination data 193	GloPL	Dryad Digital Repository	doi:10.5061/dryad.dt437	https://doi.org/10.5061/dryad.dt437	Phylogeny	SiteTree_VS	Dryad Digital Repository	doi:10.5061/dryad.dt437	https://doi.org/10.5061/dryad.dt437
Jonsson_et_al_1991_publication	dataset compilation	hand pollination data 194	GloPL	Dryad Digital Repository	doi:10.5061/dryad.dt437	https://doi.org/10.5061/dryad.dt437	Phylogeny	SiteTree_VS	Dryad Digital Repository	doi:10.5061/dryad.dt437	https://doi.org/10.5061/dryad.dt437
Kwak_and_Jennersten_1991_publication	dataset compilation	hand pollination data 195	GloPL	Dryad Digital Repository	doi:10.5061/dryad.dt437	https://doi.org/10.5061/dryad.dt437	Phylogeny	SiteTree_VS	Dryad Digital Repository	doi:10.5061/dryad.dt437	https://doi.org/10.5061/dryad.dt437
Kwak_and_Jennersten_1991_publication	dataset compilation	hand pollination data 196	GloPL	Dryad Digital Repository	doi:10.5061/dryad.dt437	https://doi.org/10.5061/dryad.dt437	Phylogeny	SiteTree_VS	Dryad Digital Repository	doi:10.5061/dryad.dt437	https://doi.org/10.5061/dryad.dt437
Kwak_and_Jennersten_1991_publication	dataset compilation	hand pollination data 197	GloPL	Dryad Digital Repository	doi:10.5061/dryad.dt437	https://doi.org/10.5061/dryad.dt437	Phylogeny	SiteTree_VS	Dryad Digital Repository	doi:10.5061/dryad.dt437	https://doi.org/10.5061/dryad.dt437
Kwak_and_Jennersten_1991_publication	dataset compilation	hand pollination data 198	GloPL	Dryad Digital Repository	doi:10.5061/dryad.dt437	https://doi.org/10.5061/dryad.dt437	Phylogeny	SiteTree_VS	Dryad Digital Repository	doi:10.5061/dryad.dt437	https://doi.org/10.5061/dryad.dt437
Kwak_and_Jennersten_1991_publication	dataset compilation	hand pollination data 199	GloPL	Dryad Digital Repository	doi:10.5061/dryad.dt437	https://doi.org/10.5061/dryad.dt437	Phylogeny	SiteTree_VS	Dryad Digital Repository	doi:10.5061/dryad.dt437	https://doi.org/10.5061/dryad.dt437
Kwak_and_Jennersten_1991_publication	dataset compilation	hand pollination data 200	GloPL	Dryad Digital Repository	doi:10.5061/dryad.dt437	https://doi.org/10.5061/dryad.dt437	Phylogeny	SiteTree_VS	Dryad Digital Repository	doi:10.5061/dryad.dt437	https://doi.org/10.5061/dryad.dt437
Mizui_and_Kikuzawa_1991_publication	dataset compilation	hand pollination data 201	GloPL	Dryad Digital Repository	doi:10.5061/dryad.dt437	https://doi.org/10.5061/dryad.dt437	Phylogeny	SiteTree_VS	Dryad Digital Repository	doi:10.5061/dryad.dt437	https://doi.org/10.5061/dryad.dt437
Mizui_and_Kikuzawa_1991_publication	dataset compilation	hand pollination data 202	GloPL	Dryad Digital Repository	doi:10.5061/dryad.dt437	https://doi.org/10.5061/dryad.dt437	Phylogeny	SiteTree_VS	Dryad Digital Repository	doi:10.5061/dryad.dt437	https://doi.org/10.5061/dryad.dt437
Mizui_and_Kikuzawa_1991_publication	dataset compilation	hand pollination data 203	GloPL	Dryad Digital Repository	doi:10.5061/dryad.dt437	https://doi.org/10.5061/dryad.dt437	Phylogeny	SiteTree_VS	Dryad Digital Repository	doi:10.5061/dryad.dt437	https://doi.org/10.5061/dryad.dt437
Mizui_and_Kikuzawa_1991_publication	dataset compilation	hand pollination data 204	GloPL	Dryad Digital Repository	doi:10.5061/dryad.dt437	https://doi.org/10.5061/dryad.dt437	Phylogeny	SiteTree_VS	Dryad Digital Repository	doi:10.5061/dryad.dt437	https://doi.org/10.5061/dryad.dt437
Vaughton_1991_publication	dataset compilation	hand pollination data 205	GloPL	Dryad Digital Repository	doi:10.5061/dryad.dt437	https://doi.org/10.5061/dryad.dt437	Phylogeny	SiteTree_VS	Dryad Digital Repository	doi:10.5061/dryad.dt437	https://doi.org/10.5061/dryad.dt437
Vaughton_1991_publication	dataset compilation	hand pollination data 206	GloPL	Dryad Digital Repository	doi:10.5061/dryad.dt437	https://doi.org/10.5061/dryad.dt437	Phylogeny	SiteTree_VS	Dryad Digital Repository	doi:10.5061/dryad.dt437	https://doi.org/10.5061/dryad.dt437
Widen_1991_publication	dataset compilation	hand pollination data 207	GloPL	Dryad Digital Repository	doi:10.5061/dryad.dt437	https://doi.org/10.5061/dryad.dt437	Phylogeny	SiteTree_VS	Dryad Digital Repository	doi:10.5061/dryad.dt437	https://doi.org/10.5061/dryad.dt437
Widen_1991_publication	dataset compilation	hand pollination data 208	GloPL	Dryad Digital Repository	doi:10.5061/dryad.dt437	https://doi.org/10.5061/dryad.dt437	Phylogeny	SiteTree_VS	Dryad Digital Repository	doi:10.5061/dryad.dt437	https://doi.org/10.5061/dryad.dt437
Widen_1991_publication	dataset compilation	hand pollination data 209	GloPL	Dryad Digital Repository	doi:10.5061/dryad.dt437	https://doi.org/10.5061/dryad.dt437	Phylogeny	SiteTree_VS	Dryad Digital Repository	doi:10.5061/dryad.dt437	https://doi.org/10.5061/dryad.dt437
Widen_1991_publication	dataset compilation	hand pollination data 210	GloPL	Dryad Digital Repository	doi:10.5061/dryad.dt437	https://doi.org/10.5061/dryad.dt437	Phylogeny	SiteTree_VS	Dryad Digital Repository	doi:10.5061/dryad.dt437	https://doi.org/10.5061/dryad.dt437
Widen_1991_publication	dataset compilation	hand pollination data 211	GloPL	Dryad Digital Repository	doi:10.5061/dryad.dt437	https://doi.org/10.5061/dryad.dt437	Phylogeny	SiteTree_VS	Dryad Digital Repository	doi:10.5061/dryad.dt437	https://doi.org/10.5061/dryad.dt437
Widen_1991_publication	dataset compilation	hand pollination data 212	GloPL	Dryad Digital Repository	doi:10.5061/dryad.dt437	https://doi.org/10.5061/dryad.dt437	Phylogeny	SiteTree_VS	Dryad Digital Repository	doi:10.5061/dryad.dt437	https://doi.org/10.5061/dryad.dt437
Widen_1991_publication	dataset compilation	hand pollination data 213	GloPL	Dryad Digital Repository	doi:10.5061/dryad.dt437	https://doi.org/10.5061/dryad.dt437	Phylogeny	SiteTree_VS	Dryad Digital Repository	doi:10.5061/dryad.dt437	https://doi.org/10.5061/dryad.dt437
Widen_1991_publication	dataset compilation	hand pollination data 214	GloPL	Dryad Digital Repository	doi:10.5061/dryad.dt437	https://doi.org/10.5061/dryad.dt437	Phylogeny	SiteTree_VS	Dryad Digital Repository	doi:10.5061/dryad.dt437	https://doi.org/10.5061/dryad.dt437
Agren_and_Willson_1992_publication	dataset compilation	hand pollination data 215	GloPL	Dryad Digital Repository	doi:10.5061/dryad.dt437	https://doi.org/10.5061/dryad.dt437	Phylogeny	SiteTree_VS	Dryad Digital Repository	doi:10.5061/dryad.dt437	https://doi.org/10.5061/dryad.dt437
Agren_and_Willson_1992_publication	dataset compilation	hand pollination data 216	GloPL	Dryad Digital Repository	doi:10.5061/dryad.dt437	https://doi.org/10.5061/dryad.dt437	Phylogeny	SiteTree_VS	Dryad Digital Repository	doi:10.5061/dryad.dt437	https://doi.org/10.5061/dryad.dt437
Agren_and_Willson_1992_publication	dataset compilation	hand pollination data 217	GloPL	Dryad Digital Repository	doi:10.5061/dryad.dt437	https://doi.org/10.5061/dryad.dt437	Phylogeny	SiteTree_VS	Dryad Digital Repository	doi:10.5061/dryad.dt437	https://doi.org/10.5061/dryad.dt437
Agren_and_Willson_1992_publication	dataset compilation	hand pollination data 218	GloPL	Dryad Digital Repository	doi:10.5061/dryad.dt437	https://doi.org/10.5061/dryad.dt437	Phylogeny	SiteTree_VS	Dryad Digital Repository	doi:10.5061/dryad.dt437	https://doi.org/10.5061/dryad.dt437
Agren_and_Willson_1992_publication	dataset compilation	hand pollination data 219	GloPL	Dryad Digital Repository	doi:10.5061/dryad.dt437	https://doi.org/10.5061/dryad.dt437	Phylogeny	SiteTree_VS	Dryad Digital Repository	doi:10.5061/dryad.dt437	https://doi.org/10.5061/dryad.dt437
Agren_and_Willson_1992_publication	dataset compilation	hand pollination data 220	GloPL	Dryad Digital Repository	doi:10.5061/dryad.dt437	https://doi.org/10.5061/dryad.dt437	Phylogeny	SiteTree_VS	Dryad Digital Repository	doi:10.5061/dryad.dt437	https://doi.org/10.5061/dryad.dt437
Bertress_and_Shumway_1992_publication	dataset compilation	hand pollination data 221	GloPL	Dryad Digital Repository	doi:10.5061/dryad.dt437	https://doi.org/10.5061/dryad.dt437	Phylogeny	SiteTree_VS	Dryad Digital Repository	doi:10.5061/dryad.dt437	https://doi.org/10.5061/dryad.dt437
Bertress_and_Shumway_1992_publication	dataset compilation	hand pollination data 222	GloPL	Dryad Digital Repository	doi:10.5061/dryad.dt437	https://doi.org/10.5061/dryad.dt437	Phylogeny	SiteTree_VS	Dryad Digital Repository	doi:10.5061/dryad.dt437	https://doi.org/10.5061/dryad.dt437
Bertress_and_Shumway_1992_publication	dataset compilation	hand pollination data 223	GloPL	Dryad Digital Repository	doi:10.5061/dryad.dt437	https://doi.org/10.5061/dryad.dt437	Phylogeny	SiteTree_VS	Dryad Digital Repository	doi:10.5061/dryad.dt437	https://doi.org/10.5061/dryad.dt437
Bertress_and_Shumway_1992_publication	dataset compilation	hand pollination data 224	GloPL	Dryad Digital Repository	doi:10.5061/dryad.dt437	https://doi.org/10.5061/dryad.dt437	Phylogeny	SiteTree_VS	Dryad Digital Repository	doi:10.5061/dryad.dt437	https://doi.org/10.5061/dryad.dt437
Bertress_and_Shumway_1992_publication	dataset compilation	hand pollination data 225	GloPL	Dryad Digital Repository	doi:10.5061/dryad.dt437	https://doi.org/10.5061/dryad.dt437	Phylogeny	SiteTree_VS	Dryad Digital Repository	doi:10.5061/dryad.dt437	https://doi.org/10.5061/dryad.dt437
Bertress_and_Shumway_1992_publication	dataset compilation	hand pollination data 226	GloPL	Dryad Digital Repository	doi:10.5061/dryad.dt437	https://doi.org/10.5061/dryad.dt437	Phylogeny	SiteTree_VS	Dryad Digital Repository	doi:10.5061/dryad.dt437	https://doi.org/10.5061/dryad.dt437
Bertress_and_Shumway_1992_publication	dataset compilation	hand pollination data 227	GloPL	Dryad Digital Repository	doi:10.5061/dryad.dt437	https://doi.org/10.5061/dryad.dt437	Phylogeny	SiteTree_VS	Dryad Digital Repository	doi:10.5061/dryad.dt437	https://doi.org/10.5061/dryad.dt437
Bertress_and_Shumway_1992_publication	dataset compilation	hand pollination data 228	GloPL	Dryad Digital Repository	doi:10.5061/dryad.dt437	https://doi.org/10.5061/dryad.dt437	Phylogeny	SiteTree_VS	Dryad Digital Repository	doi:10.5061/dryad.dt437	https://doi.org/10.5061/dryad.dt437
Brody_1992_publication	dataset compilation	hand pollination data 229	GloPL	Dryad Digital Repository	doi:10.5061/dryad.dt437	https://doi.org/10.5061/dryad.dt437	Phylogeny	SiteTree_VS	Dryad Digital Repository	doi:10.5061/dryad.dt437	https://doi.org/10.5061/dryad.dt437
Brody_1992_publication	dataset compilation	hand pollination data 230	GloPL	Dryad Digital Repository	doi:10.5061/dryad.dt437	https://doi.org/10.5061/dryad.dt437	Phylogeny	SiteTree_VS	Dryad Digital Repository	doi:10.5061/dryad.dt437	https://doi.org/10.5061/dryad.dt437
Cabrera_and_Dieringer_1992_publication	dataset compilation	hand pollination data 231	GloPL	Dryad Digital Repository	doi:10.5061/dryad.dt437	https://doi.org/10.5061/dryad.dt437	Phylogeny	SiteTree_VS	Dryad Digital Repository	doi:10.5061/dryad.dt437	https://doi.org/10.5061/dryad.dt437
Dieringer_1992_publication	dataset compilation	hand pollination data 232	GloPL	Dryad Digital Repository	doi:10.5061/dryad.dt437	https://doi.org/10.5061/dryad.dt437	Phylogeny	SiteTree_VS	Dryad Digital Repository	doi:10.5061/dryad.dt437	https://doi.org/10.5061/dryad.dt437
Dieringer_1992_publication	dataset compilation	hand pollination data 233	GloPL	Dryad Digital Repository	doi:10.5061/dryad.dt437	https://doi.org/10.5061/dryad.dt437	Phylogeny	SiteTree_VS	Dryad Digital Repository	doi:10.5061/dryad.dt437	https://doi.org/10.5061/dryad.dt437
Dieringer_1992_publication	dataset compilation	hand pollination data 234	GloPL	Dryad Digital Repository	doi:10.5061/dryad.dt437	https://doi.org/10.5061/dryad.dt437	Phylogeny	SiteTree_VS	Dryad Digital Repository	doi:10.5061/dryad.dt437	https://doi.org/10.5061/dryad.dt437
Dieringer_1992_publication	dataset compilation	hand pollination data 235	GloPL	Dryad Digital Repository	doi:10.5061/dryad.dt437	https://doi.org/10.5061/dryad.dt437	Phylogeny	SiteTree_VS	Dryad Digital Repository	doi:10.5061/dryad.dt437	https://doi.org/10.5061/dryad.dt437
Dieringer_1992_publication	dataset compilation	hand pollination data 236	GloPL	Dryad Digital Repository	doi:10.5061/dryad.dt437	https://doi.org/10.5061/dryad.dt437	Phylogeny	SiteTree_VS	Dryad Digital Repository	doi:10.5061/dryad.dt437	https://doi.org/10.5061/dryad.dt437
Dieringer_1992_publication	dataset compilation	hand pollination data 237	GloPL	Dryad Digital Repository	doi:10.5061/dryad.dt437	https://doi.org/10.5061/dryad.dt437	Phylogeny	SiteTree_VS	Dryad Digital Repository	doi:10.5061/dryad.dt437	https://doi.org/10.5061/dryad.dt437
Dieringer_1992_publication	dataset compilation	hand pollination data 238	GloPL	Dryad Digital Repository	doi:10.5061/dryad.dt437	https://doi.org/10.5061/dryad.dt437	Phylogeny	SiteTree_VS	Dryad Digital Repository	doi:10.5061/dryad.dt437	https://doi.org/10.5061/dryad.dt437
Dieringer_1992_publication	dataset compilation	hand pollination data 239	GloPL	Dryad Digital Repository	doi:10.5061/dryad.dt437	https://doi.org/10.5061/dryad.dt437	Phylogeny	SiteTree_VS	Dryad Digital Repository	doi:10.5061/dryad.dt437	https://doi.org/10.5061/dryad.dt437
Dieringer_1992_publication	dataset compilation	hand pollination data 240	GloPL	Dryad Digital Repository	doi:10.5061/dryad.dt437	https://doi.org/10.5061/dryad.dt437	Phylogeny	SiteTree_VS	Dryad Digital Repository	doi:10.5061/dryad.dt437	https://doi.org/10.5061/dryad.dt437
Dieringer_1992_publication	dataset compilation	hand pollination data 241	GloPL	Dryad Digital Repository	doi:10.5061/dryad.dt437	https://doi.org/10.5061/dryad.dt437	Phylogeny	SiteTree_VS	Dryad Digital Repository	doi:10.5061/dryad.dt437	https://doi.org/10.5061/dryad.dt437
Dieringer_1992_publication	dataset compilation	hand pollination data 242	GloPL	Dryad Digital Repository	doi:10.5061/dryad.dt437	https://doi.org/10.5061/dryad.dt437	Phylogeny	SiteTree_VS	Dryad Digital Repository	doi:10.5061/dryad.dt437	https://doi.org/10.5061/dryad.dt437
Dieringer_1992_publication	dataset compilation	hand pollination data 243	GloPL	Dryad Digital Repository	doi:10.5061/dryad.dt437	https://doi.org/10.5061/dryad.dt437	Phylogeny	SiteTree_VS	Dryad Digital Repository	doi:10.5061/dryad.dt437	https://doi.org/10.5061/dryad.dt437
Dieringer_1992_publication	dataset compilation	hand pollination data 244	GloPL	Dryad Digital Repository	doi:10.5061/dryad.dt437	https://doi.org/10.5061/dryad.dt437	Phylogeny	SiteTree_VS	Dryad Digital Repository	doi:10.5061/dryad.dt437	https://doi.org/10.5061/dryad.dt437
Dieringer_1992_publication	dataset compilation	hand pollination data 245	GloPL	Dryad Digital Repository	doi:10.5061/dryad.dt437	https://doi.org/10.5061/dryad.dt437	Phylogeny	SiteTree_VS	Dryad Digital Repository	doi:10.5061/dryad.dt437	https://doi.org/10.5061/dryad.dt437
Dieringer_1992_publication	dataset compilation	hand pollination data 246	GloPL	Dryad Digital Repository	doi:10.5061/dryad.dt437	https://doi.org/10.5061/dryad.dt437	Phylogeny	SiteTree_VS	Dryad Digital Repository	doi:10.5061/dryad.dt437	https://doi.org/10.5061/dryad.dt437
Dieringer_1992_publication	dataset compilation	hand pollination data 247	GloPL	Dryad Digital Repository	doi:10.5061/dryad.dt437	https://doi.org/10.5061/dryad.dt437	Phylogeny	SiteTree_VS	Dryad Digital Repository	doi:10.5061/dryad.dt437	https://doi.org/10.5061/dryad.dt437
Dieringer_1992_publication	dataset compilation	hand pollination data 248	GloPL	Dryad Digital Repository	doi:10.5061/dryad.dt437	https://doi.org/10.5061/dryad.dt437	Phylogeny	SiteTree_VS	Dryad Digital Repository	doi:10.5061/dryad.dt437	https://doi.org/10.5061/dryad.dt437
Dieringer_1992_publication	dataset compilation	hand pollination data 249	GloPL	Dryad Digital Repository	doi:10.5061/dryad.dt437	https://doi.org/10.5061/dryad.dt437	Phylogeny	SiteTree_VS	Dryad Digital Repository	doi:10.5061/dryad.dt437	https://doi.org/10.5061/dryad.dt437
Dieringer_1992_publication	dataset compilation	hand pollination data 250	GloPL	Dryad Digital Repository	doi:10.5061/dryad.dt437	https://doi.org/10.5061/dryad.dt437	Phylogeny	SiteTree_VS	Dryad Digital Repository	doi:10.5061/dryad.dt437	https://doi.org/10.5061/dryad.dt437
Dieringer_1992_publication	dataset compilation	hand pollination data 251	GloPL	Dryad Digital Repository	doi:10.5061/dryad.dt437	https://doi.org/10.5061/dryad.dt437	Phylogeny	SiteTree_VS	Dryad Digital Repository	doi:10.5061/dryad.dt437	https://doi.org/10.5061/dryad.dt437
Dimling_1992_publication	dataset compilation	hand pollination data 252	GloPL	Dryad Digital Repository	doi:10.5061/dryad.dt437	https://doi.org/10.5061/dryad.dt437	Phylogeny	SiteTree_VS	Dryad Digital Repository	doi:10.5061/dryad.dt437	https://doi.org/10.5061/dryad.dt437
Ehrlen_1992_publication	dataset compilation	hand pollination data 253	GloPL	Dryad Digital Repository	doi:10.5061/dryad.dt437	https://doi.org/10.5061/dryad.dt437	Phylogeny	SiteTree_VS	Dryad Digital Repository	doi:10.5061/dryad.dt437	https://doi.org/10.5061/dryad.dt437
Ehrlen_1992_publication	dataset compilation	hand pollination data 254	GloPL	Dryad Digital Repository	doi:10.5061/dryad.dt437	https://doi.org/10.5061/dryad.dt437	Phylogeny	SiteTree_VS	Dryad Digital Repository	doi:10.5061/dryad.dt437	https://doi.org/10.5061/dryad.dt437
Johnson_and_Bond_1992_publication	dataset compilation	hand pollination data 255	GloPL	Dryad Digital Repository	doi:10.5061/dryad.dt437	https://doi.org/10.5061/dryad.dt437	Phylogeny	SiteTree_VS	Dryad Digital Repository	doi:10.5061/dryad.dt437	https://doi.org/10.5061/dryad.dt437
Johnson_and_Bond_1992_publication	dataset compilation	hand pollination data 256	GloPL	Dryad Digital Repository	doi:10.5061/dryad.dt437	https://doi.org/10.5061/dryad.dt437	Phylogeny	SiteTree_VS	Dryad Digital Repository	doi:10.5061/dryad.dt437	https://doi.org/10.5061/dryad.dt437
Johnson_and_Bond_1992_publication	dataset compilation	hand pollination data 257	GloPL	Dryad Digital Repository	doi:10.5061/dryad.dt437	https://doi.org/10.5061/dryad.dt437	Phylogeny	SiteTree_VS	Dryad Digital Repository	doi:10.5061/dryad.dt437	https://doi.org/10.5061/dryad.dt437
Johnson_and_Bond_1992_publication	dataset compilation	hand pollination data 258	GloPL	Dryad Digital Repository	doi:10.5061/dryad.dt437	https://doi.org/10.5061/dryad.dt437	Phylogeny	SiteTree_VS	Dryad Digital Repository	doi:10.5061/dryad.dt437	https://doi.org/10.5061/dryad.dt437
ONeil_1992_publication	dataset compilation	hand pollination data 259	GloPL	Dryad Digital Repository	doi:10.5061/dryad.dt437	https://doi.org/10.5061/dryad.dt437	Phylogeny	SiteTree_VS	Dryad Digital Repository	doi:10.5061/dryad.dt437	https://doi.org/10.5061/dryad.dt437
ONeil_1992_publication	dataset compilation	hand pollination data 260	GloPL	Dryad Digital Repository	doi:10.5061/dryad.dt437	https://doi.org/10.5061/dryad.dt437	Phylogeny	SiteTree_VS	Dryad Digital Repository	doi:10.5061/dryad.dt437	https://doi.org/10.5061/dryad.dt437
ONeil_1992_publication	dataset compilation	hand pollination data 261	GloPL	Dryad Digital Repository	doi:10.5061/dryad.dt437	https://doi.org/10.5061/dryad.dt437	Phylogeny	SiteTree_VS	Dryad Digital Repository	doi:10.5061/dryad.dt437	https://doi.org/10.5061/dryad.dt437
ONeil_1992_publication	dataset compilation	hand pollination data 262	GloPL	Dryad Digital Repository	doi:10.5061/dryad.dt437	https://doi.org/10.5061/dryad.dt437	Phylogeny	SiteTree_VS	Dryad Digital Repository	doi:10.5061/dryad.dt437	https://doi.org/10.5061/dryad.dt437
ONeil_1992_publication	dataset compilation	hand pollination data 263	GloPL	Dryad Digital Repository	doi:10.5061/dryad.dt437	https://doi.org/10.5061/dryad.dt437	Phylogeny	SiteTree_VS	Dryad Digital Repository	doi:10.5061/dryad.dt437	https://doi.org/10.5061/dryad.dt437
Obeso_1992_publication	dataset compilation	hand pollination data 264	GloPL	Dryad Digital Repository	doi:10.5061/dryad.dt437	https://doi.org/10.5061/dryad.dt437	Phylogeny	SiteTree_VS	Dryad Digital Repository	doi:10.5061/dryad.dt437	https://doi.org/10.5061/dryad.dt437
Olesen_and_Warncke_1992_publication	dataset compilation	hand pollination data 265	GloPL	Dryad Digital Repository	doi:10.5061/dryad.dt437	https://doi.org/10.5061/dryad.dt437	Phylogeny	SiteTree_VS	Dryad Digital Repository	doi:10.5061/dryad.dt437	https://doi.org/10.5061/dryad.dt437
Whisler_and_Snow_1992_publication	dataset compilation	hand pollination data 266	GloPL	Dryad Digital Repository	doi:10.5061/dryad.dt437	https://doi.org/10.5061/dryad.dt437	Phylogeny	SiteTree_VS	Dryad Digital Repository	doi:10.5061/dryad.dt437	https://doi.org/10.5061/dryad.dt437
Whisler_and_Snow_1992_publication	dataset compilation	hand pollination data 267	GloPL	Dryad Digital Repository	doi:10.5061/dryad.dt437	https://doi.org/10.5061/dryad.dt437	Phylogeny	SiteTree_VS	Dryad Digital Repository	doi:10.5061/dryad.dt437	https://doi.org/10.5061/dryad.dt437
Whisler_and_Snow_1992_publication	dataset compilation	hand pollination data 268	GloPL	Dryad Digital Repository	doi:10.5061/dryad.dt437	https://doi.org/10.5061/dryad.dt437	Phylogeny	SiteTree_VS	Dryad Digital Repository	doi:10.5061/dryad.dt437	https://doi.org/10.5061/dryad.dt437
Whisler_and_Snow_1992_publication	dataset compilation	hand pollination data 269	GloPL	Dryad Digital Repository	doi:10.5061/dryad.dt437	https://doi.org/10.5061/dryad.dt437	Phylogeny	SiteTree_VS	Dryad Digital Repository	doi:10.5061/dryad.dt437	https://doi.org/10.5061/dryad.dt437
Whisler_and_Snow_1992_publication	dataset compilation	hand pollination data 270	GloPL	Dryad Digital Repository	doi:10.5061/dryad.dt437	https://doi.org/10.5061/dryad.dt437	Phylogeny	SiteTree_VS	Dryad Digital Repository	doi:10.5061/dryad.dt437	https://doi.org/10.5061/dryad.dt437
Whisler_and_Snow_1992_publication	dataset compilation	hand pollination data 271	GloPL	Dryad Digital Repository	doi:10.5061/dryad.dt437	https://doi.org/10.5061/dryad.dt437	Phylogeny	SiteTree_VS	Dryad Digital Repository	doi:10.5061/dryad.dt437	https://doi.org/10.5061/dryad.dt437
Whisler_and_Snow_1992_publication	dataset compilation	hand pollination data 272	GloPL	Dryad Digital Repository	doi:10.5061/dryad.dt437	https://doi.org/10.5061/dryad.dt437	Phylogeny	SiteTree_VS	Dryad Digital Repository	doi:10.5061/dryad.dt437	https://doi.org/10.5061/dryad.dt437
Whisler_and_Snow_1992_publication	dataset compilation	hand pollination data 273	GloPL	Dryad Digital Repository	doi:10.5061/dryad.dt437	https://doi.org/10.5061/dryad.dt437	Phylogeny	SiteTree_VS	Dryad Digital Repository	doi:10.5061/dryad.dt437	https://doi.org/10.5061/dryad.dt437
Widen_1992_publication	dataset compilation	hand pollination data 274	GloPL	Dryad Digital Repository	doi:10.5061/dryad.dt437	https://doi.org/10.5061/dryad.dt437	Phylogeny	SiteTree_VS	Dryad Digital Repository	doi:10.5061/dryad.dt437	https://doi.org/10.5061/dryad.dt437
Widen_1992_publication	dataset compilation	hand pollination data 275	GloPL	Dryad Digital Repository	doi:10.5061/dryad.dt437	https://doi.org/10.5061/dryad.dt437	Phylogeny	SiteTree_VS	Dryad Digital Repository	doi:10.5061/dryad.dt437	https://doi.org/10.5061/dryad.dt437
Widen_1992_publication	dataset compilation	hand pollination data 276	GloPL	Dryad Digital Repository	doi:10.5061/dryad.dt437	https://doi.org/10.5061/dryad.dt437	Phylogeny	SiteTree_VS	Dryad Digital Repository	doi:10.5061/dryad.dt437	https://doi.org/10.5061/dryad.dt437
Calvo_1993_publication	dataset compilation	hand pollination data 277	GloPL	Dryad Digital Repository	doi:10.5061/dryad.dt437	https://doi.org/10.5061/dryad.dt437	Phylogeny	SiteTree_VS	Dryad Digital Repository	doi:10.5061/dryad.dt437	https://doi.org/10.5061/dryad.dt437
Campbell_and_Halama_1993_publication	dataset compilation	hand pollination data 278	GloPL	Dryad Digital Repository	doi:10.5061/dryad.dt437	https://doi.org/10.5061/dryad.dt437	Phylogeny	SiteTree_VS	Dryad Digital Repository	doi:10.5061/dryad.dt437	https://doi.org/10.5061/dryad.dt437
Campbell_and_Halama_1993_publication	dataset compilation	hand pollination data 279	GloPL	Dryad Digital Repository	doi:10.5061/dryad.dt437	https://doi.org/10.5061/dryad.dt437	Phylogeny	SiteTree_VS	Dryad Digital Repository	doi:10.5061/dryad.dt437	https://doi.org/10.5061/dryad.dt437
Campbell_and_Halama_1993_publication	dataset compilation	hand pollination data 280	GloPL	Dryad Digital Repository	doi:10.5061/dryad.dt437	https://doi.org/10.5061/dryad.dt437	Phylogeny	SiteTree_VS	Dryad Digital Repository	doi:10.5061/dryad.dt437	https://doi.org/10.5061/dryad.dt437
Campbell_and_Halama_1993_publication	dataset compilation	hand pollination data 281	GloPL	Dryad Digital Repository	doi:10.5061/dryad.dt437	https://doi.org/10.5061/dryad.dt437	Phylogeny	SiteTree_VS	Dryad Digital Repository	doi:10.5061/dryad.dt437	https://doi.org/10.5061/dryad.dt437
Campbell_and_Halama_1993_publication	dataset compilation	hand pollination data 282	GloPL	Dryad Digital Repository	doi:10.5061/dryad.dt437	https://doi.org/10.5061/dryad.dt437	Phylogeny	SiteTree_VS	Dryad Digital Repository	doi:10.5061/dryad.dt437	https://doi.org/10.5061/dryad.dt437
Campbell_and_Halama_1993_publication	dataset compilation	hand pollination data 283	GloPL	Dryad Digital Repository	doi:10.5061/dryad.dt437	https://doi.org/10.5061/dryad.dt437	Phylogeny	SiteTree_VS	Dryad Digital Repository	doi:10.5061/dryad.dt437	https://doi.org/10.5061/dryad.dt437
Campbell_and_Halama_1993_publication	dataset compilation	hand pollination data 284	GloPL	Dryad Digital Repository	doi:10.5061/dryad.dt437	https://doi.org/10.5061/dryad.dt437	Phylogeny	SiteTree_VS	Dryad Digital Repository	doi:10.5061/dryad.dt437	https://doi.org/10.5061/dryad.dt437
de_Lange_and_Boucher_1993_publication	dataset compilation	hand pollination data 285	GloPL	Dryad Digital Repository	doi:10.5061/dryad.dt437	https://doi.org/10.5061/dryad.dt437	Phylogeny	SiteTree_VS	Dryad Digital Repository	doi:10.5061/dryad.dt437	https://doi.org/10.5061/dryad.dt437
Dudash_1993_publication	dataset compilation	hand pollination data 286	GloPL	Dryad Digital Repository	doi:10.5061/dryad.dt437	https://doi.org/10.5061/dryad.dt437	Phylogeny	SiteTree_VS	Dryad Digital Repository	doi:10.5061/dryad.dt437	https://doi.org/10.5061/dryad.dt437
Dudash_1993_publication	dataset compilation	hand pollination data 287	GloPL	Dryad Digital Repository	doi:10.5061/dryad.dt437	https://doi.org/10.5061/dryad.dt437	Phylogeny	SiteTree_VS	Dryad Digital Repository	doi:10.5061/dryad.dt437	https://doi.org/10.5061/dryad.dt437
Guittian_1993_publication	dataset compilation	hand pollination data 288	GloPL	Dryad Digital Repository	doi:10.5061/dryad.dt437	https://doi.org/10.5061/dryad.dt437	Phylogeny	SiteTree_VS	Dryad Digital Repository	doi:10.5061/dryad.dt437	https://doi.org/10.5061/dryad.dt437
Lawrence_1993_publication	dataset compilation	hand pollination data 289	GloPL	Dryad Digital Repository	doi:10.5061/dryad.dt437	https://doi.org/10.5061/dryad.dt437	Phylogeny	SiteTree_VS	Dryad Digital Repository	doi:10.5061/dryad.dt437	https://doi.org/10.5061/dryad.dt437
Lawrence_1993_publication	dataset compilation	hand pollination data 290	GloPL	Dryad Digital Repository	doi:10.5061/dryad.dt437	https://doi.org/10.5061/dryad.dt437	Phylogeny	SiteTree_VS	Dryad Digital Repository	doi:10.5061/dryad.dt437	https://doi.org/10.5061/dryad.dt437
Lopez-Portillo_et_al_1993_publication	dataset compilation	hand pollination data 291	GloPL	Dryad Digital Repository	doi:10.5061/dryad.dt437	https://doi.org/10.5061/dryad.dt437	Phylogeny	SiteTree_VS	Dryad Digital Repository	doi:10.5061/dryad.dt437	https://doi.org/10.5061/dryad.dt437
Medan_1993_publication	dataset compilation	hand pollination data 292	GloPL	Dryad Digital Repository	doi:10.5061/dryad.dt437	https://doi.org/10.5061/dryad.dt437	Phylogeny	SiteTree_VS	Dryad Digital Repository	doi:10.5061/dryad.dt437	https://doi.org/10.5061/dryad.dt437
Niesenbaum_1993_publication	dataset compilation	hand pollination data 293	GloPL	Dryad Digital Repository	doi:10.5061/dryad.dt437	https://doi.org/10.5061/dryad.dt437	Phylogeny	SiteTree_VS	Dryad Digital Repository	doi:10.5061/dryad.dt437	https://doi.org/10.5061/dryad.dt437
Niesenbaum_1993_publication	dataset compilation	hand pollination data 294	GloPL	Dryad Digital Repository	doi:10.5061/dryad.dt437	https://doi.org/10.5061/dryad.dt437	Phylogeny	SiteTree_VS	Dryad Digital Repository	doi:10.5061/dryad.dt437	https://doi.org/10.5061/dryad.dt437
Obeso_1993_publication	dataset compilation	hand pollination data 295	GloPL	Dryad Digital Repository	doi:10.5061/dryad.dt437	https://doi.org/10.5061/dryad.dt437	Phylogeny	SiteTree_VS	Dryad Digital Repository	doi:10.5061/dryad.dt437	https://doi.org/10.5061/dryad.dt437
Rathcke_and_Real_1993_publication	dataset compilation	hand pollination data 296	GloPL	Dryad Digital Repository	doi:10.5061/dryad.dt437	https://doi.org/10.5061/dryad.dt437	Phylogeny	SiteTree_VS	Dryad Digital Repository	doi:10.5061/dryad.dt437	https://doi.org/10.5061/dryad.dt437
Rathcke_and_Real_1993_publication	dataset compilation	hand pollination data 297	GloPL	Dryad Digital Repository	doi:10.5061/dryad.dt437	https://doi.org/10.5061/dryad.dt437	Phylogeny	SiteTree_VS	Dryad Digital Repository	doi:10.5061/dryad.dt437	https://doi.org/10.5061/dryad.dt437
Rathcke_and_Real_1993_publication	dataset compilation	hand pollination data 298	GloPL	Dryad Digital Repository	doi:10.5061/dryad.dt437	https://doi.org/10.5061/dryad.dt437	Phylogeny	SiteTree_VS	Dryad Digital Repository	doi:10.5061/dryad.dt437	https://doi.org/10.5061/dryad.dt437
Rathcke_and_Real_1993_publication	dataset compilation	hand pollination data 299	GloPL	Dryad Digital Repository	doi:10.5061/dryad.dt437	https://doi.org/10.5061/dryad.dt437	Phylogeny	SiteTree_VS	Dryad Digital Repository	doi:10.5061/dryad.dt437	https://doi.org/10.5061/dryad.dt437
Schuster_et_al_1993_publication	dataset compilation	hand pollination data 300	GloPL	Dryad Digital Repository	doi:10.5061/dryad.dt437	https://doi.org/10.5061/dryad.dt437	Phylogeny	SiteTree_VS	Dryad Digital Repository	doi:10.5061/dryad.dt437	https://doi.org/10.5061/dryad.dt437
Schuster_et_al_1993_publication	dataset compilation	hand pollination data 301	GloPL	Dryad Digital Repository	doi:10.5061/dryad.dt437	https://doi.org/10.5061/dryad.dt437	Phylogeny	SiteTree_VS	Dryad Digital Repository	doi:10.5061/dryad.dt437	https://doi.org/10.5061/dryad.dt437
Schuster_et_al_1993_publication	dataset compilation	hand pollination data 302	GloPL	Dryad Digital Repository	doi:10.5061/dryad.dt437	https://doi.org/10.5061/dryad.dt437	Phylogeny	SiteTree_VS	Dryad Digital Repository	doi:10.5061/dryad.dt437	https://doi.org/10.5061/dryad.dt437
Steiner_1993_publication	dataset compilation	hand pollination data 303	GloPL	Dryad Digital Repository	doi:10.5061/dryad.dt437	https://doi.org/10.5061/dryad.dt437	Phylogeny	SiteTree_VS	Dryad Digital Repository	doi:10.5061/dryad.dt437	https://doi.org/10.5061/dryad.dt437
Thompson_and_Dommee_1993_publication	dataset compilation	hand pollination data 304	GloPL	Dryad Digital Repository	doi:10.5061/dryad.dt437	https://doi.org/10.5061/dryad.dt437	Phylogeny	SiteTree_VS	Dryad Digital Repository	doi:10.5061/dryad.dt437	https://doi.org/10.5061/dryad.dt437
Thompson_and_Dommee_1993_publication	dataset compilation	hand pollination data 305	GloPL	Dryad Digital Repository	doi:10.5061/dryad.dt437	https://doi.org/10.5061/dryad.dt437	Phylogeny	SiteTree_VS	Dryad Digital Repository	doi:10.5061/dryad.dt437	https://doi.org/10.5061/dryad.dt437
Thompson_and_Dommee_1993_publication	dataset compilation	hand pollination data 306	GloPL	Dryad Digital Repository	doi:10.5061/dryad.dt437	https://doi.org/10.5061/dryad.dt437	Phylogeny	SiteTree_VS	Dryad Digital Repository	doi:10.5061/dryad.dt437	https://doi.org/10.5061/dryad.dt437
Thompson_and_Dommee_1993_publication	dataset compilation	hand pollination data 307	GloPL	Dryad Digital Repository	doi:10.5061/dryad.dt437	https://doi.org/10.5061/dryad.dt437	Phylogeny	SiteTree_VS	Dryad Digital Repository	doi:10.5061/dryad.dt437	https://doi.org/10.5061/dryad.dt437
Fleming_et_al_1994_publication	dataset compilation	hand pollination data 308	GloPL	Dryad Digital Repository	doi:10.5061/dryad.dt437	https://doi.org/10.5061/dryad.dt437	Phylogeny	SiteTree_VS	Dryad Digital Repository	doi:10.5061/dryad.dt437	https://doi.org/10.5061/dryad.dt437
Fleming_et_al_1994_publication	dataset compilation	hand pollination data 309	GloPL	Dryad Digital Repository	doi:10.5061/dryad.dt437	https://doi.org/10.5061/dryad.dt437	Phylogeny	SiteTree_VS	Dryad Digital Repository	doi:10.5061/dryad.dt437	https://doi.org/10.5061/dryad.dt437
James_et_al_1994_publication	dataset compilation	hand pollination data 310	GloPL	Dryad Digital Repository	doi:10.5061/dryad.dt437	https://doi.org/10.5061/dryad.dt437	Phylogeny	SiteTree_VS	Dryad Digital Repository	doi:10.5061/dryad.dt437	https://doi.org/10.5061/dryad.dt437
Johnson_and_Steiner_1994_publication	dataset compilation	hand pollination data 311	GloPL	Dryad Digital Repository	doi:10.5061/dryad.dt437	https://doi.org/10.5061/dryad.dt437	Phylogeny	SiteTree_VS	Dryad Digital Repository	doi:10.5061/dryad.dt437	https://doi.org/10.5061/dryad.dt437
Kearns_and_Inouye_1994_publication	dataset compilation	hand pollination data 312	GloPL	Dryad Digital Repository	doi:10.5061/dryad.dt437	https://doi.org/10.5061/dryad.dt437	Phylogeny	SiteTree_VS	Dryad Digital Repository	doi:10.5061/dryad.dt437	https://doi.org/10.5061/dryad.dt437
Kearns_and_Inouye_1994_publication	dataset compilation	hand pollination data 313	GloPL	Dryad Digital Repository	doi:10.5061/dryad.dt437	https://doi.org/10.5061/dryad.dt437	Phylogeny	SiteTree_VS	Dryad Digital Repository	doi:10.5061/dryad.dt437	https://doi.org/10.5061/dryad.dt437
Klinkhamer_et_al_1994_publication	dataset compilation	hand pollination data 314	GloPL	Dryad Digital Repository	doi:10.5061/dryad.dt437	https://doi.org/10.5061/dryad.dt437	Phylogeny	SiteTree_VS	Dryad Digital Repository	doi:10.5061/dryad.dt437	https://doi.org/10.5061/dryad.dt437
Krauss_1994_publication	dataset compilation	hand pollination data 315	GloPL	Dryad Digital Repository	doi:10.5061/dryad.dt437	https://doi.org/10.5061/dryad.dt437	Phylogeny	SiteTree_VS	Dryad Digital Repository	doi:10.5061/dryad.dt437	https://doi.org/10.5061/dryad.dt437
Morse_1994_publication	dataset compilation	hand pollination data 316	GloPL	Dryad Digital Repository	doi:10.5061/dryad.dt437	https://doi.org/10.5061/dryad.dt437	Phylogeny	SiteTree_VS	Dryad Digital Repository	doi:10.5061/dryad.dt437	https://doi.org/10.5061/dryad.dt437
Morse_1994_publication	dataset compilation	hand pollination data 317	GloPL	Dryad Digital Repository	doi:10.5061/dryad.dt437	https://doi.org/10.5061/dryad.dt437	Phylogeny	SiteTree_VS	Dryad Digital Repository	doi:10.5061/dryad.dt437	https://doi.org/10.5061/dryad.dt437
Steiner_et_al_1994_publication	dataset compilation	hand pollination data 318	GloPL	Dryad Digital Repository	doi:10.5061/dryad.dt437	https://doi.org/10.5061/dryad.dt437	Phylogeny	SiteTree_VS	Dryad Digital Repository	doi:10.5061/dryad.dt437	https://doi.org/10.5061/dryad.dt437
Washitani_et_al_1994_publication	dataset compilation	hand pollination data 319	GloPL	Dryad Digital Repository	doi:10.5061/dryad.dt437	https://doi.org/10.5061/dryad.dt437	Phylogeny	SiteTree_VS	Dryad Digital Repository	doi:10.5061/dryad.dt437	https://doi.org/10.5061/dryad.dt437
Washitani_et_al_1994_publication	dataset compilation	hand pollination data 320	GloPL	Dryad Digital Repository	doi:10.5061/dryad.dt437	https://doi.org/10.5061/dryad.dt437	Phylogeny	SiteTree_VS	Dryad Digital Repository	doi:10.5061/dryad.dt437	https://doi.org/10.5061/dryad.dt437
Ehrlen_and_Eriksson_1995_publication	dataset compilation	hand pollination data 321	GloPL	Dryad Digital Repository	doi:10.5061/dryad.dt437	https://doi.org/10.5061/dryad.dt437	Phylogeny	SiteTree_VS	Dryad Digital Repository	doi:10.5061/dryad.dt437	https://doi.org/10.5061/dryad.dt437
Herrera_1995_publication	dataset compilation	hand pollination data 322	GloPL	Dryad Digital Repository	doi:10.5061/dryad.dt437	https://doi.org/10.5061/dryad.dt437	Phylogeny	SiteTree_VS	Dryad Digital Repository	doi:10.5061/dryad.dt437	https://doi.org/10.5061/dryad.dt437
Herrera_1995_publication	dataset compilation	hand pollination data 323	GloPL	Dryad Digital Repository	doi:10.5061/dryad.dt437	https://doi.org/10.5061/dryad.dt437	Phylogeny	SiteTree_VS	Dryad Digital Repository	doi:10.5061/dryad.dt437	https://doi.org/10.5061/dryad.dt437
Herrera_1995_publication	dataset compilation	hand pollination data 324	GloPL	Dryad Digital Repository	doi:10.5061/dryad.dt437	https://doi.org/10.5061/dryad.dt437	Phylogeny	SiteTree_VS	Dryad Digital Repository	doi:10.5061/dryad.dt437	https://doi.org/10.5061/dryad.dt437
Herrera_1995_publication	dataset compilation	hand pollination data 325	GloPL	Dryad Digital Repository	doi:10.5061/dryad.dt437	https://doi.org/10.5061/dryad.dt437	Phylogeny	SiteTree_VS	Dryad Digital Repository	doi:10.5061/dryad.dt437	https://doi.org/10.5061/dryad.dt437
Herrera_1995_publication	dataset compilation	hand pollination data 326	GloPL	Dryad Digital Repository	doi:10.5061/dryad.dt437	https://doi.org/10.5061/dryad.dt437	Phylogeny	SiteTree_VS	Dryad Digital Repository	doi:10.5061/dryad.dt437	https://doi.org/10.5061/dryad.dt437
Herrera_1995_publication	dataset compilation	hand pollination data 327	GloPL	Dryad Digital Repository	doi:10.5061/dryad.dt437	https://doi.org/10.5061/dryad.dt437	Phylogeny	SiteTree_VS	Dryad Digital Repository	doi:10.5061/dryad.dt437	https://doi.org/10.5061/dryad.dt437
Herrera_1995_publication	dataset compilation	hand pollination data 328	GloPL	Dryad Digital Repository	doi:10.5061/dryad.dt437	https://doi.org/10.5061/dryad.dt437	Phylogeny	SiteTree_VS	Dryad Digital Repository	doi:10.5061/dryad.dt437	https://doi.org/10.5061/dryad.dt437
Kudo_1995_publication	dataset compilation	hand pollination data 329	GloPL	Dryad Digital Repository	doi:10.5061/dryad.dt437	https://doi.org/10.5061/dryad.dt437	Phylogeny	SiteTree_VS	Dryad Digital Repository	doi:10.5061/dryad.dt437	https://doi.org/10.5061/dryad.dt437
Lehtila_and_Syrjanen_1995_publication	dataset compilation	hand pollination data 330	GloPL	Dryad Digital Repository	doi:10.5061/dryad.dt437	https://doi.org/10.5061/dryad.dt437	Phylogeny	SiteTree_VS	Dryad Digital Repository	doi:10.5061/dryad.dt437	https://doi.org/10.5061/dryad.dt437
Lehtila_and_Syrjanen_1995_publication	dataset compilation	hand pollination data 331	GloPL	Dryad Digital Repository	doi:10.5061/dryad.dt437	https://doi.org/10.5061/dryad.dt437	Phylogeny	SiteTree_VS	Dryad Digital Repository	doi:10.5061/dryad.dt437	https://doi.org/10.5061/dryad.dt437
Lehtila_and_Syrjanen_1995_publication	dataset compilation	hand pollination data 332	GloPL	Dryad Digital Repository	doi:10.5061/dryad.dt437	https://doi.org/10.5061/dryad.dt437	Phylogeny	SiteTree_VS	Dryad Digital Repository	doi:10.5061/dryad.dt437	https://doi.org/10.5061/dryad.dt437
Lehtila_and_Syrjanen_1995_publication	dataset compilation	hand pollination data 333	GloPL	Dryad Digital Repository	doi:10.5061/dryad.dt437	https://doi.org/10.5061/dryad.dt437	Phylogeny	SiteTree_VS	Dryad Digital Repository	doi:10.5061/dryad.dt437	https://doi.org/10.5061/dryad.dt437
Lehtila_and_Syrjanen_1995_publication	dataset compilation	hand pollination data 334	GloPL	Dryad Digital Repository	doi:10.5061/dryad.dt437	https://doi.org/10.5061/dryad.dt437	Phylogeny	SiteTree_VS	Dryad Digital Repository	doi:10.5061/dryad.dt437	https://doi.org/10.5061/dryad.dt437
Murphy_and_Vasseur_1995_publication	dataset compilation	hand pollination data 335	GloPL	Dryad Digital Repository	doi:10.5061/dryad.dt437	https://doi.org/10.5061/dryad.dt437	Phylogeny	SiteTree_VS	Dryad Digital Repository	doi:10.5061/dryad.dt437	https://doi.org/10.5061/dryad.dt437
Murphy_and_Vasseur_1995_publication	dataset compilation	hand pollination data 336	GloPL	Dryad Digital Repository	doi:10.5061/dryad.dt437	https://doi.org/10.5061/dryad.dt437	Phylogeny	SiteTree_VS	Dryad Digital Repository	doi:10.5061/dryad.dt437	https://doi.org/10.5061/dryad.dt437
Murphy_and_Vasseur_1995_publication	dataset compilation	hand pollination data 337	GloPL	Dryad Digital Repository	doi:10.5061/dryad.dt437	https://doi.org/10.5061/dryad.dt437	Phylogeny	SiteTree_VS	Dryad Digital Repository	doi:10.5061/dryad.dt437	https://doi.org/10.5061/dryad.dt437
Murphy_and_Vasseur_1995_publication	dataset compilation	hand pollination data 338	GloPL	Dryad Digital Repository	doi:10.5061/dryad.dt437	https://doi.org/10.5061/dryad.dt437	Phylogeny	SiteTree_VS	Dryad Digital Repository	doi:10.5061/dryad.dt437	https://doi.org/10.5061/dryad.dt437
Murphy_and_Vasseur_1995_publication	dataset compilation	hand pollination data 339	GloPL	Dryad Digital Repository	doi:10.5061/dryad.dt437	https://doi.org/10.5061/dryad.dt437	Phylogeny	SiteTree_VS	Dryad Digital Repository	doi:10.5061/dryad.dt437	https://doi.org/10.5061/dryad.dt437
Murphy_and_Vasseur_1995_publication	dataset compilation	hand pollination data 340	GloPL	Dryad Digital Repository	doi:10.5061/dryad.dt437	https://doi.org/10.5061/dryad.dt437	Phylogeny	SiteTree_VS	Dryad Digital Repository	doi:10.5061/dryad.dt437	https://doi.org/10.5061/dryad.dt437
Passos_and_Sazima_1995_publication	dataset compilation	hand pollination data 341	GloPL	Dryad Digital Repository	doi:10.5061/dryad.dt437	https://doi.org/10.5061/dryad.dt437	Phylogeny	SiteTree_VS	Dryad Digital Repository	doi:10.5061/dryad.dt437	https://doi.org/10.5061/dryad.dt437
Passos_and_Sazima_1995_publication	dataset compilation	hand pollination data 342	GloPL	Dryad Digital Repository	doi:10.5061/dryad.dt437	https://doi.org/10.5061/dryad.dt437	Phylogeny	SiteTree_VS	Dryad Digital Repository	doi:10.5061/dryad.dt437	https://doi.org/10.5061/dryad.dt437
Petanidou_1995_publication	dataset compilation	hand pollination data 343	GloPL	Dryad Digital Repository	doi:10.5061/dryad.dt437	https://doi.org/10.5061/dryad.dt437	Phylogeny	SiteTree_VS	Dryad Digital Repository	doi:10.5061/dryad.dt437	https://doi.org/10.5061/dryad.dt437
Petanidou_1995_publication	dataset compilation	hand pollination data 344	GloPL	Dryad Digital Repository	doi:10.5061/dryad.dt437	https://doi.org/10.5061/dryad.dt437	Phylogeny	SiteTree_VS	Dryad Digital Repository	doi:10.5061/dryad.dt437	https://doi.org/10.5061/dryad.dt437
Ramsey_1995_publication	dataset compilation	hand pollination data 345	GloPL	Dryad Digital Repository	doi:10.5061/dryad.dt437	https://doi.org/10.5061/dryad.dt437	Phylogeny	SiteTree_VS	Dryad Digital Repository	doi:10.5061/dryad.dt437	https://doi.org/10.5061/dryad.dt437
Ramsey_1995_publication	dataset compilation	hand pollination data 346	GloPL	Dryad Digital Repository	doi:10.5061/dryad.dt437	https://doi.org/10.5061/dryad.dt437	Phylogeny	SiteTree_VS	Dryad Digital Repository	doi:10.5061/dryad.dt437	https://doi.org/10.5061/dryad.dt437
Ramsey_1995_publication	dataset compilation	hand pollination data 347	GloPL	Dryad Digital Repository	doi:10.5061/dryad.dt437	https://doi.org/10.5061/dryad.dt437	Phylogeny	SiteTree_VS	Dryad Digital Repository	doi:10.5061/dryad.dt437	https://doi.org/10.5061/dryad.dt437
Ramsey_1995_publication	dataset compilation	hand pollination data 348	GloPL	Dryad Digital Repository	doi:10.5061/dryad.dt437	https://doi.org/10.5061/dryad.dt437	Phylogeny	SiteTree_VS	Dryad Digital Repository	doi:10.5061/dryad.dt437	https://doi.org/10.5061/dryad.dt437
Ramsey_1995_publication	dataset compilation	hand pollination data 349	GloPL	Dryad Digital Repository	doi:10.5061/dryad.dt437	https://doi.org/10.5061/dryad.dt437	Phylogeny	SiteTree_VS	Dryad Digital Repository	doi:10.5061/dryad.dt437	https://doi.org/10.5061/dryad.dt437
Ramsey_1995_publication	dataset compilation	hand pollination data 350	GloPL	Dryad Digital Repository	doi:10.5061/dryad.dt437	https://doi.org/10.5061/dryad.dt437	Phylogeny	SiteTree_VS	Dryad Digital Repository	doi:10.5061/dryad.dt437	https://doi.org/10.5061/dryad.dt437
Ramsey_1995_publication	dataset compilation	hand pollination data 351	GloPL	Dryad Digital Repository	doi:10.5061/dryad.dt437	https://doi.org/10.5061/dryad.dt437	Phylogeny	SiteTree_VS	Dryad Digital Repository	doi:10.5061/dryad.dt437	https://doi.org/10.5061/dryad.dt437
Ramsey_1995_publication	dataset compilation	hand pollination data 352	GloPL	Dryad Digital Repository	doi:10.5061/dryad.dt437	https://doi.org/10.5061/dryad.dt437	Phylogeny	SiteTree_VS	Dryad Digital Repository	doi:10.5061/dryad.dt437	https://doi.org/10.5061/dryad.dt437
Ramsey_1995_publication	dataset compilation	hand pollination data 353	GloPL	Dryad Digital Repository	doi:10.5061/dryad.dt437	https://doi.org/10.5061/dryad.dt437	Phylogeny	SiteTree_VS	Dryad Digital Repository	doi:10.5061/dryad.dt437	https://doi.org/10.5061/dryad.dt437
Sakai_and_Sakai_1995_publication	dataset compilation	hand pollination data 354	GloPL	Dryad Digital Repository	doi:10.5061/dryad.dt437	https://doi.org/10.5061/dryad.dt437	Phylogeny	SiteTree_VS	Dryad Digital Repository	doi:10.5061/dryad.dt437	https://doi.org/10.5061/dryad.dt437
Stone_1995_publication	dataset compilation	hand pollination data 355	GloPL	Dryad Digital Repository	doi:10.5061/dryad.dt437	https://doi.org/10.5061/dryad.dt437	Phylogeny	SiteTree_VS	Dryad Digital Repository	doi:10.5061/dryad.dt437	https://doi.org/10.5061/dryad.dt437
Agren_1996_publication	dataset compilation	hand pollination data 356	GloPL	Dryad Digital Repository	doi:10.5061/dryad.dt437	https://doi.org/10.5061/dryad.dt437	Phylogeny	SiteTree_VS	Dryad Digital Repository	doi:10.5061/dryad.dt437	https://doi.org/10.5061/dryad.dt437
Agren_1996_publication	dataset compilation	hand pollination data 357	GloPL	Dryad Digital Repository	doi:10.5061/dryad.dt437	https://doi.org/10.5061/dryad.dt437	Phylogeny	SiteTree_VS	Dryad Digital Repository	doi:10.5061/dryad.dt437	https://doi.org/10.5061/dryad.dt437
Agren_1996_publication	dataset compilation	hand pollination data 358	GloPL	Dryad Digital Repository	doi:10.5061/dryad.dt437	https://doi.org/10.5061/dryad.dt437	Phylogeny	SiteTree_VS	Dryad Digital Repository	doi:10.5061/dryad.dt437	https://doi.org/10.5061/dryad.dt437
Agren_1996_publication	dataset compilation	hand pollination data 359	GloPL	Dryad Digital Repository	doi:10.5061/dryad.dt437	https://doi.org/10.5061/dryad.dt437	Phylogeny	SiteTree_VS	Dryad Digital Repository	doi:10.5061/dryad.dt437	https://doi.org/10.5061/dryad.dt437
Agren_1996_publication	dataset compilation	hand pollination data 360	GloPL	Dryad Digital Repository	doi:10.5061/dryad.dt437	https://doi.org/10.5061/dryad.dt437	Phylogeny	SiteTree_VS	Dryad Digital Repository	doi:10.5061/dryad.dt437	https://doi.org/10.5061/dryad.dt437
Agren_1996_publication	dataset compilation	hand pollination data 361	GloPL	Dryad Digital Repository	doi:10.5061/dryad.dt437	https://doi.org/10.5061/dryad.dt437	Phylogeny	SiteTree_VS	Dryad Digital Repository	doi:10.5061/dryad.dt437	https://doi.org/10.5061/dryad.dt437
Agren_1996_publication	dataset compilation	hand pollination data 362	GloPL	Dryad Digital Repository	doi:10.5061/dryad.dt437	https://doi.org/10.5061/dryad.dt437	Phylogeny	SiteTree_VS	Dryad Digital Repository	doi:10.5061/dryad.dt437	https://doi.org/10.5061/dryad.dt437
Agren_1996_publication	dataset compilation	hand pollination data 363	GloPL	Dryad Digital Repository	doi:10.5061/dryad.dt437	https://doi.org/10.5061/dryad.dt437	Phylogeny	SiteTree_VS	Dryad Digital Repository	doi:10.5061/dryad.dt437	https://doi.org/10.5061/dryad.dt437
Agren_1996_publication	dataset compilation	hand pollination data 364	GloPL	Dryad Digital Repository	doi:10.5061/dryad.dt437	https://doi.org/10.5061/dryad.dt437	Phylogeny	SiteTree_VS	Dryad Digital Repository	doi:10.5061/dryad.dt437	https://doi.org/10.5061/dryad.dt437
Agren_1996_publication	dataset compilation	hand pollination data 365	GloPL	Dryad Digital Repository	doi:10.5061/dryad.dt437	https://doi.org/10.5061/dryad.dt437	Phylogeny	SiteTree_VS	Dryad Digital Repository	doi:10.5061/dryad.dt437	https://doi.org/10.5061/dryad.dt437
Agren_1996_publication	dataset compilation	hand pollination data 366	GloPL	Dryad Digital Repository	doi:10.5061/dryad.dt437	https://doi.org/10.5061/dryad.dt437	Phylogeny	SiteTree_VS	Dryad Digital Repository	doi:10.5061/dryad.dt437	https://doi.org/10.5061/dryad.dt437
Agren_1996_publication	dataset compilation	hand pollination data 367	GloPL	Dryad Digital Repository	doi:10.5061/dryad.dt437	https://doi.org/10.5061/dryad.dt437	Phylogeny	SiteTree_VS	Dryad Digital Repository	doi:10.5061/dryad.dt437	https://doi.org/10.5061/dryad.dt437
Agren_1996_publication	dataset compilation	hand pollination data 368	GloPL	Dryad Digital Repository	doi:10.5061/dryad.dt437	https://doi.org/10.5061/dryad.dt437	Phylogeny	SiteTree_VS	Dryad Digital Repository	doi:10.5061/dryad.dt437	https://doi.org/10.5061/dryad.dt437
Agren_1996_publication	dataset compilation	hand pollination data 369	GloPL	Dryad Digital Repository	doi:10.5061/dryad.dt437	https://doi.org/10.5061/dryad.dt437	Phylogeny	SiteTree_VS	Dryad Digital Repository	doi:10.5061/dryad.dt437	https://doi.org/10.5061/dryad.dt437
Agren_1996_publication	dataset compilation	hand pollination data 370	GloPL	Dryad Digital Repository	doi:10.5061/dryad.dt437	https://doi.org/10.5061/dryad.dt437	Phylogeny	SiteTree_VS	Dryad Digital Repository	doi:10.5061/dryad.dt437	https://doi.org/10.5061/dryad.dt437
Agren_1996_publication	dataset compilation	hand pollination data 371	GloPL	Dryad Digital Repository	doi:10.5061/dryad.dt437	https://doi.org/10.5061/dryad.dt437	Phylogeny	SiteTree_VS	Dryad Digital Repository	doi:10.5061/dryad.dt437	https://doi.org/10.5061/dryad.dt437
Agren_and_Ericson_1996_publication	dataset compilation	hand pollination data 372	GloPL	Dryad Digital Repository	doi:10.5061/dryad.dt437	https://doi.org/10.5061/dryad.dt437	Phylogeny	SiteTree_VS	Dryad Digital Repository	doi:10.5061/dryad.dt437	https://doi.org/10.5061/dryad.dt437
Agren_and_Ericson_1996_publication	dataset compilation	hand pollination data 373	GloPL	Dryad Digital Repository	doi:10.5061/dryad.dt437	https://doi.org/10.5061/dryad.dt437	Phylogeny	SiteTree_VS	Dryad Digital Repository	doi:10.5061/dryad.dt437	https://doi.org/10.5061/dryad.dt437
Agren_and_Ericson_1996_publication	dataset compilation	hand pollination data 374	GloPL	Dryad Digital Repository	doi:10.5061/dryad.dt437	https://doi.org/10.5061/dryad.dt437	Phylogeny	SiteTree_VS	Dryad Digital Repository	doi:10.5061/dryad.dt437	https://doi.org/10.5061/dryad.dt437
Agren_and_Ericson_1996_publication	dataset compilation	hand pollination data 375	GloPL	Dryad Digital Repository	doi:10.5061/dryad.dt437	https://doi.org/10.5061/dryad.dt437	Phylogeny	SiteTree_VS	Dryad Digital Repository	doi:10.5061/dryad.dt437	https://doi.org/10.5061/dryad.dt437
Agren_and_Ericson_1996_publication	dataset compilation	hand pollination data 376	GloPL	Dryad Digital Repository	doi:10.5061/dryad.dt437	https://doi.org/10.5061/dryad.dt437	Phylogeny	SiteTree_VS	Dryad Digital Repository	doi:10.5061/dryad.dt437	https://doi.org/10.5061/dryad.dt437
Agren_and_Ericson_1996_publication	dataset compilation	hand pollination data 377	GloPL	Dryad Digital Repository	doi:10.5061/dryad.dt437	https://doi.org/10.5061/dryad.dt437	Phylogeny	SiteTree_VS	Dryad Digital Repository	doi:10.5061/dryad.dt437	https://doi.org/10.5061/dryad.dt437
Alexanderson_and_Agren_1996_publication	dataset compilation	hand pollination data 378	GloPL	Dryad Digital Repository	doi:10.5061/dryad.dt437	https://doi.org/10.5061/dryad.dt437	Phylogeny	SiteTree_VS	Dryad Digital Repository	doi:10.5061/dryad.dt437	https://doi.org/10.5061/dryad.dt437
Alexanderson_and_Agren_1996_publication	dataset compilation	hand pollination data 379	GloPL	Dryad Digital Repository	doi:10.5061/dryad.dt437	https://doi.org/10.5061/dryad.dt437	Phylogeny	SiteTree_VS	Dryad Digital Repository	doi:10.5061/dryad.dt437	https://doi.org/10.5061/dryad.dt437
Alexanderson_and_Agren_1996_publication	dataset compilation	hand pollination data 380	GloPL	Dryad Digital Repository	doi:10.5061/dryad.dt437	https://doi.org/10.5061/dryad.dt437	Phylogeny	SiteTree_VS	Dryad Digital Repository	doi:10.5061/dryad.dt437	https://doi.org/10.5061/dryad.dt437
Alexanderson_and_Agren_1996_publication	dataset compilation	hand pollination data 381	GloPL	Dryad Digital Repository	doi:10.5061/dryad.dt437	https://doi.org/10.5061/dryad.dt437	Phylogeny	SiteTree_VS	Dryad Digital Repository	doi:10.5061/dryad.dt437	https://doi.org/10.5061/dryad.dt437
Alexanderson_and_Agren_1996_publication	dataset compilation	hand pollination data 382	GloPL	Dryad Digital Repository	doi:10.5061/dryad.dt437	https://doi.org/10.5061/dryad.dt437	Phylogeny	SiteTree_VS	Dryad Digital Repository	doi:10.5061/dryad.dt437	https://doi.org/10.5061/dryad.dt437
Alexanderson_and_Agren_1996_publication	dataset compilation	hand pollination data 383	GloPL	Dryad Digital Repository	doi:10.5061/dryad.dt437	https://doi.org/10.5061/dryad.dt437	Phylogeny	SiteTree_VS	Dryad Digital Repository	doi:10.5061/dryad.dt437	https://doi.org/10.5061/dryad.dt437
Alexanderson_and_Agren_1996_publication	dataset compilation	hand pollination data 384	GloPL	Dryad Digital Repository	doi:10.5061/dryad.dt437	https://doi.org/10.5061/dryad.dt437	Phylogeny	SiteTree_VS	Dryad Digital Repository	doi:10.5061/dryad.dt437	https://doi.org/10.5061/dryad.dt437
Alexanderson_and_Agren_1996_publication	dataset compilation	hand pollination data 385	GloPL	Dryad Digital Repository	doi:10.5061/dryad.dt437	https://doi.org/10.5061/dryad.dt437	Phylogeny	SiteTree_VS	Dryad Digital Repository	doi:10.5061/dryad.dt437	https://doi.org/10.5061/dryad.dt437
Alexanderson_and_Agren_1996_publication	dataset compilation	hand pollination data 386	GloPL	Dryad Digital Repository	doi:10.5061/dryad.dt437	https://doi.org/10.5061/dryad.dt437	Phylogeny	SiteTree_VS	Dryad Digital Repository	doi:10.5061/dryad.dt437	https://doi.org/10.5061/dryad.dt437
Anderson_et_al_1996_publication	dataset compilation	hand pollination data 387	GloPL	Dryad Digital Repository	doi:10.5061/dryad.dt437	https://doi.org/10.5061/dryad.dt437	Phylogeny	SiteTree_VS	Dryad Digital Repository	doi:10.5061/dryad.dt437	https://doi.org/10.5061/dryad.dt437
Anderson_et_al_1996_publication	dataset compilation	hand pollination data 388	GloPL	Dryad Digital Repository	doi:10.5061/dryad.dt437	https://doi.org/10.5061/dryad.dt437	Phylogeny	SiteTree_VS	Dryad Digital Repository	doi:10.5061/dryad.dt437	https://doi.org/10.5061/dryad.dt437
Cunningham_1996_publication	dataset compilation	hand pollination data 389	GloPL	Dryad Digital Repository	doi:10.5061/dryad.dt437	https://doi.org/10.5061/dryad.dt437	Phylogeny	SiteTree_VS	Dryad Digital Repository	doi:10.5061/dryad.dt437	https://doi.org/10.5061/dryad.dt437
Emms_1996_publication	dataset compilation	hand pollination data 390	GloPL	Dryad Digital Repository	doi:10.5061/dryad.dt437	https://doi.org/10.5061/dryad.dt437	Phylogeny	SiteTree_VS	Dryad Digital Repository	doi:10.5061/dryad.dt437	https://doi.org/10.5061/dryad.dt437
Emms_1996_publication	dataset compilation	hand pollination data 391	GloPL	Dryad Digital Repository	doi:10.5061/dryad.dt437	https://doi.org/10.5061/dryad.dt437	Phylogeny	SiteTree_VS	Dryad Digital Repository	doi:10.5061/dryad.dt437	https://doi.org/10.5061/dryad.dt437
Emms_1996_publication	dataset compilation	hand pollination data 392	GloPL	Dryad Digital Repository	doi:10.5061/dryad.dt437	https://doi.org/10.5061/dryad.dt437	Phylogeny	SiteTree_VS	Dryad Digital Repository	doi:10.5061/dryad.dt437	https://doi.org/10.5061/dryad.dt437
Emms_1996_publication	dataset compilation	hand pollination data 393	GloPL	Dryad Digital Repository	doi:10.5061/dryad.dt437	https://doi.org/10.5061/dryad.dt437	Phylogeny	SiteTree_VS	Dryad Digital Repository	doi:10.5061/dryad.dt437	https://doi.org/10.5061/dryad.dt437
Fleming_et_al_1996_publication	dataset compilation	hand pollination data 394	GloPL	Dryad Digital Repository	doi:10.5061/dryad.dt437	https://doi.org/10.5061/dryad.dt437	Phylogeny	SiteTree_VS	Dryad Digital Repository	doi:10.5061/dryad.dt437	https://doi.org/10.5061/dryad.dt437
Fleming_et_al_1996_publication	dataset compilation	hand pollination data 395	GloPL	Dryad Digital Repository	doi:10.5061/dryad.dt437	https://doi.org/10.5061/dryad.dt437	Phylogeny	SiteTree_VS	Dryad Digital Repository	doi:10.5061/dryad.dt437	https://doi.org/10.5061/dryad.dt437
Fleming_et_al_1996_publication	dataset compilation	hand pollination data 396	GloPL	Dryad Digital Repository	doi:10.5061/dryad.dt437	https://doi.org/10.5061/dryad.dt437	Phylogeny	SiteTree_VS	Dryad Digital Repository	doi:10.5061/dryad.dt437	https://doi.org/10.5061/dryad.dt437
Fleming_et_al_1996_publication	dataset compilation	hand pollination data 397	GloPL	Dryad Digital Repository	doi:10.5061/dryad.dt437	https://doi.org/10.5061/dryad.dt437	Phylogeny	SiteTree_VS	Dryad Digital Repository	doi:10.5061/dryad.dt437	https://doi.org/10.5061/dryad.dt437
Froborg_1996_publication	dataset compilation	hand pollination data 398	GloPL	Dryad Digital Repository	doi:10.5061/dryad.dt437	https://doi.org/10.5061/dryad.dt437	Phylogeny	SiteTree_VS	Dryad Digital Repository	doi:10.5061/dryad.dt437	https://doi.org/10.5061/dryad.dt437
Froborg_1996_publication	dataset compilation	hand pollination data 399	GloPL	Dryad Digital Repository	doi:10.5061/dryad.dt437	https://doi.org/10.5061/dryad.dt437	Phylogeny	SiteTree_VS	Dryad Digital Repository	doi:10.5061/dryad.dt437	https://doi.org/10.5061/dryad.dt437
Froborg_1996_publication	dataset compilation	hand pollination data 400	GloPL	Dryad Digital Repository	doi:10.5061/dryad.dt437	https://doi.org/10.5061/dryad.dt437	Phylogeny	SiteTree_VS	Dryad Digital Repository	doi:10.5061/dryad.dt437	https://doi.org/10.5061/dryad.dt437
Froborg_1996_publication	dataset compilation	hand pollination data 401	GloPL	Dryad Digital Repository	doi:10.5061/dryad.dt437	https://doi.org/10.5061/dryad.dt437	Phylogeny	SiteTree_VS	Dryad Digital Repository	doi:10.5061/dryad.dt437	https://doi.org/10.5061/dryad.dt437
Froborg_1996_publication	dataset compilation	hand pollination data 402	GloPL	Dryad Digital Repository	doi:10.5061/dryad.dt437	https://doi.org/10.5061/dryad.dt437	Phylogeny	SiteTree_VS	Dryad Digital Repository	doi:10.5061/dryad.dt437	https://doi.org/10.5061/dryad.dt437
Gross_1996_publication	dataset compilation	hand pollination data 403	GloPL	Dryad Digital Repository	doi:10.5061/dryad.dt437	https://doi.org/10.5061/dryad.dt437	Phylogeny	SiteTree_VS	Dryad Digital Repository	doi:10.5061/dryad.dt437	https://doi.org/10.5061/dryad.dt437
Gross_1996_publication	dataset compilation	hand pollination data 404	GloPL	Dryad Digital Repository	doi:10.5061/dryad.dt437	https://doi.org/10.5061/dryad.dt437	Phylogeny	SiteTree_VS	Dryad Digital Repository	doi:10.5061/dryad.dt437	https://doi.org/10.5061/dryad.dt437
Gross_1996_publication	dataset compilation	hand pollination data 405	GloPL	Dryad Digital Repository	doi:10.5061/dryad.dt437	https://doi.org/10.5061/dryad.dt437	Phylogeny	SiteTree_VS	Dryad Digital Repository	doi:10.5061/dryad.dt437	https://doi.org/10.5061/dryad.dt437
Gross_1996_publication	dataset compilation	hand pollination data 406	GloPL	Dryad Digital Repository	doi:10.5061/dryad.dt437	https://doi.org/10.5061/dryad.dt437	Phylogeny	SiteTree_VS	Dryad Digital Repository	doi:10.5061/dryad.dt437	https://doi.org/10.5061/dryad.dt437
Gross_1996_publication	dataset compilation	hand pollination data 407	GloPL	Dryad Digital Repository	doi:10.5061/dryad.dt437	https://doi.org/10.5061/dryad.dt437	Phylogeny	SiteTree_VS	Dryad Digital Repository	doi:10.5061/dryad.dt437	https://doi.org/10.5061/dryad.dt437
Gross_1996_publication	dataset compilation	hand pollination data 408	GloPL	Dryad Digital Repository	doi:10.5061/dryad.dt437	https://doi.org/10.5061/dryad.dt437	Phylogeny	SiteTree_VS	Dryad Digital Repository	doi:10.5061/dryad.dt437	https://doi.org/10.5061/dryad.dt437
Gross_1996_publication	dataset compilation	hand pollination data 409	GloPL	Dryad Digital Repository	doi:10.5061/dryad.dt437	https://doi.org/10.5061/dryad.dt437	Phylogeny	SiteTree_VS	Dryad Digital Repository	doi:10.5061/dryad.dt437	https://doi.org/10.5061/dryad.dt437
Gross_1996_publication	dataset compilation	hand pollination data 410	GloPL	Dryad Digital Repository	doi:10.5061/dryad.dt437	https://doi.org/10.5061/dryad.dt437	Phylogeny	SiteTree_VS	Dryad Digital Repository	doi:10.5061/dryad.dt437	https://doi.org/10.5061/dryad.dt437
Gross_1996_publication	dataset compilation	hand pollination data 411	GloPL	Dryad Digital Repository	doi:10.5061/dryad.dt437	https://doi.org/10.5061/dryad.dt437	Phylogeny	SiteTree_VS	Dryad Digital Repository	doi:10.5061/dryad.dt437	https://doi.org/10.5061/dryad.dt437
Gross_1996_publication	dataset compilation	hand pollination data 412	GloPL	Dryad Digital Repository	doi:10.5061/dryad.dt437	https://doi.org/10.5061/dryad.dt437	Phylogeny	SiteTree_VS	Dryad Digital Repository	doi:10.5061/dryad.dt437	https://doi.org/10.5061/dryad.dt437
Gross_1996_publication	dataset compilation	hand pollination data 413	GloPL	Dryad Digital Repository	doi:10.5061/dryad.dt437	https://doi.org/10.5061/dryad.dt437	Phylogeny	SiteTree_VS	Dryad Digital Repository	doi:10.5061/dryad.dt437	https://doi.org/10.5061/dryad.dt437
Lopes_and_Machado_1996_publication	dataset compilation	hand pollination data 414	GloPL	Dryad Digital Repository	doi:10.5061/dryad.dt437	https://doi.org/10.5061/dryad.dt437	Phylogeny	SiteTree_VS	Dryad Digital Repository	doi:10.5061/dryad.dt437	https://doi.org/10.5061/dryad.dt437
Plitmann_and_Levin_1996_publication	dataset compilation	hand pollination data 415	GloPL	Dryad Digital Repository	doi:10.5061/dryad.dt437	https://doi.org/10.5061/dryad.dt437	Phylogeny	SiteTree_VS	Dryad Digital Repository	doi:10.5061/dryad.dt437	https://doi.org/10.5061/dryad.dt437
Plitmann_and_Levin_1996_publication	dataset compilation	hand pollination data 416	GloPL	Dryad Digital Repository	doi:10.5061/dryad.dt437	https://doi.org/10.5061/dryad.dt437	Phylogeny	SiteTree_VS	Dryad Digital Repository	doi:10.5061/dryad.dt437	https://doi.org/10.5061/dryad.dt437
Plitmann_and_Levin_1996_publication	dataset compilation	hand pollination data 417	GloPL	Dryad Digital Repository	doi:10.5061/dryad.dt437	https://doi.org/10.5061/dryad.dt437	Phylogeny	SiteTree_VS	Dryad Digital Repository	doi:10.5061/dryad.dt437	https://doi.org/10.5061/dryad.dt437
Plitmann_and_Levin_1996_publication	dataset compilation	hand pollination data 418	GloPL	Dryad Digital Repository	doi:10.5061/dryad.dt437	https://doi.org/10.5061/dryad.dt437	Phylogeny	SiteTree_VS	Dryad Digital Repository	doi:10.5061/dryad.dt437	https://doi.org/10.5061/dryad.dt437
Plitmann_and_Levin_1996_publication	dataset compilation	hand pollination data 419	GloPL	Dryad Digital Repository	doi:10.5061/dryad.dt437	https://doi.org/10.5061/dryad.dt437	Phylogeny	SiteTree_VS	Dryad Digital Repository	doi:10.5061/dryad.dt437	https://doi.org/10.5061/dryad.dt437
Plitmann_and_Levin_1996_publication	dataset compilation	hand pollination data 420	GloPL	Dryad Digital Repository	doi:10.5061/dryad.dt437	https://doi.org/10.5061/dryad.dt437	Phylogeny	SiteTree_VS	Dryad Digital Repository	doi:10.5061/dryad.dt437	https://doi.org/10.5061/dryad.dt437
Rivera_et_al_1996_publication	dataset compilation	hand pollination data 421	GloPL	Dryad Digital Repository	doi:10.5061/dryad.dt437	https://doi.org/10.5061/dryad.dt437	Phylogeny	SiteTree_VS	Dryad Digital Repository	doi:10.5061/dryad.dt437	https://doi.org/10.5061/dryad.dt437
Sperens_1996_publication	dataset compilation	hand pollination data 422	GloPL	Dryad Digital Repository	doi:10.5061/dryad.dt437	https://doi.org/10.5061/dryad.dt437	Phylogeny	SiteTree_VS	Dryad Digital Repository	doi:10.5061/dryad.dt437	https://doi.org/10.5061/dryad.dt437
Vaughton_1996_publication	dataset compilation	hand pollination data 423	GloPL	Dryad Digital Repository	doi:10.5061/dryad.dt437	https://doi.org/10.5061/dryad.dt437	Phylogeny	SiteTree_VS	Dryad Digital Repository	doi:10.5061/dryad.dt437	https://doi.org/10.5061/dryad.dt437
Vaughton_1996_publication	dataset compilation	hand pollination data 424	GloPL	Dryad Digital Repository	doi:10.5061/dryad.dt437	https://doi.org/10.5061/dryad.dt437	Phylogeny	SiteTree_VS	Dryad Digital Repository	doi:10.5061/dryad.dt437	https://doi.org/10.5061/dryad.dt437
Davis_1997_publication	dataset compilation	hand pollination data 425	GloPL	Dryad Digital Repository	doi:10.5061/dryad.dt437	https://doi.org/10.5061/dryad.dt437	Phylogeny	SiteTree_VS	Dryad Digital Repository	doi:10.5061/dryad.dt437	https://doi.org/10.5061/dryad.dt437
Dominguez_et_al_1997_publication	dataset compilation	hand pollination data 426	GloPL	Dryad Digital Repository	doi:10.5061/dryad.dt437	https://doi.org/10.5061/dryad.dt437	Phylogeny	SiteTree_VS	Dryad Digital Repository	doi:10.5061/dryad.dt437	https://doi.org/10.5061/dryad.dt437
Dominguez_et_al_1997_publication	dataset compilation	hand pollination data 427	GloPL	Dryad Digital Repository	doi:10.5061/dryad.dt437	https://doi.org/10.5061/dryad.dt437	Phylogeny	SiteTree_VS	Dryad Digital Repository	doi:10.5061/dryad.dt437	https://doi.org/10.5061/dryad.dt437
Dudash_and_Fenster_1997_publication	dataset compilation	hand pollination data 428	GloPL	Dryad Digital Repository	doi:10.5061/dryad.dt437	https://doi.org/10.5061/dryad.dt437	Phylogeny	SiteTree_VS	Dryad Digital Repository	doi:10.5061/dryad.dt437	https://doi.org/10.5061/dryad.dt437
Dudash_and_Fenster_1997_publication	dataset compilation	hand pollination data 429	GloPL	Dryad Digital Repository	doi:10.5061/dryad.dt437	https://doi.org/10.5061/dryad.dt437	Phylogeny	SiteTree_VS	Dryad Digital Repository	doi:10.5061/dryad.dt437	https://doi.org/10.5061/dryad.dt437
Dudash_and_Fenster_1997_publication	dataset compilation	hand pollination data 430	GloPL	Dryad Digital Repository	doi:10.5061/dryad.dt437	https://doi.org/10.5061/dryad.dt437	Phylogeny	SiteTree_VS	Dryad Digital Repository	doi:10.5061/dryad.dt437	https://doi.org/10.5061/dryad.dt437
Dudash_and_Fenster_1997_publication	dataset compilation	hand pollination data 431	GloPL	Dryad Digital Repository	doi:10.5061/dryad.dt437	https://doi.org/10.5061/dryad.dt437	Phylogeny	SiteTree_VS	Dryad Digital Repository	doi:10.5061/dryad.dt437	https://doi.org/10.5061/dryad.dt437
Dudash_and_Fenster_1997_publication	dataset compilation	hand pollination data 432	GloPL	Dryad Digital Repository	doi:10.5061/dryad.dt437	https://doi.org/10.5061/dryad.dt437	Phylogeny	SiteTree_VS	Dryad Digital Repository	doi:10.5061/dryad.dt437	https://doi.org/10.5061/dryad.dt437
Dudash_and_Fenster_1997_publication	dataset compilation	hand pollination data 433	GloPL	Dryad Digital Repository	doi:10.5061/dryad.dt437	https://doi.org/10.5061/dryad.dt437	Phylogeny	SiteTree_VS	Dryad Digital Repository	doi:10.5061/dryad.dt437	https://doi.org/10.5061/dryad.dt437
Dudash_and_Fenster_1997_publication	dataset compilation	hand pollination data 434	GloPL	Dryad Digital Repository	doi:10.5061/dryad.dt437	https://doi.org/10.5061/dryad.dt437	Phylogeny	SiteTree_VS	Dryad Digital Repository	doi:10.5061/dryad.dt437	https://doi.org/10.5061/dryad.dt437
Fischer_and_Matthies_1997_publication	dataset compilation	hand pollination data 435	GloPL	Dryad Digital Repository	doi:10.5061/dryad.dt437	https://doi.org/10.5061/dryad.dt437	Phylogeny	SiteTree_VS	Dryad Digital Repository	doi:10.5061/dryad.dt437	https://doi.org/10.5061/dryad.dt437
Ganger_1997_publication	dataset compilation	hand pollination data 436	GloPL	Dryad Digital Repository	doi:10.5061/dryad.dt437	https://doi.org/10.5061/dryad.dt437	Phylogeny	SiteTree_VS	Dryad Digital Repository	doi:10.5061/dryad.dt437	https://doi.org/10.5061/dryad.dt437
Ganger_1997_publication	dataset compilation	hand pollination data 437	GloPL	Dryad Digital Repository	doi:10.5061/dryad.dt437	https://doi.org/10.5061/dryad.dt437	Phylogeny	SiteTree_VS	Dryad Digital Repository	doi:10.5061/dryad.dt437	https://doi.org/10.5061/dryad.dt437
Guimaraes_and_Ranga_1997_publication	dataset compilation	hand pollination data 438	GloPL	Dryad Digital Repository	doi:10.5061/dryad.dt437	https://doi.org/10.5061/dryad.dt437	Phylogeny	SiteTree_VS	Dryad Digital Repository	doi:10.5061/dryad.dt437	https://doi.org/10.5061/dryad.dt437
Jacquemart_1997_publication	dataset compilation	hand pollination data 439	GloPL	Dryad Digital Repository	doi:10.5061/dryad.dt437	https://doi.org/10.5061/dryad.dt437	Phylogeny	SiteTree_VS	Dryad Digital Repository	doi:10.5061/dryad.dt437	https://doi.org/10.5061/dryad.dt437
Jacquemart_1997_publication	dataset compilation	hand pollination data 440	GloPL	Dryad Digital Repository	doi:10.5061/dryad.dt437	https://doi.org/10.5061/dryad.dt437	Phylogeny	SiteTree_VS	Dryad Digital Repository	doi:10.5061/dryad.dt437	https://doi.org/10.5061/dryad.dt437
Jacquemart_1997_publication	dataset compilation	hand pollination data 441	GloPL	Dryad Digital Repository	doi:10.5061/dryad.dt437	https://doi.org/10.5061/dryad.dt437	Phylogeny	SiteTree_VS	Dryad Digital Repository	doi:10.5061/dryad.dt437	https://doi.org/10.5061/dryad.dt437
Jacquemart_1997_publication	dataset compilation	hand pollination data 442	GloPL	Dryad Digital Repository	doi:10.5061/dryad.dt437	https://doi.org/10.5061/dryad.dt437	Phylogeny	SiteTree_VS	Dryad Digital Repository	doi:10.5061/dryad.dt437	https://doi.org/10.5061/dryad.dt437
Jacquemart_1997_publication	dataset compilation	hand pollination data 443	GloPL	Dryad Digital Repository	doi:10.5061/dryad.dt437	https://doi.org/10.5061/dryad.dt437	Phylogeny	SiteTree_VS	Dryad Digital Repository	doi:10.5061/dryad.dt437	https://doi.org/10.5061/dryad.dt437
Jacquemart_1997_publication	dataset compilation	hand pollination data 444	GloPL	Dryad Digital Repository	doi:10.5061/dryad.dt437	https://doi.org/10.5061/dryad.dt437	Phylogeny	SiteTree_VS	Dryad Digital Repository	doi:10.5061/dryad.dt437	https://doi.org/10.5061/dryad.dt437
Jacquemart_1997_publication	dataset compilation	hand pollination data 445	GloPL	Dryad Digital Repository	doi:10.5061/dryad.dt437	https://doi.org/10.5061/dryad.dt437	Phylogeny	SiteTree_VS	Dryad Digital Repository	doi:10.5061/dryad.dt437	https://doi.org/10.5061/dryad.dt437
Jacquemart_1997_publication	dataset compilation	hand pollination data 446	GloPL	Dryad Digital Repository	doi:10.5061/dryad.dt437	https://doi.org/10.5061/dryad.dt437	Phylogeny	SiteTree_VS	Dryad Digital Repository	doi:10.5061/dryad.dt437	https://doi.org/10.5061/dryad.dt437
Jacquemart_1997_publication	dataset compilation	hand pollination data 447	GloPL	Dryad Digital Repository	doi:10.5061/dryad.dt437	https://doi.org/10.5061/dryad.dt437	Phylogeny	SiteTree_VS	Dryad Digital Repository	doi:10.5061/dryad.dt437	https://doi.org/10.5061/dryad.dt437
Jacquemart_1997_publication	dataset compilation	hand pollination data 448	GloPL	Dryad Digital Repository	doi:10.5061/dryad.dt437	https://doi.org/10.5061/dryad.dt437	Phylogeny	SiteTree_VS	Dryad Digital Repository	doi:10.5061/dryad.dt437	https://doi.org/10.5061/dryad.dt437
Jacquemart_1997_publication	dataset compilation	hand pollination data 449	GloPL	Dryad Digital Repository	doi:10.5061/dryad.dt437	https://doi.org/10.5061/dryad.dt437	Phylogeny	SiteTree_VS	Dryad Digital Repository	doi:10.5061/dryad.dt437	https://doi.org/10.5061/dryad.dt437
Jacquemart_1997_publication	dataset compilation	hand pollination data 450	GloPL	Dryad Digital Repository	doi:10.5061/dryad.dt437	https://doi.org/10.5061/dryad.dt437	Phylogeny	SiteTree_VS	Dryad Digital Repository	doi:10.5061/dryad.dt437	https://doi.org/10.5061/dryad.dt437
Johnson_and_Bond_1997_publication	dataset compilation	hand pollination data 451	GloPL	Dryad Digital Repository	doi:10.5061/dryad.dt437	https://doi.org/10.5061/dryad.dt437	Phylogeny	SiteTree_VS	Dryad Digital Repository	doi:10.5061/dryad.dt437	https://doi.org/10.5061/dryad.dt437
Johnson_and_Bond_1997_publication	dataset compilation	hand pollination data 452	GloPL	Dryad Digital Repository	doi:10.5061/dryad.dt437	https://doi.org/10.5061/dryad.dt437	Phylogeny	SiteTree_VS	Dryad Digital Repository	doi:10.5061/dryad.dt437	https://doi.org/10.5061/dryad.dt437
Johnson_and_Bond_1997_publication	dataset compilation	hand pollination data 453	GloPL	Dryad Digital Repository	doi:10.5061/dryad.dt437	https://doi.org/10.5061/dryad.dt437	Phylogeny	SiteTree_VS	Dryad Digital Repository	doi:10.5061/dryad.dt437	https://doi.org/10.5061/dryad.dt437
Johnson_and_Bond_1997_publication	dataset compilation	hand pollination data 454	GloPL	Dryad Digital Repository	doi:10.5061/dryad.dt437	https://doi.org/10.5061/dryad.dt437	Phylogeny	SiteTree_VS	Dryad Digital Repository	doi:10.5061/dryad.dt437	https://doi.org/10.5061/dryad.dt437
Johnson_and_Bond_1997_publication	dataset compilation	hand pollination data 455	GloPL	Dryad Digital Repository	doi:10.5061/dryad.dt437	https://doi.org/10.5061/dryad.dt437	Phylogeny	SiteTree_VS	Dryad Digital Repository	doi:10.5061/dryad.dt437	https://doi.org/10.5061/dryad.dt437
Johnson_and_Bond_1997_publication	dataset compilation	hand pollination data 456	GloPL	Dryad Digital Repository	doi:10.5061/dryad.dt437	https://doi.org/10.5061/dryad.dt437	Phylogeny	SiteTree_VS	Dryad Digital Repository	doi:10.5061/dryad.dt437	https://doi.org/10.5061/dryad.dt437
Johnson_and_Bond_1997_publication	dataset compilation	hand pollination data 457	GloPL	Dryad Digital Repository	doi:10.5061/dryad.dt437	https://doi.org/10.5061/dryad.dt437	Phylogeny	SiteTree_VS	Dryad Digital Repository	doi:10.5061/dryad.dt437	https://doi.org/10.5061/dryad.dt437
Johnson_and_Bond_1997_publication	dataset compilation	hand pollination data 458	GloPL	Dryad Digital Repository	doi:10.5061/dryad.dt437	https://doi.org/10.5061/dryad.dt437	Phylogeny	SiteTree_VS	Dryad Digital Repository	doi:10.5061/dryad.dt437	https://doi.org/10.5061/dryad.dt437
Johnson_and_Bond_1997_publication	dataset compilation	hand pollination data 459	GloPL	Dryad Digital Repository	doi:10.5061/dryad.dt437	https://doi.org/10.5061/dryad.dt437	Phylogeny	SiteTree_VS	Dryad Digital Repository	doi:10.5061/dryad.dt437	https://doi.org/10.5061/dryad.dt437
Johnson_and_Bond_1997_publication	dataset compilation	hand pollination data 460	GloPL	Dryad Digital Repository	doi:10.5061/dryad.dt437	https://doi.org/10.5061/dryad.dt437	Phylogeny	SiteTree_VS	Dryad Digital Repository	doi:10.5061/dryad.dt437	https://doi.org/10.5061/dryad.dt437
Johnson_and_Bond_1997_publication	dataset compilation	hand pollination data 461	GloPL	Dryad Digital Repository	doi:10.5061/dryad.dt437	https://doi.org/10.5061/dryad.dt437	Phylogeny	SiteTree_VS	Dryad Digital Repository	doi:10.5061/dryad.dt437	https://doi.org/10.5061/dryad.dt437
Johnson_and_Bond_1997_publication	dataset compilation	hand pollination data 462	GloPL	Dryad Digital Repository	doi:10.5061/dryad.dt437	https://doi.org/10.5061/dryad.dt437	Phylogeny	SiteTree_VS	Dryad Digital Repository	doi:10.5061/dryad.dt437	https://doi.org/10.5061/dryad.dt437
Johnson_and_Steiner_1997_publication	dataset compilation	hand pollination data 463	GloPL	Dryad Digital Repository	doi:10.5061/dryad.dt437	https://doi.org/10.5061/dryad.dt437	Phylogeny	SiteTree_VS	Dryad Digital Repository	doi:10.5061/dryad.dt437	https://doi.org/10.5061/dryad.dt437
Johnson_and_Steiner_1997_publication	dataset compilation	hand pollination data 464	GloPL	Dryad Digital Repository	doi:10.5061/dryad.dt437	https://doi.org/10.5061/dryad.dt437	Phylogeny	SiteTree_VS	Dryad Digital Repository	doi:10.5061/dryad.dt437	https://doi.org/10.5061/dryad.dt437
Johnson_and_Steiner_1997_publication	dataset compilation	hand pollination data 465	GloPL	Dryad Digital Repository	doi:10.5061/dryad.dt437	https://doi.org/10.5061/dryad.dt437	Phylogeny	SiteTree_VS	Dryad Digital Repository	doi:10.5061/dryad.dt437	https://doi.org/10.5061/dryad.dt437
Juenger_and_Bergelson_1997_publication	dataset compilation	hand pollination data 466	GloPL	Dryad Digital Repository	doi:10.5061/dryad.dt437	https://doi.org/10.5061/dryad.dt437	Phylogeny	SiteTree_VS	Dryad Digital Repository	doi:10.5061/dryad.dt437	https://doi.org/10.5061/dryad.dt437
Juenger_and_Bergelson_1997_publication	dataset compilation	hand pollination data 467	GloPL	Dryad Digital Repository	doi:10.5061/dryad.dt437	https://doi.org/10.5061/dryad.dt437	Phylogeny	SiteTree_VS	Dryad Digital Repository	doi:10.5061/dryad.dt437	https://doi.org/10.5061/dryad.dt437
Juenger_and_Bergelson_1997_publication	dataset compilation	hand pollination data 468	GloPL	Dryad Digital Repository	doi:10.5061/dryad.dt437	https://doi.org/10.5061/dryad.dt437	Phylogeny	SiteTree_VS	Dryad Digital Repository	doi:10.5061/dryad.dt437	https://doi.org/10.5061/dryad.dt437
Juenger_and_Bergelson_1997_publication	dataset compilation	hand pollination data 469	GloPL	Dryad Digital Repository	doi:10.5061/dryad.dt437	https://doi.org/10.5061/dryad.dt437	Phylogeny	SiteTree_VS	Dryad Digital Repository	doi:10.5061/dryad.dt437	https://doi.org/10.5061/dryad.dt437
Juenger_and_Bergelson_1997_publication	dataset compilation	hand pollination data 470	GloPL	Dryad Digital Repository	doi:10.5061/dryad.dt437	https://doi.org/10.5061/dryad.dt437	Phylogeny	SiteTree_VS	Dryad Digital Repository	doi:10.5061/dryad.dt437	https://doi.org/10.5061/dryad.dt437
Juenger_and_Bergelson_1997_publication	dataset compilation	hand pollination data 471	GloPL	Dryad Digital Repository	doi:10.5061/dryad.dt437	https://doi.org/10.5061/dryad.dt437	Phylogeny	SiteTree_VS	Dryad Digital Repository	doi:10.5061/dryad.dt437	https://doi.org/10.5061/dryad.dt437
Juenger_and_Bergelson_1997_publication	dataset compilation	hand pollination data 472	GloPL	Dryad Digital Repository	doi:10.5061/dryad.dt437	https://doi.org/10.5061/dryad.dt437	Phylogeny	SiteTree_VS	Dryad Digital Repository	doi:10.5061/dryad.dt437	https://doi.org/10.5061/dryad.dt437
Juenger_and_Bergelson_1997_publication	dataset compilation	hand pollination data 473	GloPL	Dryad Digital Repository	doi:10.5061/dryad.dt437	https://doi.org/10.5061/dryad.dt437	Phylogeny	SiteTree_VS	Dryad Digital Repository	doi:10.5061/dryad.dt437	https://doi.org/10.5061/dryad.dt437
Koschnitze_and_Sazima_1997_publication	dataset compilation	hand pollination data 474	GloPL	Dryad Digital Repository	doi:10.5061/dryad.dt437	https://doi.org/10.5061/dryad.dt437	Phylogeny	SiteTree_VS	Dryad Digital Repository	doi:10.5061/dryad.dt437	https://doi.org/10.5061/dryad.dt437
Koschnitze_and_Sazima_1997_publication	dataset compilation	hand pollination data 475	GloPL	Dryad Digital Repository	doi:10.5061/dryad.dt437	https://doi.org/10.5061/dryad.dt437	Phylogeny	SiteTree_VS	Dryad Digital Repository	doi:10.5061/dryad.dt437	https://doi.org/10.5061/dryad.dt437
Nagamitsu_and_Inoue_1997_publication	dataset compilation	hand pollination data 476	GloPL	Dryad Digital Repository	doi:10.5061/dryad.dt437	https://doi.org/10.5061/dryad.dt437	Phylogeny	SiteTree_VS	Dryad Digital Repository	doi:10.5061/dryad.dt437	https://doi.org/10.5061/dryad.dt437
Parker_1997_publication	dataset compilation	hand pollination data 477	GloPL	Dryad Digital Repository	doi:10.5061/dryad.dt437	https://doi.org/10.5061/dryad.dt437	Phylogeny	SiteTree_VS	Dryad Digital Repository	doi:10.5061/dryad.dt437	https://doi.org/10.5061/dryad.dt437
Parker_1997_publication	dataset compilation	hand pollination data 478	GloPL	Dryad Digital Repository	doi:10.5061/dryad.dt437	https://doi.org/10.5061/dryad.dt437	Phylogeny	SiteTree_VS	Dryad Digital Repository	doi:10.5061/dryad.dt437	https://doi.org/10.5061/dryad.dt437
Parker_1997_publication	dataset compilation	hand pollination data 479	GloPL	Dryad Digital Repository	doi:10.5061/dryad.dt437	https://doi.org/10.5061/dryad.dt437	Phylogeny	SiteTree_VS	Dryad Digital Repository	doi:10.5061/dryad.dt437	https://doi.org/10.5061/dryad.dt437
Parker_1997_publication	dataset compilation	hand pollination data 480	GloPL	Dryad Digital Repository	doi:10.5061/dryad.dt437	https://doi.org/10.5061/dryad.dt437	Phylogeny	SiteTree_VS	Dryad Digital Repository	doi:10.5061/dryad.dt437	https://doi.org/10.5061/dryad.dt437
Parker_1997_publication	dataset compilation	hand pollination data 481	GloPL	Dryad Digital Repository	doi:10.5061/dryad.dt437	https://doi.org/10.5061/dryad.dt437	Phylogeny	SiteTree_VS	Dryad Digital Repository	doi:10.5061/dryad.dt437	https://doi.org/10.5061/dryad.dt437
Parker_1997_publication	dataset compilation	hand pollination data 482	GloPL	Dryad Digital Repository	doi:10.5061/dryad.dt437	https://doi.org/10.5061/dryad.dt437	Phylogeny	SiteTree_VS	Dryad Digital Repository	doi:10.5061/dryad.dt437	https://doi.org/10.5061/dryad.dt437
Parker_1997_publication	dataset compilation	hand pollination data 483	GloPL	Dryad Digital Repository	doi:10.5061/dryad.dt437	https://doi.org/10.5061/dryad.dt437	Phylogeny	SiteTree_VS	Dryad Digital Repository	doi:10.5061/dryad.dt437	https://doi.org/10.5061/dryad.dt437
Parker_1997_publication	dataset compilation	hand pollination data 484	GloPL	Dryad Digital Repository	doi:10.5061/dryad.dt437	https://doi.org/10.5061/dryad.dt437	Phylogeny	SiteTree_VS	Dryad Digital Repository	doi:10.5061/dryad.dt437	https://doi.org/10.5061/dryad.dt437
Parsons_and_Zedler_1997_publication	dataset compilation	hand pollination data 485	GloPL	Dryad Digital Repository	doi:10.5061/dryad.dt437	https://doi.org/10.5061/dryad.dt437	Phylogeny	SiteTree_VS	Dryad Digital Repository	doi:10.5061/dryad.dt437	https://doi.org/10.5061/dryad.dt437
Parsons_and_Zedler_1997_publication	dataset compilation	hand pollination data 486	GloPL	Dryad Digital Repository	doi:10.5061/dryad.dt437	https://doi.org/10.5061/dryad.dt437	Phylogeny	SiteTree_VS	Dryad Digital Repository	doi:10.5061/dryad.dt437	https://doi.org/10.5061/dryad.dt437
Pascarella_1997_publication	dataset compilation	hand pollination data 487	GloPL	Dryad Digital Repository	doi:10.5061/dryad.dt437	https://doi.org/10.5061/dryad.dt437	Phylogeny	SiteTree_VS	Dryad Digital Repository	doi:10.5061/dryad.dt437	https://doi.org/10.5061/dryad.dt437
Pfenning_and_Conner_1997_publication	dataset compilation	hand pollination data 488	GloPL	Dryad Digital Repository	doi:10.5061/dryad.dt437	https://doi.org/10.5061/dryad.dt437	Phylogeny	SiteTree_VS	Dryad Digital Repository	doi:10.5061/dryad.dt437	https://doi.org/10.5061/dryad.dt437
Qi_et_al_1997_publication	dataset compilation	hand pollination data 489	GloPL	Dryad Digital Repository	doi:10.5061/dryad.dt437	https://doi.org/10.5061/dryad.dt437	Phylogeny	SiteTree_VS	Dryad Digital Repository	doi:10.5061/dryad.dt437	https://doi.org/10.5061/dryad.dt437
Santos_et_al_1997_publication	dataset compilation	hand pollination data 490	GloPL	Dryad Digital Repository	doi:10.5061/dryad.dt437	https://doi.org/10.5061/dryad.dt437	Phylogeny	SiteTree_VS	Dryad Digital Repository	doi:10.5061/dryad.dt437	https://doi.org/10.5061/dryad.dt437
Totland_1997_publication	dataset compilation	hand pollination data 491	GloPL	Dryad Digital Repository	doi:10.5061/dryad.dt437	https://doi.org/10.5061/dryad.dt437	Phylogeny	SiteTree_VS	Dryad Digital Repository	doi:10.5061/dryad.dt437	https://doi.org/10.5061/dryad.dt437
Totland_1997_publication	dataset compilation	hand pollination data 492	GloPL	Dryad Digital Repository	doi:10.5061/dryad.dt437	https://doi.org/10.5061/dryad.dt437	Phylogeny	SiteTree_VS	Dryad Digital Repository	doi:10.5061/dryad.dt437	https://doi.org/10.5061/dryad.dt437
Totland_1997_publication	dataset compilation	hand pollination data 493	GloPL	Dryad Digital Repository	doi:10.5061/dryad.dt437	https://doi.org/10.5061/dryad.dt437	Phylogeny	SiteTree_VS	Dryad Digital Repository	doi:10.5061/dryad.dt437	https://doi.org/10.5061/dryad.dt437
Yacine_and_Bouras_1997_publication	dataset compilation	hand pollination data 494	GloPL	Dryad Digital Repository	doi:10.5061/dryad.dt437	https://doi.org/10.5061/dryad.dt437	Phylogeny	SiteTree_VS	Dryad Digital Repository	doi:10.5061/dryad.dt437	https://doi.org/10.5061/dryad.dt437
Zink_and_Wheelwright_1997_publication	dataset compilation	hand pollination data 495	GloPL	Dryad Digital Repository	doi:10.5061/dryad.dt437	https://doi.org/10.5061/dryad.dt437	Phylogeny	SiteTree_VS	Dryad Digital Repository	doi:10.5061/dryad.dt437	https://doi.org/10.5061/dryad.dt437
Zink_and_Wheelwright_1997_publication	dataset compilation	hand pollination data 496	GloPL	Dryad Digital Repository	doi:10.5061/dryad.dt437	https://doi.org/10.5061/dryad.dt437	Phylogeny	SiteTree_VS	Dryad Digital Repository	doi:10.5061/dryad.dt437	https://doi.org/10.5061/dryad.dt437
Zink_and_Wheelwright_1997_publication	dataset compilation	hand pollination data 497	GloPL	Dryad Digital Repository	doi:10.5061/dryad.dt437	https://doi.org/10.5061/dryad.dt437	Phylogeny	SiteTree_VS	Dryad Digital Repository	doi:10.5061/dryad.dt437	https://doi.org/10.5061/dryad.dt437
Barros_1998_publication	dataset compilation	hand pollination data 498	GloPL	Dryad Digital Repository	doi:10.5061/dryad.dt437	https://doi.org/10.5061/dryad.dt437	Phylogeny	SiteTree_VS	Dryad Digital Repository	doi:10.5061/dryad.dt437	https://doi.org/10.5061/dryad.dt437
Barros_1998_publication	dataset compilation	hand pollination data 499	GloPL	Dryad Digital Repository	doi:10.5061/dryad.dt437	https://doi.org/10.5061/dryad.dt437	Phylogeny	SiteTree_VS	Dryad Digital Repository	doi:10.5061/dryad.dt437	https://doi.org/10.5061/dryad.dt437
Barros_1998_publication	dataset compilation	hand pollination data 500	GloPL	Dryad Digital Repository	doi:10.5061/dryad.dt437	https://doi.org/10.5061/dryad.dt437	Phylogeny	SiteTree_VS	Dryad Digital Repository	doi:10.5061/dryad.dt437	https://doi.org/10.5061/dryad.dt437
Barros_1998_publication	dataset compilation	hand pollination data 501	GloPL	Dryad Digital Repository	doi:10.5061/dryad.dt437	https://doi.org/10.5061/dryad.dt437	Phylogeny	SiteTree_VS	Dryad Digital Repository	doi:10.5061/dryad.dt437	https://doi.org/10.5061/dryad.dt437
Barros_1998_publication	dataset compilation	hand pollination data 502	GloPL	Dryad Digital Repository	doi:10.5061/dryad.dt437	https://doi.org/10.5061/dryad.dt437	Phylogeny	SiteTree_VS	Dryad Digital Repository	doi:10.5061/dryad.dt437	https://doi.org/10.5061/dryad.dt437
Barros_1998_publication	dataset compilation	hand pollination data 503	GloPL	Dryad Digital Repository	doi:10.5061/dryad.dt437	https://doi.org/10.5061/dryad.dt437	Phylogeny	SiteTree_VS	Dryad Digital Repository	doi:10.5061/dryad.dt437	https://doi.org/10.5061/dryad.dt437
Carlsson-Graner_et_al_1998_publication	dataset compilation	hand pollination data 504	GloPL	Dryad Digital Repository	doi:10.5061/dryad.dt437	https://doi.org/10.5061/dryad.dt437	Phylogeny	SiteTree_VS	Dryad Digital Repository	doi:10.5061/dryad.dt437	https://doi.org/10.5061/dryad.dt437
Carlsson-Graner_et_al_1998_publication	dataset compilation	hand pollination data 505	GloPL	Dryad Digital Repository	doi:10.5061/dryad.dt437	https://doi.org/10.5061/dryad.dt437	Phylogeny	SiteTree_VS	Dryad Digital Repository	doi:10.5061/dryad.dt437	https://doi.org/10.5061/dryad.dt437
Carlsson-Graner_et_al_1998_publication	dataset compilation	hand pollination data 506	GloPL	Dryad Digital Repository	doi:10.5061/dryad.dt437	https://doi.org/10.5061/dryad.dt437	Phylogeny	SiteTree_VS	Dryad Digital Repository	doi:10.5061/dryad.dt437	https://doi.org/10.5061/dryad.dt437
Carlsson-Graner_et_al_1998_publication	dataset compilation	hand pollination data 507	GloPL	Dryad Digital Repository	doi:10.5061/dryad.dt437	https://doi.org/10.5061/dryad.dt437	Phylogeny	SiteTree_VS	Dryad Digital Repository	doi:10.5061/dryad.dt437	https://doi.org/10.5061/dryad.dt437
Carlsson-Graner_et_al_1998_publication	dataset compilation	hand pollination data 508	GloPL	Dryad Digital Repository	doi:10.5061/dryad.dt437	https://doi.org/10.5061/dryad.dt437	Phylogeny	SiteTree_VS	Dryad Digital Repository	doi:10.5061/dryad.dt437	https://doi.org/10.5061/dryad.dt437
Carlsson-Graner_et_al_1998_publication	dataset compilation	hand pollination data 509	GloPL	Dryad Digital Repository	doi:10.5061/dryad.dt437	https://doi.org/10.5061/dryad.dt437	Phylogeny	SiteTree_VS	Dryad Digital Repository	doi:10.5061/dryad.dt437	https://doi.org/10.5061/dryad.dt437
Carlsson-Graner_et_al_1998_publication	dataset compilation	hand pollination data 510	GloPL	Dryad Digital Repository	doi:10.5061/dryad.dt437	https://doi.org/10.5061/dryad.dt437	Phylogeny	SiteTree_VS	Dryad Digital Repository	doi:10.5061/dryad.dt437	https://doi.org/10.5061/dryad.dt437
Carlsson-Graner_et_al_1998_publication	dataset compilation	hand pollination data 511	GloPL	Dryad Digital Repository	doi:10.5061/dryad.dt437	https://doi.org/10.5061/dryad.dt437	Phylogeny	SiteTree_VS	Dryad Digital Repository	doi:10.5061/dryad.dt437	https://doi.org/10.5061/dryad.dt437
Carlsson-Graner_et_al_1998_publication	dataset compilation	hand pollination data 512	GloPL	Dryad Digital Repository	doi:10.5061/dryad.dt437	https://doi.org/10.5061/dryad.dt437	Phylogeny	SiteTree_VS	Dryad Digital Repository	doi:10.5061/dryad.dt437	https://doi.org/10.5061/dryad.dt437
Carlsson-Graner_et_al_1998_publication	dataset compilation	hand pollination data 513	GloPL	Dryad Digital Repository	doi:10.5061/dryad.dt437	https://doi.org/10.5061/dryad.dt437	Phylogeny	SiteTree_VS	Dryad Digital Repository	doi:10.5061/dryad.dt437	https://doi.org/10.5061/dryad.dt437
Carlsson-Graner_et_al_1998_publication	dataset compilation	hand pollination data 514	GloPL	Dryad Digital Repository	doi:10.5061/dryad.dt437	https://doi.org/10.5061/dryad.dt437	Phylogeny	SiteTree_VS	Dryad Digital Repository	doi:10.5061/dryad.dt437	https://doi.org/10.5061/dryad.dt437
Carlsson-Graner_et_al_1998_publication	dataset compilation	hand pollination data 515	GloPL	Dryad Digital Repository	doi:10.5061/dryad.dt437	https://doi.org/10.5061/dryad.dt437	Phylogeny	SiteTree_VS	Dryad Digital Repository	doi:10.5061/dryad.dt437	https://doi.org/10.5061/dryad.dt437
Carlsson-Graner_et_al_1998_publication	dataset compilation	hand pollination data 516	GloPL	Dryad Digital Repository	doi:10.5061/dryad.dt437	https://doi.org/10.5061/dryad.dt437	Phylogeny	SiteTree_VS	Dryad Digital Repository	doi:10.5061/dryad.dt437	https://doi.org/10.5061/dryad.dt437
Carlsson-Graner_et_al_1998_publication	dataset compilation	hand pollination data 517	GloPL	Dryad Digital Repository	doi:10.5061/dryad.dt437	https://doi.org/10.5061/dryad.dt437	Phylogeny	SiteTree_VS	Dryad Digital Repository	doi:10.5061/dryad.dt437	https://doi.org/10.5061/dryad.dt437
Carlsson-Graner_et_al_1998_publication	dataset compilation	hand pollination data 518	GloPL	Dryad Digital Repository	doi:10.5061/dryad.dt437	https://doi.org/10.5061/dryad.dt437	Phylogeny	SiteTree_VS	Dryad Digital Repository	doi:10.5061/dryad.dt437	https://doi.org/10.5061/dryad.dt437
Carlsson-Graner_et_al_1998_publication	dataset compilation	hand pollination data 519	GloPL	Dryad Digital Repository	doi:10.5061/dryad.dt437	https://doi.org/10.5061/dryad.dt437	Phylogeny	SiteTree_VS	Dryad Digital Repository	doi:10.5061/dryad.dt437	https://doi.org/10.5061/dryad.dt437
Carlsson-Graner_et_al_1998_publication	dataset compilation	hand pollination data 520	GloPL	Dryad Digital Repository	doi:10.5061/dryad.dt437	https://doi.org/10.5061/dryad.dt437	Phylogeny	SiteTree_VS	Dryad Digital Repository	doi:10.5061/dryad.dt437	https://doi.org/10.5061/dryad.dt437
Carlsson-Graner_et_al_1998_publication	dataset compilation	hand pollination data 521	GloPL	Dryad Digital Repository	doi:10.5061/dryad.dt437	https://doi.org/10.5061/dryad.dt437	Phylogeny	SiteTree_VS	Dryad Digital Repository	doi:10.5061/dryad.dt437	https://doi.org/10.5061/dryad.dt437
Carlsson-Graner_et_al_1998_publication	dataset compilation	hand pollination data 522	GloPL	Dryad Digital Repository	doi:10.5061/dryad.dt437	https://doi.org/10.5061/dryad.dt437	Phylogeny	SiteTree_VS	Dryad Digital Repository	doi:10.5061/dryad.dt437	https://doi.org/10.5061/dryad.dt437
Carlsson-Graner_et_al_1998_publication	dataset compilation	hand pollination data 523	GloPL	Dryad Digital Repository	doi:10.5061/dryad.dt437	https://doi.org/10.5061/dryad.dt437	Phylogeny	SiteTree_VS	Dryad Digital Repository	doi:10.5061/dryad.dt437	https://doi.org/10.5061/dryad.dt437
Eckert_and_Schaefer_1998_publication	dataset compilation	hand pollination data 524	GloPL	Dryad Digital Repository	doi:10.5061/dryad.dt437	https://doi.org/10.5061/dryad.dt437	Phylogeny	SiteTree_VS	Dryad Digital Repository	doi:10.5061/dryad.dt437	https://doi.org/10.5061/dryad.dt437
Fleming_and_Holland_1998_publication	dataset compilation	hand pollination data 525	GloPL	Dryad Digital Repository	doi:10.5061/dryad.dt437	https://doi.org/10.5061/dryad.dt437	Phylogeny	SiteTree_VS	Dryad Digital Repository	doi:10.5061/dryad.dt437	https://doi.org/10.5061/dryad.dt437
Garcia_and_Hoc_1998_publication	dataset compilation	hand pollination data 526	GloPL	Dryad Digital Repository	doi:10.5061/dryad.dt437	https://doi.org/10.5061/dryad.dt437	Phylogeny	SiteTree_VS	Dryad Digital Repository	doi:10.5061/dryad.dt437	https://doi.org/10.5061/dryad.dt437
Ghazoul_et_al_1998_publication	dataset compilation	hand pollination data 527	GloPL	Dryad Digital Repository	doi:10.5061/dryad.dt437	https://doi.org/10.5061/dryad.dt437	Phylogeny	SiteTree_VS	Dryad Digital Repository	doi:10.5061/dryad.dt437	https://doi.org/10.5061/dryad.dt437
Ghazoul_et_al_1998_publication	dataset compilation	hand pollination data 528	GloPL	Dryad Digital Repository	doi:10.5061/dryad.dt437	https://doi.org/10.5061/dryad.dt437	Phylogeny	SiteTree_VS	Dryad Digital Repository	doi:10.5061/dryad.dt437	https://doi.org/10.5061/dryad.dt437
Le_Corff_et_al_1998_publication	dataset compilation	hand pollination data 529	GloPL	Dryad Digital Repository	doi:10.5061/dryad.dt437	https://doi.org/10.5061/dryad.dt437	Phylogeny	SiteTree_VS	Dryad Digital Repository	doi:10.5061/dryad.dt437	https://doi.org/10.5061/dryad.dt437
Le_Corff_et_al_1998_publication	dataset compilation	hand pollination data 530	GloPL	Dryad Digital Repository	doi:10.5061/dryad.dt437	https://doi.org/10.5061/dryad.dt437	Phylogeny	SiteTree_VS	Dryad Digital Repository	doi:10.5061/dryad.dt437	https://doi.org/10.5061/dryad.dt437
Le_Corff_et_al_1998_publication	dataset compilation	hand pollination data 531	GloPL	Dryad Digital Repository	doi:10.5061/dryad.dt437	https://doi.org/10.5061/dryad.dt437	Phylogeny	SiteTree_VS	Dryad Digital Repository	doi:10.5061/dryad.dt437	https://doi.org/10.5061/dryad.dt437
Le_Corff_et_al_1998_publication	dataset compilation	hand pollination data 532	GloPL	Dryad Digital Repository	doi:10.5061/dryad.dt437	https://doi.org/10.5061/dryad.dt437	Phylogeny	SiteTree_VS	Dryad Digital Repository	doi:10.5061/dryad.dt437	https://doi.org/10.5061/dryad.dt437
Levri_and_Real_1998_publication	dataset compilation	hand pollination data 533	GloPL	Dryad Digital Repository	doi:10.5061/dryad.dt437	https://doi.org/10.5061/dryad.dt437	Phylogeny	SiteTree_VS	Dryad Digital Repository	doi:10.5061/dryad.dt437	https://doi.org/10.5061/dryad.dt437
Levri_and_Real_1998_publication	dataset compilation	hand pollination data 534	GloPL	Dryad Digital Repository	doi:10.5061/dryad.dt437	https://doi.org/10.5061/dryad.dt437	Phylogeny	SiteTree_VS	Dryad Digital Repository	doi:10.5061/dryad.dt437	https://doi.org/10.5061/dryad.dt437
Lopes_and_Machado_1998_publication	dataset compilation	hand pollination data 535	GloPL	Dryad Digital Repository	doi:10.5061/dryad.dt437	https://doi.org/10.5061/dryad.dt437	Phylogeny	SiteTree_VS	Dryad Digital Repository	doi:10.5061/dryad.dt437	https://doi.org/10.5061/dryad.dt437
Lopes_and_Machado_1998_publication	dataset compilation	hand pollination data 536	GloPL	Dryad Digital Repository	doi:10.5061/dryad.dt437	https://doi.org/10.5061/dryad.dt437	Phylogeny	SiteTree_VS	Dryad Digital Repository	doi:10.5061/dryad.dt437	https://doi.org/10.5061/dryad.dt437
Luo_et_al_1998_publication	dataset compilation	hand pollination data 537	GloPL	Dryad Digital Repository	doi:10.5061/dryad.dt437	https://doi.org/10.5061/dryad.dt437	Phylogeny	SiteTree_VS	Dryad Digital Repository	doi:10.5061/dryad.dt437	https://doi.org/10.5061/dryad.dt437
Luo_et_al_1998_publication	dataset compilation	hand pollination data 538	GloPL	Dryad Digital Repository	doi:10.5061/dryad.dt437	https://doi.org/10.5061/dryad.dt437	Phylogeny	SiteTree_VS	Dryad Digital Repository	doi:10.5061/dryad.dt437	https://doi.org/10.5061/dryad.dt437
Machado_et_al_1998_publication	dataset compilation	hand pollination data 539	GloPL	Dryad Digital Repository	doi:10.5061/dryad.dt437	https://doi.org/10.5061/dryad.dt437	Phylogeny	SiteTree_VS	Dryad Digital Repository	doi:10.5061/dryad.dt437	https://doi.org/10.5061/dryad.dt437
Marco_and_Arroyo_1998_publication	dataset compilation	hand pollination data 540	GloPL	Dryad Digital Repository	doi:10.5061/dryad.dt437	https://doi.org/10.5061/dryad.dt437	Phylogeny	SiteTree_VS	Dryad Digital Repository	doi:10.5061/dryad.dt437	https://doi.org/10.5061/dryad.dt437
Marco_and_Arroyo_1998_publication	dataset compilation	hand pollination data 541	GloPL	Dryad Digital Repository	doi:10.5061/dryad.dt437	https://doi.org/10.5061/dryad.dt437	Phylogeny	SiteTree_VS	Dryad Digital Repository	doi:10.5061/dryad.dt437	https://doi.org/10.5061/dryad.dt437
Marco_and_Arroyo_1998_publication	dataset compilation	hand pollination data 542	GloPL	Dryad Digital Repository	doi:10.5061/dryad.dt437	https://doi.org/10.5061/dryad.dt437	Phylogeny	SiteTree_VS	Dryad Digital Repository	doi:10.5061/dryad.dt437	https://doi.org/10.5061/dryad.dt437
McKone_et_al_1998_publication	dataset compilation	hand pollination data 543	GloPL	Dryad Digital Repository	doi:10.5061/dryad.dt437	https://doi.org/10.5061/dryad.dt437	Phylogeny	SiteTree_VS	Dryad Digital Repository	doi:10.5061/dryad.dt437	https://doi.org/10.5061/dryad.dt437
McKone_et_al_1998_publication	dataset compilation	hand pollination data 544	GloPL	Dryad Digital Repository	doi:10.5061/dryad.dt437	https://doi.org/10.5061/dryad.dt437	Phylogeny	SiteTree_VS	Dryad Digital Repository	doi:10.5061/dryad.dt437	https://doi.org/10.5061/dryad.dt437
Melo_and_Machado_1998_publication	dataset compilation	hand pollination data 545	GloPL	Dryad Digital Repository	doi:10.5061/dryad.dt437	https://doi.org/10.5061/dryad.dt437	Phylogeny	SiteTree_VS	Dryad Digital Repository	doi:10.5061/dryad.dt437	https://doi.org/10.5061/dryad.dt437
Nishihiro_and_Washintani_1998_publication	dataset compilation	hand pollination data 546	GloPL	Dryad Digital Repository	doi:10.5061/dryad.dt437	https://doi.org/10.5061/dryad.dt437	Phylogeny	SiteTree_VS	Dryad Digital Repository	doi:10.5061/dryad.dt437	https://doi.org/10.5061/dryad.dt437
Nishihiro_and_Washintani_1998_publication	dataset compilation	hand pollination data 547	GloPL	Dryad Digital Repository	doi:10.5061/dryad.dt437	https://doi.org/10.5061/dryad.dt437	Phylogeny	SiteTree_VS	Dryad Digital Repository	doi:10.5061/dryad.dt437	https://doi.org/10.5061/dryad.dt437
Nishihiro_and_Washintani_1998_publication	dataset compilation	hand pollination data 548	GloPL	Dryad Digital Repository	doi:10.5061/dryad.dt437	https://doi.org/10.5061/dryad.dt437	Phylogeny	SiteTree_VS	Dryad Digital Repository	doi:10.5061/dryad.dt437	https://doi.org/10.5061/dryad.dt437
Nishihiro_and_Washintani_1998_publication	dataset compilation	hand pollination data 549	GloPL	Dryad Digital Repository	doi:10.5061/dryad.dt437	https://doi.org/10.5061/dryad.dt437	Phylogeny	SiteTree_VS	Dryad Digital Repository	doi:10.5061/dryad.dt437	https://doi.org/10.5061/dryad.dt437
OConnell_and_Johnston_1998_publication	dataset compilation	hand pollination data 550	GloPL	Dryad Digital Repository	doi:10.5061/dryad.dt437	https://doi.org/10.5061/dryad.dt437	Phylogeny	SiteTree_VS	Dryad Digital Repository	doi:10.5061/dryad.dt437	https://doi.org/10.5061/dryad.dt437
Parra-Tabla_and_Bullock_1998_publication	dataset compilation	hand pollination data 551	GloPL	Dryad Digital Repository	doi:10.5061/dryad.dt437	https://doi.org/10.5061/dryad.dt437	Phylogeny	SiteTree_VS	Dryad Digital Repository	doi:10.5061/dryad.dt437	https://doi.org/10.5061/dryad.dt437
Parra-Tabla_and_Bullock_1998_publication	dataset compilation	hand pollination data 552	GloPL	Dryad Digital Repository	doi:10.5061/dryad.dt437	https://doi.org/10.5061/dryad.dt437	Phylogeny	SiteTree_VS	Dryad Digital Repository	doi:10.5061/dryad.dt437	https://doi.org/10.5061/dryad.dt437
Parra-Tabla_et_al_1998_publication	dataset compilation	hand pollination data 553	GloPL	Dryad Digital Repository	doi:10.5061/dryad.dt437	https://doi.org/10.5061/dryad.dt437	Phylogeny	SiteTree_VS	Dryad Digital Repository	doi:10.5061/dryad.dt437	https://doi.org/10.5061/dryad.dt437
Piratelli_et_al_1998_publication	dataset compilation	hand pollination data 554	GloPL	Dryad Digital Repository	doi:10.5061/dryad.dt437	https://doi.org/10.5061/dryad.dt437	Phylogeny	SiteTree_VS	Dryad Digital Repository	doi:10.5061/dryad.dt437	https://doi.org/10.5061/dryad.dt437
Primack_and_Stacy_1998_publication	dataset compilation	hand pollination data 555	GloPL	Dryad Digital Repository	doi:10.5061/dryad.dt437	https://doi.org/10.5061/dryad.dt437	Phylogeny	SiteTree_VS	Dryad Digital Repository	doi:10.5061/dryad.dt437	https://doi.org/10.5061/dryad.dt437
Primack_and_Stacy_1998_publication	dataset compilation	hand pollination data 556	GloPL	Dryad Digital Repository	doi:10.5061/dryad.dt437	https://doi.org/10.5061/dryad.dt437	Phylogeny	SiteTree_VS	Dryad Digital Repository	doi:10.5061/dryad.dt437	https://doi.org/10.5061/dryad.dt437
Primack_and_Stacy_1998_publication	dataset compilation	hand pollination data 557	GloPL	Dryad Digital Repository	doi:10.5061/dryad.dt437	https://doi.org/10.5061/dryad.dt437	Phylogeny	SiteTree_VS	Dryad Digital Repository	doi:10.5061/dryad.dt437	https://doi.org/10.5061/dryad.dt437
Primack_and_Stacy_1998_publication	dataset compilation	hand pollination data 558	GloPL	Dryad Digital Repository	doi:10.5061/dryad.dt437	https://doi.org/10.5061/dryad.dt437	Phylogeny	SiteTree_VS	Dryad Digital Repository	doi:10.5061/dryad.dt437	https://doi.org/10.5061/dryad.dt437
Primack_and_Stacy_1998_publication	dataset compilation	hand pollination data 559	GloPL	Dryad Digital Repository	doi:10.5061/dryad.dt437	https://doi.org/10.5061/dryad.dt437	Phylogeny	SiteTree_VS	Dryad Digital Repository	doi:10.5061/dryad.dt437	https://doi.org/10.5061/dryad.dt437
Primack_and_Stacy_1998_publication	dataset compilation	hand pollination data 560	GloPL	Dryad Digital Repository	doi:10.5061/dryad.dt437	https://doi.org/10.5061/dryad.dt437	Phylogeny	SiteTree_VS	Dryad Digital Repository	doi:10.5061/dryad.dt437	https://doi.org/10.5061/dryad.dt437
Primack_and_Stacy_1998_publication	dataset compilation	hand pollination data 561	GloPL	Dryad Digital Repository	doi:10.5061/dryad.dt437	https://doi.org/10.5061/dryad.dt437	Phylogeny	SiteTree_VS	Dryad Digital Repository	doi:10.5061/dryad.dt437	https://doi.org/10.5061/dryad.dt437
Primack_and_Stacy_1998_publication	dataset compilation	hand pollination data 562	GloPL	Dryad Digital Repository	doi:10.5061/dryad.dt437	https://doi.org/10.5061/dryad.dt437	Phylogeny	SiteTree_VS	Dryad Digital Repository	doi:10.5061/dryad.dt437	https://doi.org/10.5061/dryad.dt437
Primack_and_Stacy_1998_publication	dataset compilation	hand pollination data 563	GloPL	Dryad Digital Repository	doi:10.5061/dryad.dt437	https://doi.org/10.5061/dryad.dt437	Phylogeny	SiteTree_VS	Dryad Digital Repository	doi:10.5061/dryad.dt437	https://doi.org/10.5061/dryad.dt437
Primack_and_Stacy_1998_publication	dataset compilation	hand pollination data 564	GloPL	Dryad Digital Repository	doi:10.5061/dryad.dt437	https://doi.org/10.5061/dryad.dt437	Phylogeny	SiteTree_VS	Dryad Digital Repository	doi:10.5061/dryad.dt437	https://doi.org/10.5061/dryad.dt437
Primack_and_Stacy_1998_publication	dataset compilation	hand pollination data 565	GloPL	Dryad Digital Repository	doi:10.5061/dryad.dt437	https://doi.org/10.5061/dryad.dt437	Phylogeny	SiteTree_VS	Dryad Digital Repository	doi:10.5061/dryad.dt437	https://doi.org/10.5061/dryad.dt437
Primack_and_Stacy_1998_publication	dataset compilation	hand pollination data 566	GloPL	Dryad Digital Repository	doi:10.5061/dryad.dt437	https://doi.org/10.5061/dryad.dt437	Phylogeny	SiteTree_VS	Dryad Digital Repository	doi:10.5061/dryad.dt437	https://doi.org/10.5061/dryad.dt437
Primack_and_Stacy_1998_publication	dataset compilation	hand pollination data 567	GloPL	Dryad Digital Repository	doi:10.5061/dryad.dt437	https://doi.org/10.5061/dryad.dt437	Phylogeny	SiteTree_VS	Dryad Digital Repository	doi:10.5061/dryad.dt437	https://doi.org/10.5061/dryad.dt437
Primack_and_Stacy_1998_publication	dataset compilation	hand pollination data 568	GloPL	Dryad Digital Repository	doi:10.5061/dryad.dt437	https://doi.org/10.5061/dryad.dt437	Phylogeny	SiteTree_VS	Dryad Digital Repository	doi:10.5061/dryad.dt437	https://doi.org/10.5061/dryad.dt437
Primack_and_Stacy_1998_publication	dataset compilation	hand pollination data 569	GloPL	Dryad Digital Repository	doi:10.5061/dryad.dt437	https://doi.org/10.5061/dryad.dt437	Phylogeny	SiteTree_VS	Dryad Digital Repository	doi:10.5061/dryad.dt437	https://doi.org/10.5061/dryad.dt437
Primack_and_Stacy_1998_publication	dataset compilation	hand pollination data 570	GloPL	Dryad Digital Repository	doi:10.5061/dryad.dt437	https://doi.org/10.5061/dryad.dt437	Phylogeny	SiteTree_VS	Dryad Digital Repository	doi:10.5061/dryad.dt437	https://doi.org/10.5061/dryad.dt437
Primack_and_Stacy_1998_publication	dataset compilation	hand pollination data 571	GloPL	Dryad Digital Repository	doi:10.5061/dryad.dt437	https://doi.org/10.5061/dryad.dt437	Phylogeny	SiteTree_VS	Dryad Digital Repository	doi:10.5061/dryad.dt437	https://doi.org/10.5061/dryad.dt437
Primack_and_Stacy_1998_publication	dataset compilation	hand pollination data 572	GloPL	Dryad Digital Repository	doi:10.5061/dryad.dt437	https://doi.org/10.5061/dryad.dt437	Phylogeny	SiteTree_VS	Dryad Digital Repository	doi:10.5061/dryad.dt437	https://doi.org/10.5061/dryad.dt437
Primack_and_Stacy_1998_publication	dataset compilation	hand pollination data 573	GloPL	Dryad Digital Repository	doi:10.5061/dryad.dt437	https://doi.org/10.5061/dryad.dt437	Phylogeny	SiteTree_VS	Dryad Digital Repository	doi:10.5061/dryad.dt437	https://doi.org/10.5061/dryad.dt437
Primack_and_Stacy_1998_publication	dataset compilation	hand pollination data 574	GloPL	Dryad Digital Repository	doi:10.5061/dryad.dt437	https://doi.org/10.5061/dryad.dt437	Phylogeny	SiteTree_VS	Dryad Digital Repository	doi:10.5061/dryad.dt437	https://doi.org/10.5061/dryad.dt437
Primack_and_Stacy_1998_publication	dataset compilation	hand pollination data 575	GloPL	Dryad Digital Repository	doi:10.5061/dryad.dt437	https://doi.org/10.5061/dryad.dt437	Phylogeny	SiteTree_VS	Dryad Digital Repository	doi:10.5061/dryad.dt437	https://doi.org/10.5061/dryad.dt437
Primack_and_Stacy_1998_publication	dataset compilation	hand pollination data 576	GloPL	Dryad Digital Repository	doi:10.5061/dryad.dt437	https://doi.org/10.5061/dryad.dt437	Phylogeny	SiteTree_VS	Dryad Digital Repository	doi:10.5061/dryad.dt437	https://doi.org/10.5061/dryad.dt437
Primack_and_Stacy_1998_publication	dataset compilation	hand pollination data 577	GloPL	Dryad Digital Repository	doi:10.5061/dryad.dt437	https://doi.org/10.5061/dryad.dt437	Phylogeny	SiteTree_VS	Dryad Digital Repository	doi:10.5061/dryad.dt437	https://doi.org/10.5061/dryad.dt437
Primack_and_Stacy_1998_publication	dataset compilation	hand pollination data 578	GloPL	Dryad Digital Repository	doi:10.5061/dryad.dt437	https://doi.org/10.5061/dryad.dt437	Phylogeny	SiteTree_VS	Dryad Digital Repository	doi:10.5061/dryad.dt437	https://doi.org/10.5061/dryad.dt437
Primack_and_Stacy_1998_publication	dataset compilation	hand pollination data 579	GloPL	Dryad Digital Repository	doi:10.5061/dryad.dt437	https://doi.org/10.5061/dryad.dt437	Phylogeny	SiteTree_VS	Dryad Digital Repository	doi:10.5061/dryad.dt437	https://doi.org/10.5061/dryad.dt437
Primack_and_Stacy_1998_publication	dataset compilation	hand pollination data 580	GloPL	Dryad Digital Repository	doi:10.5061/dryad.dt437	https://doi.org/10.5061/dryad.dt437	Phylogeny	SiteTree_VS	Dryad Digital Repository	doi:10.5061/dryad.dt437	https://doi.org/10.5061/dryad.dt437
Primack_and_Stacy_1998_publication	dataset compilation	hand pollination data 581	GloPL	Dryad Digital Repository	doi:10.5061/dryad.dt437	https://doi.org/10.5061/dryad.dt437	Phylogeny	SiteTree_VS	Dryad Digital Repository	doi:10.5061/dryad.dt437	https://doi.org/10.5061/dryad.dt437
Primack_and_Stacy_1998_publication	dataset compilation	hand pollination data 582	GloPL	Dryad Digital Repository	doi:10.5061/dryad.dt437	https://doi.org/10.5061/dryad.dt437	Phylogeny	SiteTree_VS	Dryad Digital Repository	doi:10.5061/dryad.dt437	https://doi.org/10.5061/dryad.dt437
Qi_et_al_1998_publication	dataset compilation	hand pollination data 583	GloPL	Dryad Digital Repository	doi:10.5061/dryad.dt437	https://doi.org/10.5061/dryad.dt437	Phylogeny	SiteTree_VS	Dryad Digital Repository	doi:10.5061/dryad.dt437	https://doi.org/10.5061/dryad.dt437
Raimondo_1998_publication	dataset compilation	hand pollination data 584	GloPL	Dryad Digital Repository	doi:10.5061/dryad.dt437	https://doi.org/10.5061/dryad.dt437	Phylogeny	SiteTree_VS	Dryad Digital Repository	doi:10.5061/dryad.dt437	https://doi.org/10.5061/dryad.dt437
Santos_Machado_1998_publication	dataset compilation	hand pollination data 585	GloPL	Dryad Digital Repository	doi:10.5061/dryad.dt437	https://doi.org/10.5061/dryad.dt437	Phylogeny	SiteTree_VS	Dryad Digital Repository	doi:10.5061/dryad.dt437	https://doi.org/10.5061/dryad.dt437
Santos_Machado_1998_publication	dataset compilation	hand pollination data 586	GloPL	Dryad Digital Repository	doi:10.5061/dryad.dt437	https://doi.org/10.5061/dryad.dt437	Phylogeny	SiteTree_VS	Dryad Digital Repository	doi:10.5061/dryad.dt437	https://doi.org/10.5061/dryad.dt437
Tamura_and_Hiura_1998_publication	dataset compilation	hand pollination data 587	GloPL	Dryad Digital Repository	doi:10.5061/dryad.dt437	https://doi.org/10.5061/dryad.dt437	Phylogeny	SiteTree_VS	Dryad Digital Repository	doi:10.5061/dryad.dt437	https://doi.org/10.5061/dryad.dt437
Tamura_and_Hiura_1998_publication	dataset compilation	hand pollination data 588	GloPL	Dryad Digital Repository	doi:10.5061/dryad.dt437	https://doi.org/10.5061/dryad.dt437	Phylogeny	SiteTree_VS	Dryad Digital Repository	doi:10.5061/dryad.dt437	https://doi.org/10.5061/dryad.dt437
Tamura_and_Hiura_1998_publication	dataset compilation	hand pollination data 589	GloPL	Dryad Digital Repository	doi:10.5061/dryad.dt437	https://doi.org/10.5061/dryad.dt437	Phylogeny	SiteTree_VS	Dryad Digital Repository	doi:10.5061/dryad.dt437	https://doi.org/10.5061/dryad.dt437
Totland_et_al_1998_publication	dataset compilation	hand pollination data 590	GloPL	Dryad Digital Repository	doi:10.5061/dryad.dt437	https://doi.org/10.5061/dryad.dt437	Phylogeny	SiteTree_VS	Dryad Digital Repository	doi:10.5061/dryad.dt437	https://doi.org/10.5061/dryad.dt437
Totland_et_al_1998_publication	dataset compilation	hand pollination data 591	GloPL	Dryad Digital Repository	doi:10.5061/dryad.dt437	https://doi.org/10.5061/dryad.dt437	Phylogeny	SiteTree_VS	Dryad Digital Repository	doi:10.5061/dryad.dt437	https://doi.org/10.5061/dryad.dt437
Totland_et_al_1998_publication	dataset compilation	hand pollination data 592	GloPL	Dryad Digital Repository	doi:10.5061/dryad.dt437	https://doi.org/10.5061/dryad.dt437	Phylogeny	SiteTree_VS	Dryad Digital Repository	doi:10.5061/dryad.dt437	https://doi.org/10.5061/dryad.dt437
Totland_et_al_1998_publication	dataset compilation	hand pollination data 593	GloPL	Dryad Digital Repository	doi:10.5061/dryad.dt437	https://doi.org/10.5061/dryad.dt437	Phylogeny	SiteTree_VS	Dryad Digital Repository	doi:10.5061/dryad.dt437	https://doi.org/10.5061/dryad.dt437
Barbosa_1999_publication	dataset compilation	hand pollination data 594	GloPL	Dryad Digital Repository	doi:10.5061/dryad.dt437	https://doi.org/10.5061/dryad.dt437	Phylogeny	SiteTree_VS	Dryad Digital Repository	doi:10.5061/dryad.dt437	https://doi.org/10.5061/dryad.dt437
Brown_and_Kephart_1999_publication	dataset compilation	hand pollination data 595	GloPL	Dryad Digital Repository	doi:10.5061/dryad.dt437	https://doi.org/10.5061/dryad.dt437	Phylogeny	SiteTree_VS	Dryad Digital Repository	doi:10.5061/dryad.dt437	https://doi.org/10.5061/dryad.dt437
Brown_and_Kephart_1999_publication	dataset compilation	hand pollination data 596	GloPL	Dryad Digital Repository	doi:10.5061/dryad.dt437	https://doi.org/10.5061/dryad.dt437	Phylogeny	SiteTree_VS	Dryad Digital Repository	doi:10.5061/dryad.dt437	https://doi.org/10.5061/dryad.dt437
Brown_and_Kephart_1999_publication	dataset compilation	hand pollination data 597	GloPL	Dryad Digital Repository	doi:10.5061/dryad.dt437	https://doi.org/10.5061/dryad.dt437	Phylogeny	SiteTree_VS	Dryad Digital Repository	doi:10.5061/dryad.dt437	https://doi.org/10.5061/dryad.dt437
Dalgleish_1999_publication	dataset compilation	hand pollination data 598	GloPL	Dryad Digital Repository	doi:10.5061/dryad.dt437	https://doi.org/10.5061/dryad.dt437	Phylogeny	SiteTree_VS	Dryad Digital Repository	doi:10.5061/dryad.dt437	https://doi.org/10.5061/dryad.dt437
Dalgleish_1999_publication	dataset compilation	hand pollination data 599	GloPL	Dryad Digital Repository	doi:10.5061/dryad.dt437	https://doi.org/10.5061/dryad.dt437	Phylogeny	SiteTree_VS	Dryad Digital Repository	doi:10.5061/dryad.dt437	https://doi.org/10.5061/dryad.dt437
Ellis_and_Johnson_1999_publication	dataset compilation	hand pollination data 600	GloPL	Dryad Digital Repository	doi:10.5061/dryad.dt437	https://doi.org/10.5061/dryad.dt437	Phylogeny	SiteTree_VS	Dryad Digital Repository	doi:10.5061/dryad.dt437	https://doi.org/10.5061/dryad.dt437
Ellis_and_Johnson_1999_publication	dataset compilation	hand pollination data 601	GloPL	Dryad Digital Repository	doi:10.5061/dryad.dt437	https://doi.org/10.5061/dryad.dt437	Phylogeny	SiteTree_VS	Dryad Digital Repository	doi:10.5061/dryad.dt437	https://doi.org/10.5061/dryad.dt437
Ellis_and_Johnson_1999_publication	dataset compilation	hand pollination data 602	GloPL	Dryad Digital Repository	doi:10.5061/dryad.dt437	https://doi.org/10.5061/dryad.dt437	Phylogeny	SiteTree_VS	Dryad Digital Repository	doi:10.5061/dryad.dt437	https://doi.org/10.5061/dryad.dt437
Goodwillie_1999_publication	dataset compilation	hand pollination data 603	GloPL	Dryad Digital Repository	doi:10.5061/dryad.dt437	https://doi.org/10.5061/dryad.dt437	Phylogeny	SiteTree_VS	Dryad Digital Repository	doi:10.5061/dryad.dt437	https://doi.org/10.5061/dryad.dt437
Goodwillie_1999_publication	dataset compilation	hand pollination data 604	GloPL	Dryad Digital Repository	doi:10.5061/dryad.dt437	https://doi.org/10.5061/dryad.dt437	Phylogeny	SiteTree_VS	Dryad Digital Repository	doi:10.5061/dryad.dt437	https://doi.org/10.5061/dryad.dt437
Graff_1999_publication	dataset compilation	hand pollination data 605	GloPL	Dryad Digital Repository	doi:10.5061/dryad.dt437	https://doi.org/10.5061/dryad.dt437	Phylogeny	SiteTree_VS	Dryad Digital Repository	doi:10.5061/dryad.dt437	https://doi.org/10.5061/dryad.dt437
Graff_1999_publication	dataset compilation	hand pollination data 606	GloPL	Dryad Digital Repository	doi:10.5061/dryad.dt437	https://doi.org/10.5061/dryad.dt437	Phylogeny	SiteTree_VS	Dryad Digital Repository	doi:10.5061/dryad.dt437	https://doi.org/10.5061/dryad.dt437
Graff_1999_publication	dataset compilation	hand pollination data 607	GloPL	Dryad Digital Repository	doi:10.5061/dryad.dt437	https://doi.org/10.5061/dryad.dt437	Phylogeny	SiteTree_VS	Dryad Digital Repository	doi:10.5061/dryad.dt437	https://doi.org/10.5061/dryad.dt437
Graff_1999_publication	dataset compilation	hand pollination data 608	GloPL	Dryad Digital Repository	doi:10.5061/dryad.dt437	https://doi.org/10.5061/dryad.dt437	Phylogeny	SiteTree_VS	Dryad Digital Repository	doi:10.5061/dryad.dt437	https://doi.org/10.5061/dryad.dt437
Johnson_and_Nilsson_1999_publication	dataset compilation	hand pollination data 609	GloPL	Dryad Digital Repository	doi:10.5061/dryad.dt437	https://doi.org/10.5061/dryad.dt437	Phylogeny	SiteTree_VS	Dryad Digital Repository	doi:10.5061/dryad.dt437	https://doi.org/10.5061/dryad.dt437
Kalisz_et_al_1999_publication	dataset compilation	hand pollination data 610	GloPL	Dryad Digital Repository	doi:10.5061/dryad.dt437	https://doi.org/10.5061/dryad.dt437	Phylogeny	SiteTree_VS	Dryad Digital Repository	doi:10.5061/dryad.dt437	https://doi.org/10.5061/dryad.dt437
Kephart_et_al_1999_publication	dataset compilation	hand pollination data 611	GloPL	Dryad Digital Repository	doi:10.5061/dryad.dt437	https://doi.org/10.5061/dryad.dt437	Phylogeny	SiteTree_VS	Dryad Digital Repository	doi:10.5061/dryad.dt437	https://doi.org/10.5061/dryad.dt437
Krupnick_and_Weis_1999_publication	dataset compilation	hand pollination data 612	GloPL	Dryad Digital Repository	doi:10.5061/dryad.dt437	https://doi.org/10.5061/dryad.dt437	Phylogeny	SiteTree_VS	Dryad Digital Repository	doi:10.5061/dryad.dt437	https://doi.org/10.5061/dryad.dt437
Krupnick_and_Weis_1999_publication	dataset compilation	hand pollination data 613	GloPL	Dryad Digital Repository	doi:10.5061/dryad.dt437	https://doi.org/10.5061/dryad.dt437	Phylogeny	SiteTree_VS	Dryad Digital Repository	doi:10.5061/dryad.dt437	https://doi.org/10.5061/dryad.dt437
Krupnick_and_Weis_1999_publication	dataset compilation	hand pollination data 614	GloPL	Dryad Digital Repository	doi:10.5061/dryad.dt437	https://doi.org/10.5061/dryad.dt437	Phylogeny	SiteTree_VS	Dryad Digital Repository	doi:10.5061/dryad.dt437	https://doi.org/10.5061/dryad.dt437
Krupnick_and_Weis_1999_publication	dataset compilation	hand pollination data 615	GloPL	Dryad Digital Repository	doi:10.5061/dryad.dt437	https://doi.org/10.5061/dryad.dt437	Phylogeny	SiteTree_VS	Dryad Digital Repository	doi:10.5061/dryad.dt437	https://doi.org/10.5061/dryad.dt437
Larson_and_Barrett_1999_publication	dataset compilation	hand pollination data 616	GloPL	Dryad Digital Repository	doi:10.5061/dryad.dt437	https://doi.org/10.5061/dryad.dt437	Phylogeny	SiteTree_VS	Dryad Digital Repository	doi:10.5061/dryad.dt437	https://doi.org/10.5061/dryad.dt437
Larson_and_Barrett_1999_publication	dataset compilation	hand pollination data 617	GloPL	Dryad Digital Repository	doi:10.5061/dryad.dt437	https://doi.org/10.5061/dryad.dt437	Phylogeny	SiteTree_VS	Dryad Digital Repository	doi:10.5061/dryad.dt437	https://doi.org/10.5061/dryad.dt437
Larson_and_Barrett_1999_publication	dataset compilation	hand pollination data 618	GloPL	Dryad Digital Repository	doi:10.5061/dryad.dt437	https://doi.org/10.5061/dryad.dt437	Phylogeny	SiteTree_VS	Dryad Digital Repository	doi:10.5061/dryad.dt437	https://doi.org/10.5061/dryad.dt437
Larson_and_Barrett_1999_publication	dataset compilation	hand pollination data 619	GloPL	Dryad Digital Repository	doi:10.5061/dryad.dt437	https://doi.org/10.5061/dryad.dt437	Phylogeny	SiteTree_VS	Dryad Digital Repository	doi:10.5061/dryad.dt437	https://doi.org/10.5061/dryad.dt437
Larson_and_Barrett_1999_publication	dataset compilation	hand pollination data 620	GloPL	Dryad Digital Repository	doi:10.5061/dryad.dt437	https://doi.org/10.5061/dryad.dt437	Phylogeny	SiteTree_VS	Dryad Digital Repository	doi:10.5061/dryad.dt437	https://doi.org/10.5061/dryad.dt437
Larson_and_Barrett_1999_publication	dataset compilation	hand pollination data 621	GloPL	Dryad Digital Repository	doi:10.5061/dryad.dt437	https://doi.org/10.5061/dryad.dt437	Phylogeny	SiteTree_VS	Dryad Digital Repository	doi:10.5061/dryad.dt437	https://doi.org/10.5061/dryad.dt437
Larson_and_Barrett_1999_publication	dataset compilation	hand pollination data 622	GloPL	Dryad Digital Repository	doi:10.5061/dryad.dt437	https://doi.org/10.5061/dryad.dt437	Phylogeny	SiteTree_VS	Dryad Digital Repository	doi:10.5061/dryad.dt437	https://doi.org/10.5061/dryad.dt437
Larson_and_Barrett_1999_publication	dataset compilation	hand pollination data 623	GloPL	Dryad Digital Repository	doi:10.5061/dryad.dt437	https://doi.org/10.5061/dryad.dt437	Phylogeny	SiteTree_VS	Dryad Digital Repository	doi:10.5061/dryad.dt437	https://doi.org/10.5061/dryad.dt437
Larson_and_Barrett_1999_publication	dataset compilation	hand pollination data 624	GloPL	Dryad Digital Repository	doi:10.5061/dryad.dt437	https://doi.org/10.5061/dryad.dt437	Phylogeny	SiteTree_VS	Dryad Digital Repository	doi:10.5061/dryad.dt437	https://doi.org/10.5061/dryad.dt437
Larson_and_Barrett_1999_publication	dataset compilation	hand pollination data 625	GloPL	Dryad Digital Repository	doi:10.5061/dryad.dt437	https://doi.org/10.5061/dryad.dt437	Phylogeny	SiteTree_VS	Dryad Digital Repository	doi:10.5061/dryad.dt437	https://doi.org/10.5061/dryad.dt437
Larson_and_Barrett_1999_publication	dataset compilation	hand pollination data 626	GloPL	Dryad Digital Repository	doi:10.5061/dryad.dt437	https://doi.org/10.5061/dryad.dt437	Phylogeny	SiteTree_VS	Dryad Digital Repository	doi:10.5061/dryad.dt437	https://doi.org/10.5061/dryad.dt437
Larson_and_Barrett_1999_publication	dataset compilation	hand pollination data 627	GloPL	Dryad Digital Repository	doi:10.5061/dryad.dt437	https://doi.org/10.5061/dryad.dt437	Phylogeny	SiteTree_VS	Dryad Digital Repository	doi:10.5061/dryad.dt437	https://doi.org/10.5061/dryad.dt437
Larson_and_Barrett_1999_publication	dataset compilation	hand pollination data 628	GloPL	Dryad Digital Repository	doi:10.5061/dryad.dt437	https://doi.org/10.5061/dryad.dt437	Phylogeny	SiteTree_VS	Dryad Digital Repository	doi:10.5061/dryad.dt437	https://doi.org/10.5061/dryad.dt437
Larson_and_Barrett_1999_publication	dataset compilation	hand pollination data 629	GloPL	Dryad Digital Repository	doi:10.5061/dryad.dt437	https://doi.org/10.5061/dryad.dt437	Phylogeny	SiteTree_VS	Dryad Digital Repository	doi:10.5061/dryad.dt437	https://doi.org/10.5061/dryad.dt437
Larson_and_Barrett_1999_publication	dataset compilation	hand pollination data 630	GloPL	Dryad Digital Repository	doi:10.5061/dryad.dt437	https://doi.org/10.5061/dryad.dt437	Phylogeny	SiteTree_VS	Dryad Digital Repository	doi:10.5061/dryad.dt437	https://doi.org/10.5061/dryad.dt437
Larson_and_Barrett_1999_publication	dataset compilation	hand pollination data 631	GloPL	Dryad Digital Repository	doi:10.5061/dryad.dt437	https://doi.org/10.5061/dryad.dt437	Phylogeny	SiteTree_VS	Dryad Digital Repository	doi:10.5061/dryad.dt437	https://doi.org/10.5061/dryad.dt437
Larson_and_Barrett_1999_publication	dataset compilation	hand pollination data 632	GloPL	Dryad Digital Repository	doi:10.5061/dryad.dt437	https://doi.org/10.5061/dryad.dt437	Phylogeny	SiteTree_VS	Dryad Digital Repository	doi:10.5061/dryad.dt437	https://doi.org/10.5061/dryad.dt437
Larson_and_Barrett_1999_publication	dataset compilation	hand pollination data 633	GloPL	Dryad Digital Repository	doi:10.5061/dryad.dt437	https://doi.org/10.5061/dryad.dt437	Phylogeny	SiteTree_VS	Dryad Digital Repository	doi:10.5061/dryad.dt437	https://doi.org/10.5061/dryad.dt437
Larson_and_Barrett_1999_publication	dataset compilation	hand pollination data 634	GloPL	Dryad Digital Repository	doi:10.5061/dryad.dt437	https://doi.org/10.5061/dryad.dt437	Phylogeny	SiteTree_VS	Dryad Digital Repository	doi:10.5061/dryad.dt437	https://doi.org/10.5061/dryad.dt437
Larson_and_Barrett_1999_publication	dataset compilation	hand pollination data 635	GloPL	Dryad Digital Repository	doi:10.5061/dryad.dt437	https://doi.org/10.5061/dryad.dt437	Phylogeny	SiteTree_VS	Dryad Digital Repository	doi:10.5061/dryad.dt437	https://doi.org/10.5061/dryad.dt437
Larson_and_Barrett_1999_publication	dataset compilation	hand pollination data 636	GloPL	Dryad Digital Repository	doi:10.5061/dryad.dt437	https://doi.org/10.5061/dryad.dt437	Phylogeny	SiteTree_VS	Dryad Digital Repository	doi:10.5061/dryad.dt437	https://doi.org/10.5061/dryad.dt437
Larson_and_Barrett_1999_publication	dataset compilation	hand pollination data 637	GloPL	Dryad Digital Repository	doi:10.5061/dryad.dt437	https://doi.org/10.5061/dryad.dt437	Phylogeny	SiteTree_VS	Dryad Digital Repository	doi:10.5061/dryad.dt437	https://doi.org/10.5061/dryad.dt437
Lopes_and_Machado_1999_publication	dataset compilation	hand pollination data 638	GloPL	Dryad Digital Repository	doi:10.5061/dryad.dt437	https://doi.org/10.5061/dryad.dt437	Phylogeny	SiteTree_VS	Dryad Digital Repository	doi:10.5061/dryad.dt437	https://doi.org/10.5061/dryad.dt437
Navarro_1999_publication	dataset compilation	hand pollination data 639	GloPL	Dryad Digital Repository	doi:10.5061/dryad.dt437	https://doi.org/10.5061/dryad.dt437	Phylogeny	SiteTree_VS	Dryad Digital Repository	doi:10.5061/dryad.dt437	https://doi.org/10.5061/dryad.dt437
Navarro_1999_publication	dataset compilation	hand pollination data 640	GloPL	Dryad Digital Repository	doi:10.5061/dryad.dt437	https://doi.org/10.5061/dryad.dt437	Phylogeny	SiteTree_VS	Dryad Digital Repository	doi:10.5061/dryad.dt437	https://doi.org/10.5061/dryad.dt437
Neeman_1999_publication	dataset compilation	hand pollination data 641	GloPL	Dryad Digital Repository	doi:10.5061/dryad.dt437	https://doi.org/10.5061/dryad.dt437	Phylogeny	SiteTree_VS	Dryad Digital Repository	doi:10.5061/dryad.dt437	https://doi.org/10.5061/dryad.dt437
Neeman_1999_publication	dataset compilation	hand pollination data 642	GloPL	Dryad Digital Repository	doi:10.5061/dryad.dt437	https://doi.org/10.5061/dryad.dt437	Phylogeny	SiteTree_VS	Dryad Digital Repository	doi:10.5061/dryad.dt437	https://doi.org/10.5061/dryad.dt437
Robertson_et_al_1999_publication	dataset compilation	hand pollination data 643	GloPL	Dryad Digital Repository	doi:10.5061/dryad.dt437	https://doi.org/10.5061/dryad.dt437	Phylogeny	SiteTree_VS	Dryad Digital Repository	doi:10.5061/dryad.dt437	https://doi.org/10.5061/dryad.dt437
Robertson_et_al_1999_publication	dataset compilation	hand pollination data 644	GloPL	Dryad Digital Repository	doi:10.5061/dryad.dt437	https://doi.org/10.5061/dryad.dt437	Phylogeny	SiteTree_VS	Dryad Digital Repository	doi:10.5061/dryad.dt437	https://doi.org/10.5061/dryad.dt437
Robertson_et_al_1999_publication	dataset compilation	hand pollination data 645	GloPL	Dryad Digital Repository	doi:10.5061/dryad.dt437	https://doi.org/10.5061/dryad.dt437	Phylogeny	SiteTree_VS	Dryad Digital Repository	doi:10.5061/dryad.dt437	https://doi.org/10.5061/dryad.dt437
Robertson_et_al_1999_publication	dataset compilation	hand pollination data 646	GloPL	Dryad Digital Repository	doi:10.5061/dryad.dt437	https://doi.org/10.5061/dryad.dt437	Phylogeny	SiteTree_VS	Dryad Digital Repository	doi:10.5061/dryad.dt437	https://doi.org/10.5061/dryad.dt437
Robertson_et_al_1999_publication	dataset compilation	hand pollination data 647	GloPL	Dryad Digital Repository	doi:10.5061/dryad.dt437	https://doi.org/10.5061/dryad.dt437	Phylogeny	SiteTree_VS	Dryad Digital Repository	doi:10.5061/dryad.dt437	https://doi.org/10.5061/dryad.dt437
Robertson_et_al_1999_publication	dataset compilation	hand pollination data 648	GloPL	Dryad Digital Repository	doi:10.5061/dryad.dt437	https://doi.org/10.5061/dryad.dt437	Phylogeny	SiteTree_VS	Dryad Digital Repository	doi:10.5061/dryad.dt437	https://doi.org/10.5061/dryad.dt437
Robertson_et_al_1999_publication	dataset compilation	hand pollination data 649	GloPL	Dryad Digital Repository	doi:10.5061/dryad.dt437	https://doi.org/10.5061/dryad.dt437	Phylogeny	SiteTree_VS	Dryad Digital Repository	doi:10.5061/dryad.dt437	https://doi.org/10.5061/dryad.dt437
Robertson_et_al_1999_publication	dataset compilation	hand pollination data 650	GloPL	Dryad Digital Repository	doi:10.5061/dryad.dt437	https://doi.org/10.5061/dryad.dt437	Phylogeny	SiteTree_VS	Dryad Digital Repository	doi:10.5061/dryad.dt437	https://doi.org/10.5061/dryad.dt437
Robertson_et_al_1999_publication	dataset compilation	hand pollination data 651	GloPL	Dryad Digital Repository	doi:10.5061/dryad.dt437	https://doi.org/10.5061/dryad.dt437	Phylogeny	SiteTree_VS	Dryad Digital Repository	doi:10.5061/dryad.dt437	https://doi.org/10.5061/dryad.dt437
Rodriguez-Riano_et_al_1999_publication	dataset compilation	hand pollination data 652	GloPL	Dryad Digital Repository	doi:10.5061/dryad.dt437	https://doi.org/10.5061/dryad.dt437	Phylogeny	SiteTree_VS	Dryad Digital Repository	doi:10.5061/dryad.dt437	https://doi.org/10.5061/dryad.dt437
Rodriguez-Riano_et_al_1999_publication	dataset compilation	hand pollination data 653	GloPL	Dryad Digital Repository	doi:10.5061/dryad.dt437	https://doi.org/10.5061/dryad.dt437	Phylogeny	SiteTree_VS	Dryad Digital Repository	doi:10.5061/dryad.dt437	https://doi.org/10.5061/dryad.dt437
Rodriguez-Riano_et_al_1999_publication	dataset compilation	hand pollination data 654	GloPL	Dryad Digital Repository	doi:10.5061/dryad.dt437	https://doi.org/10.5061/dryad.dt437	Phylogeny	SiteTree_VS	Dryad Digital Repository	doi:10.5061/dryad.dt437	https://doi.org/10.5061/dryad.dt437
Rodriguez-Riano_et_al_1999_publication	dataset compilation	hand pollination data 655	GloPL	Dryad Digital Repository	doi:10.5061/dryad.dt437	https://doi.org/10.5061/dryad.dt437	Phylogeny	SiteTree_VS	Dryad Digital Repository	doi:10.5061/dryad.dt437	https://doi.org/10.5061/dryad.dt437
Sandvik_et_al_1999_publication	dataset compilation	hand pollination data 656	GloPL	Dryad Digital Repository	doi:10.5061/dryad.dt437	https://doi.org/10.5061/dryad.dt437	Phylogeny	SiteTree_VS	Dryad Digital Repository	doi:10.5061/dryad.dt437	https://doi.org/10.5061/dryad.dt437
Santandreu_and_Lloret_1999_publication	dataset compilation	hand pollination data 657	GloPL	Dryad Digital Repository	doi:10.5061/dryad.dt437	https://doi.org/10.5061/dryad.dt437	Phylogeny	SiteTree_VS	Dryad Digital Repository	doi:10.5061/dryad.dt437	https://doi.org/10.5061/dryad.dt437
Santandreu_and_Lloret_1999_publication	dataset compilation	hand pollination data 658	GloPL	Dryad Digital Repository	doi:10.5061/dryad.dt437	https://doi.org/10.5061/dryad.dt437	Phylogeny	SiteTree_VS	Dryad Digital Repository	doi:10.5061/dryad.dt437	https://doi.org/10.5061/dryad.dt437
Santandreu_and_Lloret_1999_publication	dataset compilation	hand pollination data 659	GloPL	Dryad Digital Repository	doi:10.5061/dryad.dt437	https://doi.org/10.5061/dryad.dt437	Phylogeny	SiteTree_VS	Dryad Digital Repository	doi:10.5061/dryad.dt437	https://doi.org/10.5061/dryad.dt437
Steven_et_al_1999_publication	dataset compilation	hand pollination data 660	GloPL	Dryad Digital Repository	doi:10.5061/dryad.dt437	https://doi.org/10.5061/dryad.dt437	Phylogeny	SiteTree_VS	Dryad Digital Repository	doi:10.5061/dryad.dt437	https://doi.org/10.5061/dryad.dt437
Steven_et_al_1999_publication	dataset compilation	hand pollination data 661	GloPL	Dryad Digital Repository	doi:10.5061/dryad.dt437	https://doi.org/10.5061/dryad.dt437	Phylogeny	SiteTree_VS	Dryad Digital Repository	doi:10.5061/dryad.dt437	https://doi.org/10.5061/dryad.dt437
Timmerman-Erskine_and_Boyd_1999_publication	dataset compilation	hand pollination data 662	GloPL	Dryad Digital Repository	doi:10.5061/dryad.dt437	https://doi.org/10.5061/dryad.dt437	Phylogeny	SiteTree_VS	Dryad Digital Repository	doi:10.5061/dryad.dt437	https://doi.org/10.5061/dryad.dt437
Torres_and_Galetto_1999_publication	dataset compilation	hand pollination data 663	GloPL	Dryad Digital Repository	doi:10.5061/dryad.dt437	https://doi.org/10.5061/dryad.dt437	Phylogeny	SiteTree_VS	Dryad Digital Repository	doi:10.5061/dryad.dt437	https://doi.org/10.5061/dryad.dt437
Totland_and_Eide_1999_publication	dataset compilation	hand pollination data 664	GloPL	Dryad Digital Repository	doi:10.5061/dryad.dt437	https://doi.org/10.5061/dryad.dt437	Phylogeny	SiteTree_VS	Dryad Digital Repository	doi:10.5061/dryad.dt437	https://doi.org/10.5061/dryad.dt437
Totland_and_Eide_1999_publication	dataset compilation	hand pollination data 665	GloPL	Dryad Digital Repository	doi:10.5061/dryad.dt437	https://doi.org/10.5061/dryad.dt437	Phylogeny	SiteTree_VS	Dryad Digital Repository	doi:10.5061/dryad.dt437	https://doi.org/10.5061/dryad.dt437
Totland_and_Eide_1999_publication	dataset compilation	hand pollination data 666	GloPL	Dryad Digital Repository	doi:10.5061/dryad.dt437	https://doi.org/10.5061/dryad.dt437	Phylogeny	SiteTree_VS	Dryad Digital Repository	doi:10.5061/dryad.dt437	https://doi.org/10.5061/dryad.dt437
Totland_and_Eide_1999_publication	dataset compilation	hand pollination data 667	GloPL	Dryad Digital Repository	doi:10.5061/dryad.dt437	https://doi.org/10.5061/dryad.dt437	Phylogeny	SiteTree_VS	Dryad Digital Repository	doi:10.5061/dryad.dt437	https://doi.org/10.5061/dryad.dt437
Trueman_and_Wallace_1999_publication	dataset compilation	hand pollination data 668	GloPL	Dryad Digital Repository	doi:10.5061/dryad.dt437	https://doi.org/10.5061/dryad.dt437	Phylogeny	SiteTree_VS	Dryad Digital Repository	doi:10.5061/dryad.dt437	https://doi.org/10.5061/dryad.dt437
Vieira_and_Shepherd_1999_publication	dataset compilation	hand pollination data 669	GloPL	Dryad Digital Repository	doi:10.5061/dryad.dt437	https://doi.org/10.5061/dryad.dt437	Phylogeny	SiteTree_VS	Dryad Digital Repository	doi:10.5061/dryad.dt437	https://doi.org/10.5061/dryad.dt437
Vieira_and_Shepherd_1999_publication	dataset compilation	hand pollination data 670	GloPL	Dryad Digital Repository	doi:10.5061/dryad.dt437	https://doi.org/10.5061/dryad.dt437	Phylogeny	SiteTree_VS	Dryad Digital Repository	doi:10.5061/dryad.dt437	https://doi.org/10.5061/dryad.dt437
Wolf_et_al_1999_publication	dataset compilation	hand pollination data 671	GloPL	Dryad Digital Repository	doi:10.5061/dryad.dt437	https://doi.org/10.5061/dryad.dt437	Phylogeny	SiteTree_VS	Dryad Digital Repository	doi:10.5061/dryad.dt437	https://doi.org/10.5061/dryad.dt437
Wolf_et_al_1999_publication	dataset compilation	hand pollination data 672	GloPL	Dryad Digital Repository	doi:10.5061/dryad.dt437	https://doi.org/10.5061/dryad.dt437	Phylogeny	SiteTree_VS	Dryad Digital Repository	doi:10.5061/dryad.dt437	https://doi.org/10.5061/dryad.dt437
Zamora_1999_publication	dataset compilation	hand pollination data 673	GloPL	Dryad Digital Repository	doi:10.5061/dryad.dt437	https://doi.org/10.5061/dryad.dt437	Phylogeny	SiteTree_VS	Dryad Digital Repository	doi:10.5061/dryad.dt437	https://doi.org/10.5061/dryad.dt437
Zamora_1999_publication	dataset compilation	hand pollination data 674	GloPL	Dryad Digital Repository	doi:10.5061/dryad.dt437	https://doi.org/10.5061/dryad.dt437	Phylogeny	SiteTree_VS	Dryad Digital Repository	doi:10.5061/dryad.dt437	https://doi.org/10.5061/dryad.dt437
Zamora_1999_publication	dataset compilation	hand pollination data 675	GloPL	Dryad Digital Repository	doi:10.5061/dryad.dt437	https://doi.org/10.5061/dryad.dt437	Phylogeny	SiteTree_VS	Dryad Digital Repository	doi:10.5061/dryad.dt437	https://doi.org/10.5061/dryad.dt437
Arista_et_al_1999_publication	dataset compilation	hand pollination data 676	GloPL	Dryad Digital Repository	doi:10.5061/dryad.dt437	https://doi.org/10.5061/dryad.dt437	Phylogeny	SiteTree_VS	Dryad Digital Repository	doi:10.5061/dryad.dt437	https://doi.org/10.5061/dryad.dt437
Baker_et_al_2000_publication	dataset compilation	hand pollination data 677	GloPL	Dryad Digital Repository	doi:10.5061/dryad.dt437	https://doi.org/10.5061/dryad.dt437	Phylogeny	SiteTree_VS	Dryad Digital Repository	doi:10.5061/dryad.dt437	https://doi.org/10.5061/dryad.dt437
Baker_et_al_2000_publication	dataset compilation	hand pollination data 678	GloPL	Dryad Digital Repository	doi:10.5061/dryad.dt437	https://doi.org/10.5061/dryad.dt437	Phylogeny	SiteTree_VS	Dryad Digital Repository	doi:10.5061/dryad.dt437	https://doi.org/10.5061/dryad.dt437
Baker_et_al_2000_publication	dataset compilation	hand pollination data 679	GloPL	Dryad Digital Repository	doi:10.5061/dryad.dt437	https://doi.org/10.5061/dryad.dt437	Phylogeny	SiteTree_VS	Dryad Digital Repository	doi:10.5061/dryad.dt437	https://doi.org/10.5061/dryad.dt437
Baker_et_al_2000_publication	dataset compilation	hand pollination data 680	GloPL	Dryad Digital Repository	doi:10.5061/dryad.dt437	https://doi.org/10.5061/dryad.dt437	Phylogeny	SiteTree_VS	Dryad Digital Repository	doi:10.5061/dryad.dt437	https://doi.org/10.5061/dryad.dt437
Baker_et_al_2000_publication	dataset compilation	hand pollination data 681	GloPL	Dryad Digital Repository	doi:10.5061/dryad.dt437	https://doi.org/10.5061/dryad.dt437	Phylogeny	SiteTree_VS	Dryad Digital Repository	doi:10.5061/dryad.dt437	https://doi.org/10.5061/dryad.dt437
Baker_et_al_2000_publication	dataset compilation	hand pollination data 682	GloPL	Dryad Digital Repository	doi:10.5061/dryad.dt437	https://doi.org/10.5061/dryad.dt437	Phylogeny	SiteTree_VS	Dryad Digital Repository	doi:10.5061/dryad.dt437	https://doi.org/10.5061/dryad.dt437
Baker_et_al_2000_publication	dataset compilation	hand pollination data 683	GloPL	Dryad Digital Repository	doi:10.5061/dryad.dt437	https://doi.org/10.5061/dryad.dt437	Phylogeny	SiteTree_VS	Dryad Digital Repository	doi:10.5061/dryad.dt437	https://doi.org/10.5061/dryad.dt437
Baker_et_al_2000_publication	dataset compilation	hand pollination data 684	GloPL	Dryad Digital Repository	doi:10.5061/dryad.dt437	https://doi.org/10.5061/dryad.dt437	Phylogeny	SiteTree_VS	Dryad Digital Repository	doi:10.5061/dryad.dt437	https://doi.org/10.5061/dryad.dt437
Baker_et_al_2000_publication	dataset compilation	hand pollination data 685	GloPL	Dryad Digital Repository	doi:10.5061/dryad.dt437	https://doi.org/10.5061/dryad.dt437	Phylogeny	SiteTree_VS	Dryad Digital Repository	doi:10.5061/dryad.dt437	https://doi.org/10.5061/dryad.dt437
Baker_et_al_2000_publication	dataset compilation	hand pollination data 686	GloPL	Dryad Digital Repository	doi:10.5061/dryad.dt437	https://doi.org/10.5061/dryad.dt437	Phylogeny	SiteTree_VS	Dryad Digital Repository	doi:10.5061/dryad.dt437	https://doi.org/10.5061/dryad.dt437
Baker_et_al_2000_publication	dataset compilation	hand pollination data 687	GloPL	Dryad Digital Repository	doi:10.5061/dryad.dt437	https://doi.org/10.5061/dryad.dt437	Phylogeny	SiteTree_VS	Dryad Digital Repository	doi:10.5061/dryad.dt437	https://doi.org/10.5061/dryad.dt437
Baker_et_al_2000_publication	dataset compilation	hand pollination data 688	GloPL	Dryad Digital Repository	doi:10.5061/dryad.dt437	https://doi.org/10.5061/dryad.dt437	Phylogeny	SiteTree_VS	Dryad Digital Repository	doi:10.5061/dryad.dt437	https://doi.org/10.5061/dryad.dt437
Baker_et_al_2000_publication	dataset compilation	hand pollination data 689	GloPL	Dryad Digital Repository	doi:10.5061/dryad.dt437	https://doi.org/10.5061/dryad.dt437	Phylogeny	SiteTree_VS	Dryad Digital Repository	doi:10.5061/dryad.dt437	https://doi.org/10.5061/dryad.dt437
Cunningham_2000_publication	dataset compilation	hand pollination data 690	GloPL	Dryad Digital Repository	doi:10.5061/dryad.dt437	https://doi.org/10.5061/dryad.dt437	Phylogeny	SiteTree_VS	Dryad Digital Repository	doi:10.5061/dryad.dt437	https://doi.org/10.5061/dryad.dt437
Ganger_2000_publication	dataset compilation	hand pollination data 691	GloPL	Dryad Digital Repository	doi:10.5061/dryad.dt437	https://doi.org/10.5061/dryad.dt437	Phylogeny	SiteTree_VS	Dryad Digital Repository	doi:10.5061/dryad.dt437	https://doi.org/10.5061/dryad.dt437
Ganger_2000_publication	dataset compilation	hand pollination data 692	GloPL	Dryad Digital Repository	doi:10.5061/dryad.dt437	https://doi.org/10.5061/dryad.dt437	Phylogeny	SiteTree_VS	Dryad Digital Repository	doi:10.5061/dryad.dt437	https://doi.org/10.5061/dryad.dt437
Irwin_2000_publication	dataset compilation	hand pollination data 693	GloPL	Dryad Digital Repository	doi:10.5061/dryad.dt437	https://doi.org/10.5061/dryad.dt437	Phylogeny	SiteTree_VS	Dryad Digital Repository	doi:10.5061/dryad.dt437	https://doi.org/10.5061/dryad.dt437
Irwin_2000_publication	dataset compilation	hand pollination data 694	GloPL	Dryad Digital Repository	doi:10.5061/dryad.dt437	https://doi.org/10.5061/dryad.dt437	Phylogeny	SiteTree_VS	Dryad Digital Repository	doi:10.5061/dryad.dt437	https://doi.org/10.5061/dryad.dt437
Irwin_2000_publication	dataset compilation	hand pollination data 695	GloPL	Dryad Digital Repository	doi:10.5061/dryad.dt437	https://doi.org/10.5061/dryad.dt437	Phylogeny	SiteTree_VS	Dryad Digital Repository	doi:10.5061/dryad.dt437	https://doi.org/10.5061/dryad.dt437
Irwin_2000_publication	dataset compilation	hand pollination data 696	GloPL	Dryad Digital Repository	doi:10.5061/dryad.dt437	https://doi.org/10.5061/dryad.dt437	Phylogeny	SiteTree_VS	Dryad Digital Repository	doi:10.5061/dryad.dt437	https://doi.org/10.5061/dryad.dt437
Jacobi_et_al_2000_publication	dataset compilation	hand pollination data 697	GloPL	Dryad Digital Repository	doi:10.5061/dryad.dt437	https://doi.org/10.5061/dryad.dt437	Phylogeny	SiteTree_VS	Dryad Digital Repository	doi:10.5061/dryad.dt437	https://doi.org/10.5061/dryad.dt437
Jacobi_et_al_2000_publication	dataset compilation	hand pollination data 698	GloPL	Dryad Digital Repository	doi:10.5061/dryad.dt437	https://doi.org/10.5061/dryad.dt437	Phylogeny	SiteTree_VS	Dryad Digital Repository	doi:10.5061/dryad.dt437	https://doi.org/10.5061/dryad.dt437
Johnson_2000_publication	dataset compilation	hand pollination data 699	GloPL	Dryad Digital Repository	doi:10.5061/dryad.dt437	https://doi.org/10.5061/dryad.dt437	Phylogeny	SiteTree_VS	Dryad Digital Repository	doi:10.5061/dryad.dt437	https://doi.org/10.5061/dryad.dt437
Karrenberg_and_Jensen_2000_publication	dataset compilation	hand pollination data 700	GloPL	Dryad Digital Repository	doi:10.5061/dryad.dt437	https://doi.org/10.5061/dryad.dt437	Phylogeny	SiteTree_VS	Dryad Digital Repository	doi:10.5061/dryad.dt437	https://doi.org/10.5061/dryad.dt437
Karrenberg_and_Jensen_2000_publication	dataset compilation	hand pollination data 701	GloPL	Dryad Digital Repository	doi:10.5061/dryad.dt437	https://doi.org/10.5061/dryad.dt437	Phylogeny	SiteTree_VS	Dryad Digital Repository	doi:10.5061/dryad.dt437	https://doi.org/10.5061/dryad.dt437
Machado_and_Loiola_2000_publication	dataset compilation	hand pollination data 702	GloPL	Dryad Digital Repository	doi:10.5061/dryad.dt437	https://doi.org/10.5061/dryad.dt437	Phylogeny	SiteTree_VS	Dryad Digital Repository	doi:10.5061/dryad.dt437	https://doi.org/10.5061/dryad.dt437
Martinez-Palle_and_Aronne_2000_publication	dataset compilation	hand pollination data 703	GloPL	Dryad Digital Repository	doi:10.5061/dryad.dt437	https://doi.org/10.5061/dryad.dt437	Phylogeny	SiteTree_VS	Dryad Digital Repository	doi:10.5061/dryad.dt437	https://doi.org/10.5061/dryad.dt437
Martinez-Palle_and_Aronne_2000_publication	dataset compilation	hand pollination data 704	GloPL	Dryad Digital Repository	doi:10.5061/dryad.dt437	https://doi.org/10.5061/dryad.dt437	Phylogeny	SiteTree_VS	Dryad Digital Repository	doi:10.5061/dryad.dt437	https://doi.org/10.5061/dryad.dt437
Martinez-Palle_and_Aronne_2000_publication	dataset compilation	hand pollination data 705	GloPL	Dryad Digital Repository	doi:10.5061/dryad.dt437	https://doi.org/10.5061/dryad.dt437	Phylogeny	SiteTree_VS	Dryad Digital Repository	doi:10.5061/dryad.dt437	https://doi.org/10.5061/dryad.dt437
Martinez-Palle_and_Aronne_2000_publication	dataset compilation	hand pollination data 706	GloPL	Dryad Digital Repository	doi:10.5061/dryad.dt437	https://doi.org/10.5061/dryad.dt437	Phylogeny	SiteTree_VS	Dryad Digital Repository	doi:10.5061/dryad.dt437	https://doi.org/10.5061/dryad.dt437
Martinez-Palle_and_Aronne_2000_publication	dataset compilation	hand pollination data 707	GloPL	Dryad Digital Repository	doi:10.5061/dryad.dt437	https://doi.org/10.5061/dryad.dt437	Phylogeny	SiteTree_VS	Dryad Digital Repository	doi:10.5061/dryad.dt437	https://doi.org/10.5061/dryad.dt437
Martinez-Palle_and_Aronne_2000_publication	dataset compilation	hand pollination data 708	GloPL	Dryad Digital Repository	doi:10.5061/dryad.dt437	https://doi.org/10.5061/dryad.dt437	Phylogeny	SiteTree_VS	Dryad Digital Repository	doi:10.5061/dryad.dt437	https://doi.org/10.5061/dryad.dt437
Martinez-Palle_and_Aronne_2000_publication	dataset compilation	hand pollination data 709	GloPL	Dryad Digital Repository	doi:10.5061/dryad.dt437	https://doi.org/10.5061/dryad.dt437	Phylogeny	SiteTree_VS	Dryad Digital Repository	doi:10.5061/dryad.dt437	https://doi.org/10.5061/dryad.dt437
Matsumura_and_Washitani_2000_publication	dataset compilation	hand pollination data 710	GloPL	Dryad Digital Repository	doi:10.5061/dryad.dt437	https://doi.org/10.5061/dryad.dt437	Phylogeny	SiteTree_VS	Dryad Digital Repository	doi:10.5061/dryad.dt437	https://doi.org/10.5061/dryad.dt437
Matsumura_and_Washitani_2000_publication	dataset compilation	hand pollination data 711	GloPL	Dryad Digital Repository	doi:10.5061/dryad.dt437	https://doi.org/10.5061/dryad.dt437	Phylogeny	SiteTree_VS	Dryad Digital Repository	doi:10.5061/dryad.dt437	https://doi.org/10.5061/dryad.dt437
Mattila_and_Kuitunen_2000_publication	dataset compilation	hand pollination data 712	GloPL	Dryad Digital Repository	doi:10.5061/dryad.dt437	https://doi.org/10.5061/dryad.dt437	Phylogeny	SiteTree_VS	Dryad Digital Repository	doi:10.5061/dryad.dt437	https://doi.org/10.5061/dryad.dt437
Mattila_and_Kuitunen_2000_publication	dataset compilation	hand pollination data 713	GloPL	Dryad Digital Repository	doi:10.5061/dryad.dt437	https://doi.org/10.5061/dryad.dt437	Phylogeny	SiteTree_VS	Dryad Digital Repository	doi:10.5061/dryad.dt437	https://doi.org/10.5061/dryad.dt437
Mattila_and_Kuitunen_2000_publication	dataset compilation	hand pollination data 714	GloPL	Dryad Digital Repository	doi:10.5061/dryad.dt437	https://doi.org/10.5061/dryad.dt437	Phylogeny	SiteTree_VS	Dryad Digital Repository	doi:10.5061/dryad.dt437	https://doi.org/10.5061/dryad.dt437
Mattila_and_Kuitunen_2000_publication	dataset compilation	hand pollination data 715	GloPL	Dryad Digital Repository	doi:10.5061/dryad.dt437	https://doi.org/10.5061/dryad.dt437	Phylogeny	SiteTree_VS	Dryad Digital Repository	doi:10.5061/dryad.dt437	https://doi.org/10.5061/dryad.dt437
Mattila_and_Kuitunen_2000_publication	dataset compilation	hand pollination data 716	GloPL	Dryad Digital Repository	doi:10.5061/dryad.dt437	https://doi.org/10.5061/dryad.dt437	Phylogeny	SiteTree_VS	Dryad Digital Repository	doi:10.5061/dryad.dt437	https://doi.org/10.5061/dryad.dt437
Mattila_and_Kuitunen_2000_publication	dataset compilation	hand pollination data 717	GloPL	Dryad Digital Repository	doi:10.5061/dryad.dt437	https://doi.org/10.5061/dryad.dt437	Phylogeny	SiteTree_VS	Dryad Digital Repository	doi:10.5061/dryad.dt437	https://doi.org/10.5061/dryad.dt437
Mattila_and_Kuitunen_2000_publication	dataset compilation	hand pollination data 718	GloPL	Dryad Digital Repository	doi:10.5061/dryad.dt437	https://doi.org/10.5061/dryad.dt437	Phylogeny	SiteTree_VS	Dryad Digital Repository	doi:10.5061/dryad.dt437	https://doi.org/10.5061/dryad.dt437
Mattila_and_Kuitunen_2000_publication	dataset compilation	hand pollination data 719	GloPL	Dryad Digital Repository	doi:10.5061/dryad.dt437	https://doi.org/10.5061/dryad.dt437	Phylogeny	SiteTree_VS	Dryad Digital Repository	doi:10.5061/dryad.dt437	https://doi.org/10.5061/dryad.dt437
Medrano_et_al_2000_publication	dataset compilation	hand pollination data 720	GloPL	Dryad Digital Repository	doi:10.5061/dryad.dt437	https://doi.org/10.5061/dryad.dt437	Phylogeny	SiteTree_VS	Dryad Digital Repository	doi:10.5061/dryad.dt437	https://doi.org/10.5061/dryad.dt437
Medrano_et_al_2000_publication	dataset compilation	hand pollination data 721	GloPL	Dryad Digital Repository	doi:10.5061/dryad.dt437	https://doi.org/10.5061/dryad.dt437	Phylogeny	SiteTree_VS	Dryad Digital Repository	doi:10.5061/dryad.dt437	https://doi.org/10.5061/dryad.dt437
Medrano_et_al_2000_publication	dataset compilation	hand pollination data 722	GloPL	Dryad Digital Repository	doi:10.5061/dryad.dt437	https://doi.org/10.5061/dryad.dt437	Phylogeny	SiteTree_VS	Dryad Digital Repository	doi:10.5061/dryad.dt437	https://doi.org/10.5061/dryad.dt437
Medrano_et_al_2000_publication	dataset compilation	hand pollination data 723	GloPL	Dryad Digital Repository	doi:10.5061/dryad.dt437	https://doi.org/10.5061/dryad.dt437	Phylogeny	SiteTree_VS	Dryad Digital Repository	doi:10.5061/dryad.dt437	https://doi.org/10.5061/dryad.dt437
Medrano_et_al_2000_publication	dataset compilation	hand pollination data 724	GloPL	Dryad Digital Repository	doi:10.5061/dryad.dt437	https://doi.org/10.5061/dryad.dt437	Phylogeny	SiteTree_VS	Dryad Digital Repository	doi:10.5061/dryad.dt437	https://doi.org/10.5061/dryad.dt437
Medrano_et_al_2000_publication	dataset compilation	hand pollination data 725	GloPL	Dryad Digital Repository	doi:10.5061/dryad.dt437	https://doi.org/10.5061/dryad.dt437	Phylogeny	SiteTree_VS	Dryad Digital Repository	doi:10.5061/dryad.dt437	https://doi.org/10.5061/dryad.dt437
Medrano_et_al_2000_publication	dataset compilation	hand pollination data 726	GloPL	Dryad Digital Repository	doi:10.5061/dryad.dt437	https://doi.org/10.5061/dryad.dt437	Phylogeny	SiteTree_VS	Dryad Digital Repository	doi:10.5061/dryad.dt437	https://doi.org/10.5061/dryad.dt437
Medrano_et_al_2000_publication	dataset compilation	hand pollination data 727	GloPL	Dryad Digital Repository	doi:10.5061/dryad.dt437	https://doi.org/10.5061/dryad.dt437	Phylogeny	SiteTree_VS	Dryad Digital Repository	doi:10.5061/dryad.dt437	https://doi.org/10.5061/dryad.dt437
Medrano_et_al_2000_publication	dataset compilation	hand pollination data 728	GloPL	Dryad Digital Repository	doi:10.5061/dryad.dt437	https://doi.org/10.5061/dryad.dt437	Phylogeny	SiteTree_VS	Dryad Digital Repository	doi:10.5061/dryad.dt437	https://doi.org/10.5061/dryad.dt437
Medrano_et_al_2000_publication	dataset compilation	hand pollination data 729	GloPL	Dryad Digital Repository	doi:10.5061/dryad.dt437	https://doi.org/10.5061/dryad.dt437	Phylogeny	SiteTree_VS	Dryad Digital Repository	doi:10.5061/dryad.dt437	https://doi.org/10.5061/dryad.dt437
Medrano_et_al_2000_publication	dataset compilation	hand pollination data 730	GloPL	Dryad Digital Repository	doi:10.5061/dryad.dt437	https://doi.org/10.5061/dryad.dt437	Phylogeny	SiteTree_VS	Dryad Digital Repository	doi:10.5061/dryad.dt437	https://doi.org/10.5061/dryad.dt437
Medrano_et_al_2000_publication	dataset compilation	hand pollination data 731	GloPL	Dryad Digital Repository	doi:10.5061/dryad.dt437	https://doi.org/10.5061/dryad.dt437	Phylogeny	SiteTree_VS	Dryad Digital Repository	doi:10.5061/dryad.dt437	https://doi.org/10.5061/dryad.dt437
Medrano_et_al_2000_publication	dataset compilation	hand pollination data 732	GloPL	Dryad Digital Repository	doi:10.5061/dryad.dt437	https://doi.org/10.5061/dryad.dt437	Phylogeny	SiteTree_VS	Dryad Digital Repository	doi:10.5061/dryad.dt437	https://doi.org/10.5061/dryad.dt437
Medrano_et_al_2000_publication	dataset compilation	hand pollination data 733	GloPL	Dryad Digital Repository	doi:10.5061/dryad.dt437	https://doi.org/10.5061/dryad.dt437	Phylogeny	SiteTree_VS	Dryad Digital Repository	doi:10.5061/dryad.dt437	https://doi.org/10.5061/dryad.dt437
Medrano_et_al_2000_publication	dataset compilation	hand pollination data 734	GloPL	Dryad Digital Repository	doi:10.5061/dryad.dt437	https://doi.org/10.5061/dryad.dt437	Phylogeny	SiteTree_VS	Dryad Digital Repository	doi:10.5061/dryad.dt437	https://doi.org/10.5061/dryad.dt437
Medrano_et_al_2000_publication	dataset compilation	hand pollination data 735	GloPL	Dryad Digital Repository	doi:10.5061/dryad.dt437	https://doi.org/10.5061/dryad.dt437	Phylogeny	SiteTree_VS	Dryad Digital Repository	doi:10.5061/dryad.dt437	https://doi.org/10.5061/dryad.dt437
Medrano_et_al_2000_publication	dataset compilation	hand pollination data 736	GloPL	Dryad Digital Repository	doi:10.5061/dryad.dt437	https://doi.org/10.5061/dryad.dt437	Phylogeny	SiteTree_VS	Dryad Digital Repository	doi:10.5061/dryad.dt437	https://doi.org/10.5061/dryad.dt437
Medrano_et_al_2000_publication	dataset compilation	hand pollination data 737	GloPL	Dryad Digital Repository	doi:10.5061/dryad.dt437	https://doi.org/10.5061/dryad.dt437	Phylogeny	SiteTree_VS	Dryad Digital Repository	doi:10.5061/dryad.dt437	https://doi.org/10.5061/dryad.dt437
Melendez-Ackerman_et_al_2000_publication	dataset compilation	hand pollination data 738	GloPL	Dryad Digital Repository	doi:10.5061/dryad.dt437	https://doi.org/10.5061/dryad.dt437	Phylogeny	SiteTree_VS	Dryad Digital Repository	doi:10.5061/dryad.dt437	https://doi.org/10.5061/dryad.dt437
Melendez-Ackerman_et_al_2000_publication	dataset compilation	hand pollination data 739	GloPL	Dryad Digital Repository	doi:10.5061/dryad.dt437	https://doi.org/10.5061/dryad.dt437	Phylogeny	SiteTree_VS	Dryad Digital Repository	doi:10.5061/dryad.dt437	https://doi.org/10.5061/dryad.dt437
Mothershead_and_Marquis_2000_publication	dataset compilation	hand pollination data 740	GloPL	Dryad Digital Repository	doi:10.5061/dryad.dt437	https://doi.org/10.5061/dryad.dt437	Phylogeny	SiteTree_VS	Dryad Digital Repository	doi:10.5061/dryad.dt437	https://doi.org/10.5061/dryad.dt437
Mothershead_and_Marquis_2000_publication	dataset compilation	hand pollination data 741	GloPL	Dryad Digital Repository	doi:10.5061/dryad.dt437	https://doi.org/10.5061/dryad.dt437	Phylogeny	SiteTree_VS	Dryad Digital Repository	doi:10.5061/dryad.dt437	https://doi.org/10.5061/dryad.dt437
Ng_and_Corlett_2000_publication	dataset compilation	hand pollination data 742	GloPL	Dryad Digital Repository	doi:10.5061/dryad.dt437	https://doi.org/10.5061/dryad.dt437	Phylogeny	SiteTree_VS	Dryad Digital Repository	doi:10.5061/dryad.dt437	https://doi.org/10.5061/dryad.dt437
Ng_and_Corlett_2000_publication	dataset compilation	hand pollination data 743	GloPL	Dryad Digital Repository	doi:10.5061/dryad.dt437	https://doi.org/10.5061/dryad.dt437	Phylogeny	SiteTree_VS	Dryad Digital Repository	doi:10.5061/dryad.dt437	https://doi.org/10.5061/dryad.dt437
Ng_and_Corlett_2000_publication	dataset compilation	hand pollination data 744	GloPL	Dryad Digital Repository	doi:10.5061/dryad.dt437	https://doi.org/10.5061/dryad.dt437	Phylogeny	SiteTree_VS	Dryad Digital Repository	doi:10.5061/dryad.dt437	https://doi.org/10.5061/dryad.dt437
Ng_and_Corlett_2000_publication	dataset compilation	hand pollination data 745	GloPL	Dryad Digital Repository	doi:10.5061/dryad.dt437	https://doi.org/10.5061/dryad.dt437	Phylogeny	SiteTree_VS	Dryad Digital Repository	doi:10.5061/dryad.dt437	https://doi.org/10.5061/dryad.dt437
Ng_and_Corlett_2000_publication	dataset compilation	hand pollination data 746	GloPL	Dryad Digital Repository	doi:10.5061/dryad.dt437	https://doi.org/10.5061/dryad.dt437	Phylogeny	SiteTree_VS	Dryad Digital Repository	doi:10.5061/dryad.dt437	https://doi.org/10.5061/dryad.dt437
Ng_and_Corlett_2000_publication	dataset compilation	hand pollination data 747	GloPL	Dryad Digital Repository	doi:10.5061/dryad.dt437	https://doi.org/10.5061/dryad.dt437	Phylogeny	SiteTree_VS	Dryad Digital Repository	doi:10.5061/dryad.dt437	https://doi.org/10.5061/dryad.dt437
Piedade_Kiill_2000_publication	dataset compilation	hand pollination data 748	GloPL	Dryad Digital Repository	doi:10.5061/dryad.dt437	https://doi.org/10.5061/dryad.dt437	Phylogeny	SiteTree_VS	Dryad Digital Repository	doi:10.5061/dryad.dt437	https://doi.org/10.5061/dryad.dt437
Pombal_and_Morellato_2000_publication	dataset compilation	hand pollination data 749	GloPL	Dryad Digital Repository	doi:10.5061/dryad.dt437	https://doi.org/10.5061/dryad.dt437	Phylogeny	SiteTree_VS	Dryad Digital Repository	doi:10.5061/dryad.dt437	https://doi.org/10.5061/dryad.dt437
Pombal_and_Morellato_2000_publication	dataset compilation	hand pollination data 750	GloPL	Dryad Digital Repository	doi:10.5061/dryad.dt437	https://doi.org/10.5061/dryad.dt437	Phylogeny	SiteTree_VS	Dryad Digital Repository	doi:10.5061/dryad.dt437	https://doi.org/10.5061/dryad.dt437
Ramsey_and_Vaughton_2000_publication	dataset compilation	hand pollination data 751	GloPL	Dryad Digital Repository	doi:10.5061/dryad.dt437	https://doi.org/10.5061/dryad.dt437	Phylogeny	SiteTree_VS	Dryad Digital Repository	doi:10.5061/dryad.dt437	https://doi.org/10.5061/dryad.dt437
Ramsey_and_Vaughton_2000_publication	dataset compilation	hand pollination data 752	GloPL	Dryad Digital Repository	doi:10.5061/dryad.dt437	https://doi.org/10.5061/dryad.dt437	Phylogeny	SiteTree_VS	Dryad Digital Repository	doi:10.5061/dryad.dt437	https://doi.org/10.5061/dryad.dt437
Ramsey_and_Vaughton_2000_publication	dataset compilation	hand pollination data 753	GloPL	Dryad Digital Repository	doi:10.5061/dryad.dt437	https://doi.org/10.5061/dryad.dt437	Phylogeny	SiteTree_VS	Dryad Digital Repository	doi:10.5061/dryad.dt437	https://doi.org/10.5061/dryad.dt437
Ramsey_and_Vaughton_2000_publication	dataset compilation	hand pollination data 754	GloPL	Dryad Digital Repository	doi:10.5061/dryad.dt437	https://doi.org/10.5061/dryad.dt437	Phylogeny	SiteTree_VS	Dryad Digital Repository	doi:10.5061/dryad.dt437	https://doi.org/10.5061/dryad.dt437
Tamura_and_Kudo_2000_publication	dataset compilation	hand pollination data 755	GloPL	Dryad Digital Repository	doi:10.5061/dryad.dt437	https://doi.org/10.5061/dryad.dt437	Phylogeny	SiteTree_VS	Dryad Digital Repository	doi:10.5061/dryad.dt437	https://doi.org/10.5061/dryad.dt437
Tamura_and_Kudo_2000_publication	dataset compilation	hand pollination data 756	GloPL	Dryad Digital Repository	doi:10.5061/dryad.dt437	https://doi.org/10.5061/dryad.dt437	Phylogeny	SiteTree_VS	Dryad Digital Repository	doi:10.5061/dryad.dt437	https://doi.org/10.5061/dryad.dt437
Tamura_and_Kudo_2000_publication	dataset compilation	hand pollination data 757	GloPL	Dryad Digital Repository	doi:10.5061/dryad.dt437	https://doi.org/10.5061/dryad.dt437	Phylogeny	SiteTree_VS	Dryad Digital Repository	doi:10.5061/dryad.dt437	https://doi.org/10.5061/dryad.dt437
Tamura_and_Kudo_2000_publication	dataset compilation	hand pollination data 758	GloPL	Dryad Digital Repository	doi:10.5061/dryad.dt437	https://doi.org/10.5061/dryad.dt437	Phylogeny	SiteTree_VS	Dryad Digital Repository	doi:10.5061/dryad.dt437	https://doi.org/10.5061/dryad.dt437
Teixeira_and_Machado_2000_publication	dataset compilation	hand pollination data 759	GloPL	Dryad Digital Repository	doi:10.5061/dryad.dt437	https://doi.org/10.5061/dryad.dt437	Phylogeny	SiteTree_VS	Dryad Digital Repository	doi:10.5061/dryad.dt437	https://doi.org/10.5061/dryad.dt437
Winsor_et_al_2000_publication	dataset compilation	hand pollination data 760	GloPL	Dryad Digital Repository	doi:10.5061/dryad.dt437	https://doi.org/10.5061/dryad.dt437	Phylogeny	SiteTree_VS	Dryad Digital Repository	doi:10.5061/dryad.dt437	https://doi.org/10.5061/dryad.dt437
Winsor_et_al_2000_publication	dataset compilation	hand pollination data 761	GloPL	Dryad Digital Repository	doi:10.5061/dryad.dt437	https://doi.org/10.5061/dryad.dt437	Phylogeny	SiteTree_VS	Dryad Digital Repository	doi:10.5061/dryad.dt437	https://doi.org/10.5061/dryad.dt437
Winsor_et_al_2000_publication	dataset compilation	hand pollination data 762	GloPL	Dryad Digital Repository	doi:10.5061/dryad.dt437	https://doi.org/10.5061/dryad.dt437	Phylogeny	SiteTree_VS	Dryad Digital Repository	doi:10.5061/dryad.dt437	https://doi.org/10.5061/dryad.dt437
Yumoto_2000_publication	dataset compilation	hand pollination data 763	GloPL	Dryad Digital Repository	doi:10.5061/dryad.dt437	https://doi.org/10.5061/dryad.dt437	Phylogeny	SiteTree_VS	Dryad Digital Repository	doi:10.5061/dryad.dt437	https://doi.org/10.5061/dryad.dt437
Yumoto_2000_publication	dataset compilation	hand pollination data 764	GloPL	Dryad Digital Repository	doi:10.5061/dryad.dt437	https://doi.org/10.5061/dryad.dt437	Phylogeny	SiteTree_VS	Dryad Digital Repository	doi:10.5061/dryad.dt437	https://doi.org/10.5061/dryad.dt437
Abe_2001_publication	dataset compilation	hand pollination data 765	GloPL	Dryad Digital Repository	doi:10.5061/dryad.dt437	https://doi.org/10.5061/dryad.dt437	Phylogeny	SiteTree_VS	Dryad Digital Repository	doi:10.5061/dryad.dt437	https://doi.org/10.5061/dryad.dt437
Abe_2001_publication	dataset compilation	hand pollination data 766	GloPL	Dryad Digital Repository	doi:10.5061/dryad.dt437	https://doi.org/10.5061/dryad.dt437	Phylogeny	SiteTree_VS	Dryad Digital Repository	doi:10.5061/dryad.dt437	https://doi.org/10.5061/dryad.dt437
Aguilar_Bernardello_2001_publication	dataset compilation	hand pollination data 767	GloPL	Dryad Digital Repository	doi:10.5061/dryad.dt437	https://doi.org/10.5061/dryad.dt437	Phylogeny	SiteTree_VS	Dryad Digital Repository	doi:10.5061/dryad.dt437	https://doi.org/10.5061/dryad.dt437
Aizen_2001_publication	dataset compilation	hand pollination data 768	GloPL	Dryad Digital Repository	doi:10.5061/dryad.dt437	https://doi.org/10.5061/dryad.dt437	Phylogeny	SiteTree_VS	Dryad Digital Repository	doi:10.5061/dryad.dt437	https://doi.org/10.5061/dryad.dt437
Aizen_2001_publication	dataset compilation	hand pollination data 769	GloPL	Dryad Digital Repository	doi:10.5061/dryad.dt437	https://doi.org/10.5061/dryad.dt437	Phylogeny	SiteTree_VS	Dryad Digital Repository	doi:10.5061/dryad.dt437	https://doi.org/10.5061/dryad.dt437
Albert_et_al_2001_publication	dataset compilation	hand pollination data 770	GloPL	Dryad Digital Repository	doi:10.5061/dryad.dt437	https://doi.org/10.5061/dryad.dt437	Phylogeny	SiteTree_VS	Dryad Digital Repository	doi:10.5061/dryad.dt437	https://doi.org/10.5061/dryad.dt437
Badano_Schlumpberger_2001_publication	dataset compilation	hand pollination data 771	GloPL	Dryad Digital Repository	doi:10.5061/dryad.dt437	https://doi.org/10.5061/dryad.dt437	Phylogeny	SiteTree_VS	Dryad Digital Repository	doi:10.5061/dryad.dt437	https://doi.org/10.5061/dryad.dt437
Badano_Schlumpberger_2001_publication	dataset compilation	hand pollination data 772	GloPL	Dryad Digital Repository	doi:10.5061/dryad.dt437	https://doi.org/10.5061/dryad.dt437	Phylogeny	SiteTree_VS	Dryad Digital Repository	doi:10.5061/dryad.dt437	https://doi.org/10.5061/dryad.dt437
Barros_2001_publication	dataset compilation	hand pollination data 773	GloPL	Dryad Digital Repository	doi:10.5061/dryad.dt437	https://doi.org/10.5061/dryad.dt437	Phylogeny	SiteTree_VS	Dryad Digital Repository	doi:10.5061/dryad.dt437	https://doi.org/10.5061/dryad.dt437
Barros_2001_publication	dataset compilation	hand pollination data 774	GloPL	Dryad Digital Repository	doi:10.5061/dryad.dt437	https://doi.org/10.5061/dryad.dt437	Phylogeny	SiteTree_VS	Dryad Digital Repository	doi:10.5061/dryad.dt437	https://doi.org/10.5061/dryad.dt437
Dutra_and_Machado_2001_publication	dataset compilation	hand pollination data 775	GloPL	Dryad Digital Repository	doi:10.5061/dryad.dt437	https://doi.org/10.5061/dryad.dt437	Phylogeny	SiteTree_VS	Dryad Digital Repository	doi:10.5061/dryad.dt437	https://doi.org/10.5061/dryad.dt437
Fleming_et_al_2001_publication	dataset compilation	hand pollination data 776	GloPL	Dryad Digital Repository	doi:10.5061/dryad.dt437	https://doi.org/10.5061/dryad.dt437	Phylogeny	SiteTree_VS	Dryad Digital Repository	doi:10.5061/dryad.dt437	https://doi.org/10.5061/dryad.dt437
Fleming_et_al_2001_publication	dataset compilation	hand pollination data 777	GloPL	Dryad Digital Repository	doi:10.5061/dryad.dt437	https://doi.org/10.5061/dryad.dt437	Phylogeny	SiteTree_VS	Dryad Digital Repository	doi:10.5061/dryad.dt437	https://doi.org/10.5061/dryad.dt437
Fleming_et_al_2001_publication	dataset compilation	hand pollination data 778	GloPL	Dryad Digital Repository	doi:10.5061/dryad.dt437	https://doi.org/10.5061/dryad.dt437	Phylogeny	SiteTree_VS	Dryad Digital Repository	doi:10.5061/dryad.dt437	https://doi.org/10.5061/dryad.dt437
Fleming_et_al_2001_publication	dataset compilation	hand pollination data 779	GloPL	Dryad Digital Repository	doi:10.5061/dryad.dt437	https://doi.org/10.5061/dryad.dt437	Phylogeny	SiteTree_VS	Dryad Digital Repository	doi:10.5061/dryad.dt437	https://doi.org/10.5061/dryad.dt437
Fleming_et_al_2001_publication	dataset compilation	hand pollination data 780	GloPL	Dryad Digital Repository	doi:10.5061/dryad.dt437	https://doi.org/10.5061/dryad.dt437	Phylogeny	SiteTree_VS	Dryad Digital Repository	doi:10.5061/dryad.dt437	https://doi.org/10.5061/dryad.dt437
Fleming_et_al_2001_publication	dataset compilation	hand pollination data 781	GloPL	Dryad Digital Repository	doi:10.5061/dryad.dt437	https://doi.org/10.5061/dryad.dt437	Phylogeny	SiteTree_VS	Dryad Digital Repository	doi:10.5061/dryad.dt437	https://doi.org/10.5061/dryad.dt437
Fleming_et_al_2001_publication	dataset compilation	hand pollination data 782	GloPL	Dryad Digital Repository	doi:10.5061/dryad.dt437	https://doi.org/10.5061/dryad.dt437	Phylogeny	SiteTree_VS	Dryad Digital Repository	doi:10.5061/dryad.dt437	https://doi.org/10.5061/dryad.dt437
Fleming_et_al_2001_publication	dataset compilation	hand pollination data 783	GloPL	Dryad Digital Repository	doi:10.5061/dryad.dt437	https://doi.org/10.5061/dryad.dt437	Phylogeny	SiteTree_VS	Dryad Digital Repository	doi:10.5061/dryad.dt437	https://doi.org/10.5061/dryad.dt437
Fleming_et_al_2001_publication	dataset compilation	hand pollination data 784	GloPL	Dryad Digital Repository	doi:10.5061/dryad.dt437	https://doi.org/10.5061/dryad.dt437	Phylogeny	SiteTree_VS	Dryad Digital Repository	doi:10.5061/dryad.dt437	https://doi.org/10.5061/dryad.dt437
Freitas_et_al_2001_publication	dataset compilation	hand pollination data 785	GloPL	Dryad Digital Repository	doi:10.5061/dryad.dt437	https://doi.org/10.5061/dryad.dt437	Phylogeny	SiteTree_VS	Dryad Digital Repository	doi:10.5061/dryad.dt437	https://doi.org/10.5061/dryad.dt437
Fuzeto_et_al_2001_publication	dataset compilation	hand pollination data 786	GloPL	Dryad Digital Repository	doi:10.5061/dryad.dt437	https://doi.org/10.5061/dryad.dt437	Phylogeny	SiteTree_VS	Dryad Digital Repository	doi:10.5061/dryad.dt437	https://doi.org/10.5061/dryad.dt437
Gibbs_and_Talavera_2001_publication	dataset compilation	hand pollination data 787	GloPL	Dryad Digital Repository	doi:10.5061/dryad.dt437	https://doi.org/10.5061/dryad.dt437	Phylogeny	SiteTree_VS	Dryad Digital Repository	doi:10.5061/dryad.dt437	https://doi.org/10.5061/dryad.dt437
Goldenberg_and_Varassin_2001_publication	dataset compilation	hand pollination data 788	GloPL	Dryad Digital Repository	doi:10.5061/dryad.dt437	https://doi.org/10.5061/dryad.dt437	Phylogeny	SiteTree_VS	Dryad Digital Repository	doi:10.5061/dryad.dt437	https://doi.org/10.5061/dryad.dt437
Goldenberg_and_Varassin_2001_publication	dataset compilation	hand pollination data 789	GloPL	Dryad Digital Repository	doi:10.5061/dryad.dt437	https://doi.org/10.5061/dryad.dt437	Phylogeny	SiteTree_VS	Dryad Digital Repository	doi:10.5061/dryad.dt437	https://doi.org/10.5061/dryad.dt437
Goldenberg_and_Varassin_2001_publication	dataset compilation	hand pollination data 790	GloPL	Dryad Digital Repository	doi:10.5061/dryad.dt437	https://doi.org/10.5061/dryad.dt437	Phylogeny	SiteTree_VS	Dryad Digital Repository	doi:10.5061/dryad.dt437	https://doi.org/10.5061/dryad.dt437
Goldenberg_and_Varassin_2001_publication	dataset compilation	hand pollination data 791	GloPL	Dryad Digital Repository	doi:10.5061/dryad.dt437	https://doi.org/10.5061/dryad.dt437	Phylogeny	SiteTree_VS	Dryad Digital Repository	doi:10.5061/dryad.dt437	https://doi.org/10.5061/dryad.dt437
Goldenberg_and_Varassin_2001_publication	dataset compilation	hand pollination data 792	GloPL	Dryad Digital Repository	doi:10.5061/dryad.dt437	https://doi.org/10.5061/dryad.dt437	Phylogeny	SiteTree_VS	Dryad Digital Repository	doi:10.5061/dryad.dt437	https://doi.org/10.5061/dryad.dt437
Goldenberg_and_Varassin_2001_publication	dataset compilation	hand pollination data 793	GloPL	Dryad Digital Repository	doi:10.5061/dryad.dt437	https://doi.org/10.5061/dryad.dt437	Phylogeny	SiteTree_VS	Dryad Digital Repository	doi:10.5061/dryad.dt437	https://doi.org/10.5061/dryad.dt437
Goldenberg_and_Varassin_2001_publication	dataset compilation	hand pollination data 794	GloPL	Dryad Digital Repository	doi:10.5061/dryad.dt437	https://doi.org/10.5061/dryad.dt437	Phylogeny	SiteTree_VS	Dryad Digital Repository	doi:10.5061/dryad.dt437	https://doi.org/10.5061/dryad.dt437
Goodwillie_2001_publication	dataset compilation	hand pollination data 795	GloPL	Dryad Digital Repository	doi:10.5061/dryad.dt437	https://doi.org/10.5061/dryad.dt437	Phylogeny	SiteTree_VS	Dryad Digital Repository	doi:10.5061/dryad.dt437	https://doi.org/10.5061/dryad.dt437
Goodwillie_2001_publication	dataset compilation	hand pollination data 796	GloPL	Dryad Digital Repository	doi:10.5061/dryad.dt437	https://doi.org/10.5061/dryad.dt437	Phylogeny	SiteTree_VS	Dryad Digital Repository	doi:10.5061/dryad.dt437	https://doi.org/10.5061/dryad.dt437
Goodwillie_2001_publication	dataset compilation	hand pollination data 797	GloPL	Dryad Digital Repository	doi:10.5061/dryad.dt437	https://doi.org/10.5061/dryad.dt437	Phylogeny	SiteTree_VS	Dryad Digital Repository	doi:10.5061/dryad.dt437	https://doi.org/10.5061/dryad.dt437
Goodwillie_2001_publication	dataset compilation	hand pollination data 798	GloPL	Dryad Digital Repository	doi:10.5061/dryad.dt437	https://doi.org/10.5061/dryad.dt437	Phylogeny	SiteTree_VS	Dryad Digital Repository	doi:10.5061/dryad.dt437	https://doi.org/10.5061/dryad.dt437
Goodwillie_2001_publication	dataset compilation	hand pollination data 799	GloPL	Dryad Digital Repository	doi:10.5061/dryad.dt437	https://doi.org/10.5061/dryad.dt437	Phylogeny	SiteTree_VS	Dryad Digital Repository	doi:10.5061/dryad.dt437	https://doi.org/10.5061/dryad.dt437
Goodwillie_2001_publication	dataset compilation	hand pollination data 800	GloPL	Dryad Digital Repository	doi:10.5061/dryad.dt437	https://doi.org/10.5061/dryad.dt437	Phylogeny	SiteTree_VS	Dryad Digital Repository	doi:10.5061/dryad.dt437	https://doi.org/10.5061/dryad.dt437
Goodwillie_2001_publication	dataset compilation	hand pollination data 801	GloPL	Dryad Digital Repository	doi:10.5061/dryad.dt437	https://doi.org/10.5061/dryad.dt437	Phylogeny	SiteTree_VS	Dryad Digital Repository	doi:10.5061/dryad.dt437	https://doi.org/10.5061/dryad.dt437
Goodwillie_2001_publication	dataset compilation	hand pollination data 802	GloPL	Dryad Digital Repository	doi:10.5061/dryad.dt437	https://doi.org/10.5061/dryad.dt437	Phylogeny	SiteTree_VS	Dryad Digital Repository	doi:10.5061/dryad.dt437	https://doi.org/10.5061/dryad.dt437
Goodwillie_2001_publication	dataset compilation	hand pollination data 803	GloPL	Dryad Digital Repository	doi:10.5061/dryad.dt437	https://doi.org/10.5061/dryad.dt437	Phylogeny	SiteTree_VS	Dryad Digital Repository	doi:10.5061/dryad.dt437	https://doi.org/10.5061/dryad.dt437
Goodwillie_2001_publication	dataset compilation	hand pollination data 804	GloPL	Dryad Digital Repository	doi:10.5061/dryad.dt437	https://doi.org/10.5061/dryad.dt437	Phylogeny	SiteTree_VS	Dryad Digital Repository	doi:10.5061/dryad.dt437	https://doi.org/10.5061/dryad.dt437
Goodwillie_2001_publication	dataset compilation	hand pollination data 805	GloPL	Dryad Digital Repository	doi:10.5061/dryad.dt437	https://doi.org/10.5061/dryad.dt437	Phylogeny	SiteTree_VS	Dryad Digital Repository	doi:10.5061/dryad.dt437	https://doi.org/10.5061/dryad.dt437
Goodwillie_2001_publication	dataset compilation	hand pollination data 806	GloPL	Dryad Digital Repository	doi:10.5061/dryad.dt437	https://doi.org/10.5061/dryad.dt437	Phylogeny	SiteTree_VS	Dryad Digital Repository	doi:10.5061/dryad.dt437	https://doi.org/10.5061/dryad.dt437
Goodwillie_2001_publication	dataset compilation	hand pollination data 807	GloPL	Dryad Digital Repository	doi:10.5061/dryad.dt437	https://doi.org/10.5061/dryad.dt437	Phylogeny	SiteTree_VS	Dryad Digital Repository	doi:10.5061/dryad.dt437	https://doi.org/10.5061/dryad.dt437
Goodwillie_2001_publication	dataset compilation	hand pollination data 808	GloPL	Dryad Digital Repository	doi:10.5061/dryad.dt437	https://doi.org/10.5061/dryad.dt437	Phylogeny	SiteTree_VS	Dryad Digital Repository	doi:10.5061/dryad.dt437	https://doi.org/10.5061/dryad.dt437
Goodwillie_2001_publication	dataset compilation	hand pollination data 809	GloPL	Dryad Digital Repository	doi:10.5061/dryad.dt437	https://doi.org/10.5061/dryad.dt437	Phylogeny	SiteTree_VS	Dryad Digital Repository	doi:10.5061/dryad.dt437	https://doi.org/10.5061/dryad.dt437
Goodwillie_2001_publication	dataset compilation	hand pollination data 810	GloPL	Dryad Digital Repository	doi:10.5061/dryad.dt437	https://doi.org/10.5061/dryad.dt437	Phylogeny	SiteTree_VS	Dryad Digital Repository	doi:10.5061/dryad.dt437	https://doi.org/10.5061/dryad.dt437
Goodwillie_2001_publication	dataset compilation	hand pollination data 811	GloPL	Dryad Digital Repository	doi:10.5061/dryad.dt437	https://doi.org/10.5061/dryad.dt437	Phylogeny	SiteTree_VS	Dryad Digital Repository	doi:10.5061/dryad.dt437	https://doi.org/10.5061/dryad.dt437
Goodwillie_2001_publication	dataset compilation	hand pollination data 812	GloPL	Dryad Digital Repository	doi:10.5061/dryad.dt437	https://doi.org/10.5061/dryad.dt437	Phylogeny	SiteTree_VS	Dryad Digital Repository	doi:10.5061/dryad.dt437	https://doi.org/10.5061/dryad.dt437
Guilherme_Ressel_2001_publication	dataset compilation	hand pollination data 813	GloPL	Dryad Digital Repository	doi:10.5061/dryad.dt437	https://doi.org/10.5061/dryad.dt437	Phylogeny	SiteTree_VS	Dryad Digital Repository	doi:10.5061/dryad.dt437	https://doi.org/10.5061/dryad.dt437
Herrera_et_al_2001_publication	dataset compilation	hand pollination data 814	GloPL	Dryad Digital Repository	doi:10.5061/dryad.dt437	https://doi.org/10.5061/dryad.dt437	Phylogeny	SiteTree_VS	Dryad Digital Repository	doi:10.5061/dryad.dt437	https://doi.org/10.5061/dryad.dt437
Herrera_et_al_2001_publication	dataset compilation	hand pollination data 815	GloPL	Dryad Digital Repository	doi:10.5061/dryad.dt437	https://doi.org/10.5061/dryad.dt437	Phylogeny	SiteTree_VS	Dryad Digital Repository	doi:10.5061/dryad.dt437	https://doi.org/10.5061/dryad.dt437
Herrera_et_al_2001_publication	dataset compilation	hand pollination data 816	GloPL	Dryad Digital Repository	doi:10.5061/dryad.dt437	https://doi.org/10.5061/dryad.dt437	Phylogeny	SiteTree_VS	Dryad Digital Repository	doi:10.5061/dryad.dt437	https://doi.org/10.5061/dryad.dt437
Herrera_et_al_2001_publication	dataset compilation	hand pollination data 817	GloPL	Dryad Digital Repository	doi:10.5061/dryad.dt437	https://doi.org/10.5061/dryad.dt437	Phylogeny	SiteTree_VS	Dryad Digital Repository	doi:10.5061/dryad.dt437	https://doi.org/10.5061/dryad.dt437
Kudo_et_al_2001_publication	dataset compilation	hand pollination data 818	GloPL	Dryad Digital Repository	doi:10.5061/dryad.dt437	https://doi.org/10.5061/dryad.dt437	Phylogeny	SiteTree_VS	Dryad Digital Repository	doi:10.5061/dryad.dt437	https://doi.org/10.5061/dryad.dt437
Kudo_et_al_2001_publication	dataset compilation	hand pollination data 819	GloPL	Dryad Digital Repository	doi:10.5061/dryad.dt437	https://doi.org/10.5061/dryad.dt437	Phylogeny	SiteTree_VS	Dryad Digital Repository	doi:10.5061/dryad.dt437	https://doi.org/10.5061/dryad.dt437
Kudo_et_al_2001_publication	dataset compilation	hand pollination data 820	GloPL	Dryad Digital Repository	doi:10.5061/dryad.dt437	https://doi.org/10.5061/dryad.dt437	Phylogeny	SiteTree_VS	Dryad Digital Repository	doi:10.5061/dryad.dt437	https://doi.org/10.5061/dryad.dt437
Li_et_al_2001_publication	dataset compilation	hand pollination data 821	GloPL	Dryad Digital Repository	doi:10.5061/dryad.dt437	https://doi.org/10.5061/dryad.dt437	Phylogeny	SiteTree_VS	Dryad Digital Repository	doi:10.5061/dryad.dt437	https://doi.org/10.5061/dryad.dt437
Li_et_al_2001_publication	dataset compilation	hand pollination data 822	GloPL	Dryad Digital Repository	doi:10.5061/dryad.dt437	https://doi.org/10.5061/dryad.dt437	Phylogeny	SiteTree_VS	Dryad Digital Repository	doi:10.5061/dryad.dt437	https://doi.org/10.5061/dryad.dt437
Pelletier_et_al_2001_publication	dataset compilation	hand pollination data 823	GloPL	Dryad Digital Repository	doi:10.5061/dryad.dt437	https://doi.org/10.5061/dryad.dt437	Phylogeny	SiteTree_VS	Dryad Digital Repository	doi:10.5061/dryad.dt437	https://doi.org/10.5061/dryad.dt437
Pelletier_et_al_2001_publication	dataset compilation	hand pollination data 824	GloPL	Dryad Digital Repository	doi:10.5061/dryad.dt437	https://doi.org/10.5061/dryad.dt437	Phylogeny	SiteTree_VS	Dryad Digital Repository	doi:10.5061/dryad.dt437	https://doi.org/10.5061/dryad.dt437
Quirino_Machado_2001_publication	dataset compilation	hand pollination data 825	GloPL	Dryad Digital Repository	doi:10.5061/dryad.dt437	https://doi.org/10.5061/dryad.dt437	Phylogeny	SiteTree_VS	Dryad Digital Repository	doi:10.5061/dryad.dt437	https://doi.org/10.5061/dryad.dt437
Quirino_Machado_2001_publication	dataset compilation	hand pollination data 826	GloPL	Dryad Digital Repository	doi:10.5061/dryad.dt437	https://doi.org/10.5061/dryad.dt437	Phylogeny	SiteTree_VS	Dryad Digital Repository	doi:10.5061/dryad.dt437	https://doi.org/10.5061/dryad.dt437
Stehmann_and_Semir_2001_publication	dataset compilation	hand pollination data 827	GloPL	Dryad Digital Repository	doi:10.5061/dryad.dt437	https://doi.org/10.5061/dryad.dt437	Phylogeny	SiteTree_VS	Dryad Digital Repository	doi:10.5061/dryad.dt437	https://doi.org/10.5061/dryad.dt437
Totland_2001_publication	dataset compilation	hand pollination data 828	GloPL	Dryad Digital Repository	doi:10.5061/dryad.dt437	https://doi.org/10.5061/dryad.dt437	Phylogeny	SiteTree_VS	Dryad Digital Repository	doi:10.5061/dryad.dt437	https://doi.org/10.5061/dryad.dt437
Totland_2001_publication	dataset compilation	hand pollination data 829	GloPL	Dryad Digital Repository	doi:10.5061/dryad.dt437	https://doi.org/10.5061/dryad.dt437	Phylogeny	SiteTree_VS	Dryad Digital Repository	doi:10.5061/dryad.dt437	https://doi.org/10.5061/dryad.dt437
Totland_2001_publication	dataset compilation	hand pollination data 830	GloPL	Dryad Digital Repository	doi:10.5061/dryad.dt437	https://doi.org/10.5061/dryad.dt437	Phylogeny	SiteTree_VS	Dryad Digital Repository	doi:10.5061/dryad.dt437	https://doi.org/10.5061/dryad.dt437
Totland_2001_publication	dataset compilation	hand pollination data 831	GloPL	Dryad Digital Repository	doi:10.5061/dryad.dt437	https://doi.org/10.5061/dryad.dt437	Phylogeny	SiteTree_VS	Dryad Digital Repository	doi:10.5061/dryad.dt437	https://doi.org/10.5061/dryad.dt437
Totland_and_Sottocornola_2001_publication	dataset compilation	hand pollination data 832	GloPL	Dryad Digital Repository	doi:10.5061/dryad.dt437	https://doi.org/10.5061/dryad.dt437	Phylogeny	SiteTree_VS	Dryad Digital Repository	doi:10.5061/dryad.dt437	https://doi.org/10.5061/dryad.dt437
Totland_and_Sottocornola_2001_publication	dataset compilation	hand pollination data 833	GloPL	Dryad Digital Repository	doi:10.5061/dryad.dt437	https://doi.org/10.5061/dryad.dt437	Phylogeny	SiteTree_VS	Dryad Digital Repository	doi:10.5061/dryad.dt437	https://doi.org/10.5061/dryad.dt437
Wilson_2001_publication	dataset compilation	hand pollination data 834	GloPL	Dryad Digital Repository	doi:10.5061/dryad.dt437	https://doi.org/10.5061/dryad.dt437	Phylogeny	SiteTree_VS	Dryad Digital Repository	doi:10.5061/dryad.dt437	https://doi.org/10.5061/dryad.dt437
Wilson_2001_publication	dataset compilation	hand pollination data 835	GloPL	Dryad Digital Repository	doi:10.5061/dryad.dt437	https://doi.org/10.5061/dryad.dt437	Phylogeny	SiteTree_VS	Dryad Digital Repository	doi:10.5061/dryad.dt437	https://doi.org/10.5061/dryad.dt437
Wilson_2001_publication	dataset compilation	hand pollination data 836	GloPL	Dryad Digital Repository	doi:10.5061/dryad.dt437	https://doi.org/10.5061/dryad.dt437	Phylogeny	SiteTree_VS	Dryad Digital Repository	doi:10.5061/dryad.dt437	https://doi.org/10.5061/dryad.dt437
Wilson_2001_publication	dataset compilation	hand pollination data 837	GloPL	Dryad Digital Repository	doi:10.5061/dryad.dt437	https://doi.org/10.5061/dryad.dt437	Phylogeny	SiteTree_VS	Dryad Digital Repository	doi:10.5061/dryad.dt437	https://doi.org/10.5061/dryad.dt437
Wolf_and_Harrison_2001_publication	dataset compilation	hand pollination data 838	GloPL	Dryad Digital Repository	doi:10.5061/dryad.dt437	https://doi.org/10.5061/dryad.dt437	Phylogeny	SiteTree_VS	Dryad Digital Repository	doi:10.5061/dryad.dt437	https://doi.org/10.5061/dryad.dt437
Wolf_and_Harrison_2001_publication	dataset compilation	hand pollination data 839	GloPL	Dryad Digital Repository	doi:10.5061/dryad.dt437	https://doi.org/10.5061/dryad.dt437	Phylogeny	SiteTree_VS	Dryad Digital Repository	doi:10.5061/dryad.dt437	https://doi.org/10.5061/dryad.dt437
Wolf_and_Harrison_2001_publication	dataset compilation	hand pollination data 840	GloPL	Dryad Digital Repository	doi:10.5061/dryad.dt437	https://doi.org/10.5061/dryad.dt437	Phylogeny	SiteTree_VS	Dryad Digital Repository	doi:10.5061/dryad.dt437	https://doi.org/10.5061/dryad.dt437
Wolf_and_Harrison_2001_publication	dataset compilation	hand pollination data 841	GloPL	Dryad Digital Repository	doi:10.5061/dryad.dt437	https://doi.org/10.5061/dryad.dt437	Phylogeny	SiteTree_VS	Dryad Digital Repository	doi:10.5061/dryad.dt437	https://doi.org/10.5061/dryad.dt437
Wolf_and_Harrison_2001_publication	dataset compilation	hand pollination data 842	GloPL	Dryad Digital Repository	doi:10.5061/dryad.dt437	https://doi.org/10.5061/dryad.dt437	Phylogeny	SiteTree_VS	Dryad Digital Repository	doi:10.5061/dryad.dt437	https://doi.org/10.5061/dryad.dt437
Wolf_and_Harrison_2001_publication	dataset compilation	hand pollination data 843	GloPL	Dryad Digital Repository	doi:10.5061/dryad.dt437	https://doi.org/10.5061/dryad.dt437	Phylogeny	SiteTree_VS	Dryad Digital Repository	doi:10.5061/dryad.dt437	https://doi.org/10.5061/dryad.dt437
Alexandersson_and_Johnson_2002_publication	dataset compilation	hand pollination data 844	GloPL	Dryad Digital Repository	doi:10.5061/dryad.dt437	https://doi.org/10.5061/dryad.dt437	Phylogeny	SiteTree_VS	Dryad Digital Repository	doi:10.5061/dryad.dt437	https://doi.org/10.5061/dryad.dt437
Barros_2002_publication	dataset compilation	hand pollination data 845	GloPL	Dryad Digital Repository	doi:10.5061/dryad.dt437	https://doi.org/10.5061/dryad.dt437	Phylogeny	SiteTree_VS	Dryad Digital Repository	doi:10.5061/dryad.dt437	https://doi.org/10.5061/dryad.dt437
Barros_2002_publication	dataset compilation	hand pollination data 846	GloPL	Dryad Digital Repository	doi:10.5061/dryad.dt437	https://doi.org/10.5061/dryad.dt437	Phylogeny	SiteTree_VS	Dryad Digital Repository	doi:10.5061/dryad.dt437	https://doi.org/10.5061/dryad.dt437
Barros_2002_publication	dataset compilation	hand pollination data 847	GloPL	Dryad Digital Repository	doi:10.5061/dryad.dt437	https://doi.org/10.5061/dryad.dt437	Phylogeny	SiteTree_VS	Dryad Digital Repository	doi:10.5061/dryad.dt437	https://doi.org/10.5061/dryad.dt437
Barros_2002_publication	dataset compilation	hand pollination data 848	GloPL	Dryad Digital Repository	doi:10.5061/dryad.dt437	https://doi.org/10.5061/dryad.dt437	Phylogeny	SiteTree_VS	Dryad Digital Repository	doi:10.5061/dryad.dt437	https://doi.org/10.5061/dryad.dt437
Debandi_et_al_2002_publication	dataset compilation	hand pollination data 849	GloPL	Dryad Digital Repository	doi:10.5061/dryad.dt437	https://doi.org/10.5061/dryad.dt437	Phylogeny	SiteTree_VS	Dryad Digital Repository	doi:10.5061/dryad.dt437	https://doi.org/10.5061/dryad.dt437
Donaldson_2002_publication	dataset compilation	hand pollination data 850	GloPL	Dryad Digital Repository	doi:10.5061/dryad.dt437	https://doi.org/10.5061/dryad.dt437	Phylogeny	SiteTree_VS	Dryad Digital Repository	doi:10.5061/dryad.dt437	https://doi.org/10.5061/dryad.dt437
Donaldson_2002_publication	dataset compilation	hand pollination data 851	GloPL	Dryad Digital Repository	doi:10.5061/dryad.dt437	https://doi.org/10.5061/dryad.dt437	Phylogeny	SiteTree_VS	Dryad Digital Repository	doi:10.5061/dryad.dt437	https://doi.org/10.5061/dryad.dt437
Donaldson_2002_publication	dataset compilation	hand pollination data 852	GloPL	Dryad Digital Repository	doi:10.5061/dryad.dt437	https://doi.org/10.5061/dryad.dt437	Phylogeny	SiteTree_VS	Dryad Digital Repository	doi:10.5061/dryad.dt437	https://doi.org/10.5061/dryad.dt437
Donaldson_2002_publication	dataset compilation	hand pollination data 853	GloPL	Dryad Digital Repository	doi:10.5061/dryad.dt437	https://doi.org/10.5061/dryad.dt437	Phylogeny	SiteTree_VS	Dryad Digital Repository	doi:10.5061/dryad.dt437	https://doi.org/10.5061/dryad.dt437
Donaldson_2002_publication	dataset compilation	hand pollination data 854	GloPL	Dryad Digital Repository	doi:10.5061/dryad.dt437	https://doi.org/10.5061/dryad.dt437	Phylogeny	SiteTree_VS	Dryad Digital Repository	doi:10.5061/dryad.dt437	https://doi.org/10.5061/dryad.dt437
Donaldson_2002_publication	dataset compilation	hand pollination data 855	GloPL	Dryad Digital Repository	doi:10.5061/dryad.dt437	https://doi.org/10.5061/dryad.dt437	Phylogeny	SiteTree_VS	Dryad Digital Repository	doi:10.5061/dryad.dt437	https://doi.org/10.5061/dryad.dt437
Donaldson_2002_publication	dataset compilation	hand pollination data 856	GloPL	Dryad Digital Repository	doi:10.5061/dryad.dt437	https://doi.org/10.5061/dryad.dt437	Phylogeny	SiteTree_VS	Dryad Digital Repository	doi:10.5061/dryad.dt437	https://doi.org/10.5061/dryad.dt437
Ehlers_et_al_2002_publication	dataset compilation	hand pollination data 857	GloPL	Dryad Digital Repository	doi:10.5061/dryad.dt437	https://doi.org/10.5061/dryad.dt437	Phylogeny	SiteTree_VS	Dryad Digital Repository	doi:10.5061/dryad.dt437	https://doi.org/10.5061/dryad.dt437
Ehlers_et_al_2002_publication	dataset compilation	hand pollination data 858	GloPL	Dryad Digital Repository	doi:10.5061/dryad.dt437	https://doi.org/10.5061/dryad.dt437	Phylogeny	SiteTree_VS	Dryad Digital Repository	doi:10.5061/dryad.dt437	https://doi.org/10.5061/dryad.dt437
Ehlers_et_al_2002_publication	dataset compilation	hand pollination data 859	GloPL	Dryad Digital Repository	doi:10.5061/dryad.dt437	https://doi.org/10.5061/dryad.dt437	Phylogeny	SiteTree_VS	Dryad Digital Repository	doi:10.5061/dryad.dt437	https://doi.org/10.5061/dryad.dt437
Ehlers_et_al_2002_publication	dataset compilation	hand pollination data 860	GloPL	Dryad Digital Repository	doi:10.5061/dryad.dt437	https://doi.org/10.5061/dryad.dt437	Phylogeny	SiteTree_VS	Dryad Digital Repository	doi:10.5061/dryad.dt437	https://doi.org/10.5061/dryad.dt437
Ehlers_et_al_2002_publication	dataset compilation	hand pollination data 861	GloPL	Dryad Digital Repository	doi:10.5061/dryad.dt437	https://doi.org/10.5061/dryad.dt437	Phylogeny	SiteTree_VS	Dryad Digital Repository	doi:10.5061/dryad.dt437	https://doi.org/10.5061/dryad.dt437
Ehlers_et_al_2002_publication	dataset compilation	hand pollination data 862	GloPL	Dryad Digital Repository	doi:10.5061/dryad.dt437	https://doi.org/10.5061/dryad.dt437	Phylogeny	SiteTree_VS	Dryad Digital Repository	doi:10.5061/dryad.dt437	https://doi.org/10.5061/dryad.dt437
Ehlers_et_al_2002_publication	dataset compilation	hand pollination data 863	GloPL	Dryad Digital Repository	doi:10.5061/dryad.dt437	https://doi.org/10.5061/dryad.dt437	Phylogeny	SiteTree_VS	Dryad Digital Repository	doi:10.5061/dryad.dt437	https://doi.org/10.5061/dryad.dt437
Ehlers_et_al_2002_publication	dataset compilation	hand pollination data 864	GloPL	Dryad Digital Repository	doi:10.5061/dryad.dt437	https://doi.org/10.5061/dryad.dt437	Phylogeny	SiteTree_VS	Dryad Digital Repository	doi:10.5061/dryad.dt437	https://doi.org/10.5061/dryad.dt437
Ehlers_et_al_2002_publication	dataset compilation	hand pollination data 865	GloPL	Dryad Digital Repository	doi:10.5061/dryad.dt437	https://doi.org/10.5061/dryad.dt437	Phylogeny	SiteTree_VS	Dryad Digital Repository	doi:10.5061/dryad.dt437	https://doi.org/10.5061/dryad.dt437
Ehlers_et_al_2002_publication	dataset compilation	hand pollination data 866	GloPL	Dryad Digital Repository	doi:10.5061/dryad.dt437	https://doi.org/10.5061/dryad.dt437	Phylogeny	SiteTree_VS	Dryad Digital Repository	doi:10.5061/dryad.dt437	https://doi.org/10.5061/dryad.dt437
Ehrlen_et_al_2002_publication	dataset compilation	hand pollination data 867	GloPL	Dryad Digital Repository	doi:10.5061/dryad.dt437	https://doi.org/10.5061/dryad.dt437	Phylogeny	SiteTree_VS	Dryad Digital Repository	doi:10.5061/dryad.dt437	https://doi.org/10.5061/dryad.dt437
Ehrlen_et_al_2002_publication	dataset compilation	hand pollination data 868	GloPL	Dryad Digital Repository	doi:10.5061/dryad.dt437	https://doi.org/10.5061/dryad.dt437	Phylogeny	SiteTree_VS	Dryad Digital Repository	doi:10.5061/dryad.dt437	https://doi.org/10.5061/dryad.dt437
Ehrlen_et_al_2002_publication	dataset compilation	hand pollination data 869	GloPL	Dryad Digital Repository	doi:10.5061/dryad.dt437	https://doi.org/10.5061/dryad.dt437	Phylogeny	SiteTree_VS	Dryad Digital Repository	doi:10.5061/dryad.dt437	https://doi.org/10.5061/dryad.dt437
Ehrlen_et_al_2002_publication	dataset compilation	hand pollination data 870	GloPL	Dryad Digital Repository	doi:10.5061/dryad.dt437	https://doi.org/10.5061/dryad.dt437	Phylogeny	SiteTree_VS	Dryad Digital Repository	doi:10.5061/dryad.dt437	https://doi.org/10.5061/dryad.dt437
Eynard_and_Galetto_2002_publication	dataset compilation	hand pollination data 871	GloPL	Dryad Digital Repository	doi:10.5061/dryad.dt437	https://doi.org/10.5061/dryad.dt437	Phylogeny	SiteTree_VS	Dryad Digital Repository	doi:10.5061/dryad.dt437	https://doi.org/10.5061/dryad.dt437
Field_2002_publication	dataset compilation	hand pollination data 872	GloPL	Dryad Digital Repository	doi:10.5061/dryad.dt437	https://doi.org/10.5061/dryad.dt437	Phylogeny	SiteTree_VS	Dryad Digital Repository	doi:10.5061/dryad.dt437	https://doi.org/10.5061/dryad.dt437
Field_2002_publication	dataset compilation	hand pollination data 873	GloPL	Dryad Digital Repository	doi:10.5061/dryad.dt437	https://doi.org/10.5061/dryad.dt437	Phylogeny	SiteTree_VS	Dryad Digital Repository	doi:10.5061/dryad.dt437	https://doi.org/10.5061/dryad.dt437
Field_2002_publication	dataset compilation	hand pollination data 874	GloPL	Dryad Digital Repository	doi:10.5061/dryad.dt437	https://doi.org/10.5061/dryad.dt437	Phylogeny	SiteTree_VS	Dryad Digital Repository	doi:10.5061/dryad.dt437	https://doi.org/10.5061/dryad.dt437
Field_2002_publication	dataset compilation	hand pollination data 875	GloPL	Dryad Digital Repository	doi:10.5061/dryad.dt437	https://doi.org/10.5061/dryad.dt437	Phylogeny	SiteTree_VS	Dryad Digital Repository	doi:10.5061/dryad.dt437	https://doi.org/10.5061/dryad.dt437
Field_2002_publication	dataset compilation	hand pollination data 876	GloPL	Dryad Digital Repository	doi:10.5061/dryad.dt437	https://doi.org/10.5061/dryad.dt437	Phylogeny	SiteTree_VS	Dryad Digital Repository	doi:10.5061/dryad.dt437	https://doi.org/10.5061/dryad.dt437
Field_2002_publication	dataset compilation	hand pollination data 877	GloPL	Dryad Digital Repository	doi:10.5061/dryad.dt437	https://doi.org/10.5061/dryad.dt437	Phylogeny	SiteTree_VS	Dryad Digital Repository	doi:10.5061/dryad.dt437	https://doi.org/10.5061/dryad.dt437
Field_2002_publication	dataset compilation	hand pollination data 878	GloPL	Dryad Digital Repository	doi:10.5061/dryad.dt437	https://doi.org/10.5061/dryad.dt437	Phylogeny	SiteTree_VS	Dryad Digital Repository	doi:10.5061/dryad.dt437	https://doi.org/10.5061/dryad.dt437
Field_2002_publication	dataset compilation	hand pollination data 879	GloPL	Dryad Digital Repository	doi:10.5061/dryad.dt437	https://doi.org/10.5061/dryad.dt437	Phylogeny	SiteTree_VS	Dryad Digital Repository	doi:10.5061/dryad.dt437	https://doi.org/10.5061/dryad.dt437
Field_2002_publication	dataset compilation	hand pollination data 880	GloPL	Dryad Digital Repository	doi:10.5061/dryad.dt437	https://doi.org/10.5061/dryad.dt437	Phylogeny	SiteTree_VS	Dryad Digital Repository	doi:10.5061/dryad.dt437	https://doi.org/10.5061/dryad.dt437
Field_2002_publication	dataset compilation	hand pollination data 881	GloPL	Dryad Digital Repository	doi:10.5061/dryad.dt437	https://doi.org/10.5061/dryad.dt437	Phylogeny	SiteTree_VS	Dryad Digital Repository	doi:10.5061/dryad.dt437	https://doi.org/10.5061/dryad.dt437
Field_2002_publication	dataset compilation	hand pollination data 882	GloPL	Dryad Digital Repository	doi:10.5061/dryad.dt437	https://doi.org/10.5061/dryad.dt437	Phylogeny	SiteTree_VS	Dryad Digital Repository	doi:10.5061/dryad.dt437	https://doi.org/10.5061/dryad.dt437
Field_2002_publication	dataset compilation	hand pollination data 883	GloPL	Dryad Digital Repository	doi:10.5061/dryad.dt437	https://doi.org/10.5061/dryad.dt437	Phylogeny	SiteTree_VS	Dryad Digital Repository	doi:10.5061/dryad.dt437	https://doi.org/10.5061/dryad.dt437
Field_2002_publication	dataset compilation	hand pollination data 884	GloPL	Dryad Digital Repository	doi:10.5061/dryad.dt437	https://doi.org/10.5061/dryad.dt437	Phylogeny	SiteTree_VS	Dryad Digital Repository	doi:10.5061/dryad.dt437	https://doi.org/10.5061/dryad.dt437
Field_2002_publication	dataset compilation	hand pollination data 885	GloPL	Dryad Digital Repository	doi:10.5061/dryad.dt437	https://doi.org/10.5061/dryad.dt437	Phylogeny	SiteTree_VS	Dryad Digital Repository	doi:10.5061/dryad.dt437	https://doi.org/10.5061/dryad.dt437
Field_2002_publication	dataset compilation	hand pollination data 886	GloPL	Dryad Digital Repository	doi:10.5061/dryad.dt437	https://doi.org/10.5061/dryad.dt437	Phylogeny	SiteTree_VS	Dryad Digital Repository	doi:10.5061/dryad.dt437	https://doi.org/10.5061/dryad.dt437
Field_2002_publication	dataset compilation	hand pollination data 887	GloPL	Dryad Digital Repository	doi:10.5061/dryad.dt437	https://doi.org/10.5061/dryad.dt437	Phylogeny	SiteTree_VS	Dryad Digital Repository	doi:10.5061/dryad.dt437	https://doi.org/10.5061/dryad.dt437
Freitas_and_Oliveira_2002_publication	dataset compilation	hand pollination data 888	GloPL	Dryad Digital Repository	doi:10.5061/dryad.dt437	https://doi.org/10.5061/dryad.dt437	Phylogeny	SiteTree_VS	Dryad Digital Repository	doi:10.5061/dryad.dt437	https://doi.org/10.5061/dryad.dt437
Galetto_et_al_2002_publication	dataset compilation	hand pollination data 889	GloPL	Dryad Digital Repository	doi:10.5061/dryad.dt437	https://doi.org/10.5061/dryad.dt437	Phylogeny	SiteTree_VS	Dryad Digital Repository	doi:10.5061/dryad.dt437	https://doi.org/10.5061/dryad.dt437
Galetto_et_al_2002_publication	dataset compilation	hand pollination data 890	GloPL	Dryad Digital Repository	doi:10.5061/dryad.dt437	https://doi.org/10.5061/dryad.dt437	Phylogeny	SiteTree_VS	Dryad Digital Repository	doi:10.5061/dryad.dt437	https://doi.org/10.5061/dryad.dt437
Garcia_and_Ehrlen_2002_publication	dataset compilation	hand pollination data 891	GloPL	Dryad Digital Repository	doi:10.5061/dryad.dt437	https://doi.org/10.5061/dryad.dt437	Phylogeny	SiteTree_VS	Dryad Digital Repository	doi:10.5061/dryad.dt437	https://doi.org/10.5061/dryad.dt437
Garcia_and_Ehrlen_2002_publication	dataset compilation	hand pollination data 892	GloPL	Dryad Digital Repository	doi:10.5061/dryad.dt437	https://doi.org/10.5061/dryad.dt437	Phylogeny	SiteTree_VS	Dryad Digital Repository	doi:10.5061/dryad.dt437	https://doi.org/10.5061/dryad.dt437
Gomez_2002_publication	dataset compilation	hand pollination data 893	GloPL	Dryad Digital Repository	doi:10.5061/dryad.dt437	https://doi.org/10.5061/dryad.dt437	Phylogeny	SiteTree_VS	Dryad Digital Repository	doi:10.5061/dryad.dt437	https://doi.org/10.5061/dryad.dt437
Gribel_and_Gibbs_2002_publication	dataset compilation	hand pollination data 894	GloPL	Dryad Digital Repository	doi:10.5061/dryad.dt437	https://doi.org/10.5061/dryad.dt437	Phylogeny	SiteTree_VS	Dryad Digital Repository	doi:10.5061/dryad.dt437	https://doi.org/10.5061/dryad.dt437
Griffin_and_Barrett_2002_publication	dataset compilation	hand pollination data 895	GloPL	Dryad Digital Repository	doi:10.5061/dryad.dt437	https://doi.org/10.5061/dryad.dt437	Phylogeny	SiteTree_VS	Dryad Digital Repository	doi:10.5061/dryad.dt437	https://doi.org/10.5061/dryad.dt437
Griffin_and_Barrett_2002_publication	dataset compilation	hand pollination data 896	GloPL	Dryad Digital Repository	doi:10.5061/dryad.dt437	https://doi.org/10.5061/dryad.dt437	Phylogeny	SiteTree_VS	Dryad Digital Repository	doi:10.5061/dryad.dt437	https://doi.org/10.5061/dryad.dt437
Holland_2002_publication	dataset compilation	hand pollination data 897	GloPL	Dryad Digital Repository	doi:10.5061/dryad.dt437	https://doi.org/10.5061/dryad.dt437	Phylogeny	SiteTree_VS	Dryad Digital Repository	doi:10.5061/dryad.dt437	https://doi.org/10.5061/dryad.dt437
Holland_2002_publication	dataset compilation	hand pollination data 898	GloPL	Dryad Digital Repository	doi:10.5061/dryad.dt437	https://doi.org/10.5061/dryad.dt437	Phylogeny	SiteTree_VS	Dryad Digital Repository	doi:10.5061/dryad.dt437	https://doi.org/10.5061/dryad.dt437
Holland_2002_publication	dataset compilation	hand pollination data 899	GloPL	Dryad Digital Repository	doi:10.5061/dryad.dt437	https://doi.org/10.5061/dryad.dt437	Phylogeny	SiteTree_VS	Dryad Digital Repository	doi:10.5061/dryad.dt437	https://doi.org/10.5061/dryad.dt437
Holland_2002_publication	dataset compilation	hand pollination data 900	GloPL	Dryad Digital Repository	doi:10.5061/dryad.dt437	https://doi.org/10.5061/dryad.dt437	Phylogeny	SiteTree_VS	Dryad Digital Repository	doi:10.5061/dryad.dt437	https://doi.org/10.5061/dryad.dt437
Holland_and_Fleming_2002_publication	dataset compilation	hand pollination data 901	GloPL	Dryad Digital Repository	doi:10.5061/dryad.dt437	https://doi.org/10.5061/dryad.dt437	Phylogeny	SiteTree_VS	Dryad Digital Repository	doi:10.5061/dryad.dt437	https://doi.org/10.5061/dryad.dt437
Holland_and_Fleming_2002_publication	dataset compilation	hand pollination data 902	GloPL	Dryad Digital Repository	doi:10.5061/dryad.dt437	https://doi.org/10.5061/dryad.dt437	Phylogeny	SiteTree_VS	Dryad Digital Repository	doi:10.5061/dryad.dt437	https://doi.org/10.5061/dryad.dt437
Holland_and_Fleming_2002_publication	dataset compilation	hand pollination data 903	GloPL	Dryad Digital Repository	doi:10.5061/dryad.dt437	https://doi.org/10.5061/dryad.dt437	Phylogeny	SiteTree_VS	Dryad Digital Repository	doi:10.5061/dryad.dt437	https://doi.org/10.5061/dryad.dt437
Holland_and_Fleming_2002_publication	dataset compilation	hand pollination data 904	GloPL	Dryad Digital Repository	doi:10.5061/dryad.dt437	https://doi.org/10.5061/dryad.dt437	Phylogeny	SiteTree_VS	Dryad Digital Repository	doi:10.5061/dryad.dt437	https://doi.org/10.5061/dryad.dt437
Holland_and_Fleming_2002_publication	dataset compilation	hand pollination data 905	GloPL	Dryad Digital Repository	doi:10.5061/dryad.dt437	https://doi.org/10.5061/dryad.dt437	Phylogeny	SiteTree_VS	Dryad Digital Repository	doi:10.5061/dryad.dt437	https://doi.org/10.5061/dryad.dt437
Ishii_and_Kadono_2002_publication	dataset compilation	hand pollination data 906	GloPL	Dryad Digital Repository	doi:10.5061/dryad.dt437	https://doi.org/10.5061/dryad.dt437	Phylogeny	SiteTree_VS	Dryad Digital Repository	doi:10.5061/dryad.dt437	https://doi.org/10.5061/dryad.dt437
Ishii_and_Kadono_2002_publication	dataset compilation	hand pollination data 907	GloPL	Dryad Digital Repository	doi:10.5061/dryad.dt437	https://doi.org/10.5061/dryad.dt437	Phylogeny	SiteTree_VS	Dryad Digital Repository	doi:10.5061/dryad.dt437	https://doi.org/10.5061/dryad.dt437
Larson_et_al_2002_publication	dataset compilation	hand pollination data 908	GloPL	Dryad Digital Repository	doi:10.5061/dryad.dt437	https://doi.org/10.5061/dryad.dt437	Phylogeny	SiteTree_VS	Dryad Digital Repository	doi:10.5061/dryad.dt437	https://doi.org/10.5061/dryad.dt437
Lipow_et_al_2002_publication	dataset compilation	hand pollination data 909	GloPL	Dryad Digital Repository	doi:10.5061/dryad.dt437	https://doi.org/10.5061/dryad.dt437	Phylogeny	SiteTree_VS	Dryad Digital Repository	doi:10.5061/dryad.dt437	https://doi.org/10.5061/dryad.dt437
Lipow_et_al_2002_publication	dataset compilation	hand pollination data 910	GloPL	Dryad Digital Repository	doi:10.5061/dryad.dt437	https://doi.org/10.5061/dryad.dt437	Phylogeny	SiteTree_VS	Dryad Digital Repository	doi:10.5061/dryad.dt437	https://doi.org/10.5061/dryad.dt437
Liu_et_al_2002_publication	dataset compilation	hand pollination data 911	GloPL	Dryad Digital Repository	doi:10.5061/dryad.dt437	https://doi.org/10.5061/dryad.dt437	Phylogeny	SiteTree_VS	Dryad Digital Repository	doi:10.5061/dryad.dt437	https://doi.org/10.5061/dryad.dt437
Liu_et_al_2002_publication	dataset compilation	hand pollination data 912	GloPL	Dryad Digital Repository	doi:10.5061/dryad.dt437	https://doi.org/10.5061/dryad.dt437	Phylogeny	SiteTree_VS	Dryad Digital Repository	doi:10.5061/dryad.dt437	https://doi.org/10.5061/dryad.dt437
Neel_2002_publication	dataset compilation	hand pollination data 913	GloPL	Dryad Digital Repository	doi:10.5061/dryad.dt437	https://doi.org/10.5061/dryad.dt437	Phylogeny	SiteTree_VS	Dryad Digital Repository	doi:10.5061/dryad.dt437	https://doi.org/10.5061/dryad.dt437
Parker_and_Haubensak_2002_publication	dataset compilation	hand pollination data 914	GloPL	Dryad Digital Repository	doi:10.5061/dryad.dt437	https://doi.org/10.5061/dryad.dt437	Phylogeny	SiteTree_VS	Dryad Digital Repository	doi:10.5061/dryad.dt437	https://doi.org/10.5061/dryad.dt437
Parker_and_Haubensak_2002_publication	dataset compilation	hand pollination data 915	GloPL	Dryad Digital Repository	doi:10.5061/dryad.dt437	https://doi.org/10.5061/dryad.dt437	Phylogeny	SiteTree_VS	Dryad Digital Repository	doi:10.5061/dryad.dt437	https://doi.org/10.5061/dryad.dt437
Parker_and_Haubensak_2002_publication	dataset compilation	hand pollination data 916	GloPL	Dryad Digital Repository	doi:10.5061/dryad.dt437	https://doi.org/10.5061/dryad.dt437	Phylogeny	SiteTree_VS	Dryad Digital Repository	doi:10.5061/dryad.dt437	https://doi.org/10.5061/dryad.dt437
Parker_and_Haubensak_2002_publication	dataset compilation	hand pollination data 917	GloPL	Dryad Digital Repository	doi:10.5061/dryad.dt437	https://doi.org/10.5061/dryad.dt437	Phylogeny	SiteTree_VS	Dryad Digital Repository	doi:10.5061/dryad.dt437	https://doi.org/10.5061/dryad.dt437
Pascke_et_al_2002_publication	dataset compilation	hand pollination data 918	GloPL	Dryad Digital Repository	doi:10.5061/dryad.dt437	https://doi.org/10.5061/dryad.dt437	Phylogeny	SiteTree_VS	Dryad Digital Repository	doi:10.5061/dryad.dt437	https://doi.org/10.5061/dryad.dt437
Ramsey_and_Vaughton_2002_publication	dataset compilation	hand pollination data 919	GloPL	Dryad Digital Repository	doi:10.5061/dryad.dt437	https://doi.org/10.5061/dryad.dt437	Phylogeny	SiteTree_VS	Dryad Digital Repository	doi:10.5061/dryad.dt437	https://doi.org/10.5061/dryad.dt437
Ramsey_and_Vaughton_2002_publication	dataset compilation	hand pollination data 920	GloPL	Dryad Digital Repository	doi:10.5061/dryad.dt437	https://doi.org/10.5061/dryad.dt437	Phylogeny	SiteTree_VS	Dryad Digital Repository	doi:10.5061/dryad.dt437	https://doi.org/10.5061/dryad.dt437
Sigrist_and_Sazima_2002_publication	dataset compilation	hand pollination data 921	GloPL	Dryad Digital Repository	doi:10.5061/dryad.dt437	https://doi.org/10.5061/dryad.dt437	Phylogeny	SiteTree_VS	Dryad Digital Repository	doi:10.5061/dryad.dt437	https://doi.org/10.5061/dryad.dt437
Wise_and_Cummins_2002_publication	dataset compilation	hand pollination data 922	GloPL	Dryad Digital Repository	doi:10.5061/dryad.dt437	https://doi.org/10.5061/dryad.dt437	Phylogeny	SiteTree_VS	Dryad Digital Repository	doi:10.5061/dryad.dt437	https://doi.org/10.5061/dryad.dt437
Albre_et_al_2003_publication	dataset compilation	hand pollination data 923	GloPL	Dryad Digital Repository	doi:10.5061/dryad.dt437	https://doi.org/10.5061/dryad.dt437	Phylogeny	SiteTree_VS	Dryad Digital Repository	doi:10.5061/dryad.dt437	https://doi.org/10.5061/dryad.dt437
Anderson_and_Hill_2002_publication	dataset compilation	hand pollination data 924	GloPL	Dryad Digital Repository	doi:10.5061/dryad.dt437	https://doi.org/10.5061/dryad.dt437	Phylogeny	SiteTree_VS	Dryad Digital Repository	doi:10.5061/dryad.dt437	https://doi.org/10.5061/dryad.dt437
Anderson_and_Hill_2002_publication	dataset compilation	hand pollination data 925	GloPL	Dryad Digital Repository	doi:10.5061/dryad.dt437	https://doi.org/10.5061/dryad.dt437	Phylogeny	SiteTree_VS	Dryad Digital Repository	doi:10.5061/dryad.dt437	https://doi.org/10.5061/dryad.dt437
Anderson_and_Hill_2002_publication	dataset compilation	hand pollination data 926	GloPL	Dryad Digital Repository	doi:10.5061/dryad.dt437	https://doi.org/10.5061/dryad.dt437	Phylogeny	SiteTree_VS	Dryad Digital Repository	doi:10.5061/dryad.dt437	https://doi.org/10.5061/dryad.dt437
Anderson_and_Hill_2002_publication	dataset compilation	hand pollination data 927	GloPL	Dryad Digital Repository	doi:10.5061/dryad.dt437	https://doi.org/10.5061/dryad.dt437	Phylogeny	SiteTree_VS	Dryad Digital Repository	doi:10.5061/dryad.dt437	https://doi.org/10.5061/dryad.dt437
Anderson_et_al_2003_publication	dataset compilation	hand pollination data 928	GloPL	Dryad Digital Repository	doi:10.5061/dryad.dt437	https://doi.org/10.5061/dryad.dt437	Phylogeny	SiteTree_VS	Dryad Digital Repository	doi:10.5061/dryad.dt437	https://doi.org/10.5061/dryad.dt437
Anderson_et_al_2003_publication	dataset compilation	hand pollination data 929	GloPL	Dryad Digital Repository	doi:10.5061/dryad.dt437	https://doi.org/10.5061/dryad.dt437	Phylogeny	SiteTree_VS	Dryad Digital Repository	doi:10.5061/dryad.dt437	https://doi.org/10.5061/dryad.dt437
Borba_Braga_2003_publication	dataset compilation	hand pollination data 930	GloPL	Dryad Digital Repository	doi:10.5061/dryad.dt437	https://doi.org/10.5061/dryad.dt437	Phylogeny	SiteTree_VS	Dryad Digital Repository	doi:10.5061/dryad.dt437	https://doi.org/10.5061/dryad.dt437
Carvalho_Oliveira_2003_publication	dataset compilation	hand pollination data 931	GloPL	Dryad Digital Repository	doi:10.5061/dryad.dt437	https://doi.org/10.5061/dryad.dt437	Phylogeny	SiteTree_VS	Dryad Digital Repository	doi:10.5061/dryad.dt437	https://doi.org/10.5061/dryad.dt437
Coelho_Barbosa_2003_publication	dataset compilation	hand pollination data 932	GloPL	Dryad Digital Repository	doi:10.5061/dryad.dt437	https://doi.org/10.5061/dryad.dt437	Phylogeny	SiteTree_VS	Dryad Digital Repository	doi:10.5061/dryad.dt437	https://doi.org/10.5061/dryad.dt437
Duan_and_Liu_2003_publication	dataset compilation	hand pollination data 933	GloPL	Dryad Digital Repository	doi:10.5061/dryad.dt437	https://doi.org/10.5061/dryad.dt437	Phylogeny	SiteTree_VS	Dryad Digital Repository	doi:10.5061/dryad.dt437	https://doi.org/10.5061/dryad.dt437
Evans_et_al_2003_publication	dataset compilation	hand pollination data 934	GloPL	Dryad Digital Repository	doi:10.5061/dryad.dt437	https://doi.org/10.5061/dryad.dt437	Phylogeny	SiteTree_VS	Dryad Digital Repository	doi:10.5061/dryad.dt437	https://doi.org/10.5061/dryad.dt437
Evans_et_al_2003_publication	dataset compilation	hand pollination data 935	GloPL	Dryad Digital Repository	doi:10.5061/dryad.dt437	https://doi.org/10.5061/dryad.dt437	Phylogeny	SiteTree_VS	Dryad Digital Repository	doi:10.5061/dryad.dt437	https://doi.org/10.5061/dryad.dt437
Evans_et_al_2003_publication	dataset compilation	hand pollination data 936	GloPL	Dryad Digital Repository	doi:10.5061/dryad.dt437	https://doi.org/10.5061/dryad.dt437	Phylogeny	SiteTree_VS	Dryad Digital Repository	doi:10.5061/dryad.dt437	https://doi.org/10.5061/dryad.dt437
Forsyth_2003_publication	dataset compilation	hand pollination data 937	GloPL	Dryad Digital Repository	doi:10.5061/dryad.dt437	https://doi.org/10.5061/dryad.dt437	Phylogeny	SiteTree_VS	Dryad Digital Repository	doi:10.5061/dryad.dt437	https://doi.org/10.5061/dryad.dt437
Forsyth_2003_publication	dataset compilation	hand pollination data 938	GloPL	Dryad Digital Repository	doi:10.5061/dryad.dt437	https://doi.org/10.5061/dryad.dt437	Phylogeny	SiteTree_VS	Dryad Digital Repository	doi:10.5061/dryad.dt437	https://doi.org/10.5061/dryad.dt437
Forsyth_2003_publication	dataset compilation	hand pollination data 939	GloPL	Dryad Digital Repository	doi:10.5061/dryad.dt437	https://doi.org/10.5061/dryad.dt437	Phylogeny	SiteTree_VS	Dryad Digital Repository	doi:10.5061/dryad.dt437	https://doi.org/10.5061/dryad.dt437
Kalisz_and_Vogler_2003_publication	dataset compilation	hand pollination data 940	GloPL	Dryad Digital Repository	doi:10.5061/dryad.dt437	https://doi.org/10.5061/dryad.dt437	Phylogeny	SiteTree_VS	Dryad Digital Repository	doi:10.5061/dryad.dt437	https://doi.org/10.5061/dryad.dt437
Kalisz_and_Vogler_2003_publication	dataset compilation	hand pollination data 941	GloPL	Dryad Digital Repository	doi:10.5061/dryad.dt437	https://doi.org/10.5061/dryad.dt437	Phylogeny	SiteTree_VS	Dryad Digital Repository	doi:10.5061/dryad.dt437	https://doi.org/10.5061/dryad.dt437
Kalisz_and_Vogler_2003_publication	dataset compilation	hand pollination data 942	GloPL	Dryad Digital Repository	doi:10.5061/dryad.dt437	https://doi.org/10.5061/dryad.dt437	Phylogeny	SiteTree_VS	Dryad Digital Repository	doi:10.5061/dryad.dt437	https://doi.org/10.5061/dryad.dt437
Kalisz_and_Vogler_2003_publication	dataset compilation	hand pollination data 943	GloPL	Dryad Digital Repository	doi:10.5061/dryad.dt437	https://doi.org/10.5061/dryad.dt437	Phylogeny	SiteTree_VS	Dryad Digital Repository	doi:10.5061/dryad.dt437	https://doi.org/10.5061/dryad.dt437
Kalisz_and_Vogler_2003_publication	dataset compilation	hand pollination data 944	GloPL	Dryad Digital Repository	doi:10.5061/dryad.dt437	https://doi.org/10.5061/dryad.dt437	Phylogeny	SiteTree_VS	Dryad Digital Repository	doi:10.5061/dryad.dt437	https://doi.org/10.5061/dryad.dt437
Kalisz_and_Vogler_2003_publication	dataset compilation	hand pollination data 945	GloPL	Dryad Digital Repository	doi:10.5061/dryad.dt437	https://doi.org/10.5061/dryad.dt437	Phylogeny	SiteTree_VS	Dryad Digital Repository	doi:10.5061/dryad.dt437	https://doi.org/10.5061/dryad.dt437
Kalisz_and_Vogler_2003_publication	dataset compilation	hand pollination data 946	GloPL	Dryad Digital Repository	doi:10.5061/dryad.dt437	https://doi.org/10.5061/dryad.dt437	Phylogeny	SiteTree_VS	Dryad Digital Repository	doi:10.5061/dryad.dt437	https://doi.org/10.5061/dryad.dt437
Kalisz_and_Vogler_2003_publication	dataset compilation	hand pollination data 947	GloPL	Dryad Digital Repository	doi:10.5061/dryad.dt437	https://doi.org/10.5061/dryad.dt437	Phylogeny	SiteTree_VS	Dryad Digital Repository	doi:10.5061/dryad.dt437	https://doi.org/10.5061/dryad.dt437
Kalisz_and_Vogler_2003_publication	dataset compilation	hand pollination data 948	GloPL	Dryad Digital Repository	doi:10.5061/dryad.dt437	https://doi.org/10.5061/dryad.dt437	Phylogeny	SiteTree_VS	Dryad Digital Repository	doi:10.5061/dryad.dt437	https://doi.org/10.5061/dryad.dt437
Kalisz_and_Vogler_2003_publication	dataset compilation	hand pollination data 949	GloPL	Dryad Digital Repository	doi:10.5061/dryad.dt437	https://doi.org/10.5061/dryad.dt437	Phylogeny	SiteTree_VS	Dryad Digital Repository	doi:10.5061/dryad.dt437	https://doi.org/10.5061/dryad.dt437
Kalisz_and_Vogler_2003_publication	dataset compilation	hand pollination data 950	GloPL	Dryad Digital Repository	doi:10.5061/dryad.dt437	https://doi.org/10.5061/dryad.dt437	Phylogeny	SiteTree_VS	Dryad Digital Repository	doi:10.5061/dryad.dt437	https://doi.org/10.5061/dryad.dt437
Kalisz_and_Vogler_2003_publication	dataset compilation	hand pollination data 951	GloPL	Dryad Digital Repository	doi:10.5061/dryad.dt437	https://doi.org/10.5061/dryad.dt437	Phylogeny	SiteTree_VS	Dryad Digital Repository	doi:10.5061/dryad.dt437	https://doi.org/10.5061/dryad.dt437
Kalisz_and_Vogler_2003_publication	dataset compilation	hand pollination data 952	GloPL	Dryad Digital Repository	doi:10.5061/dryad.dt437	https://doi.org/10.5061/dryad.dt437	Phylogeny	SiteTree_VS	Dryad Digital Repository	doi:10.5061/dryad.dt437	https://doi.org/10.5061/dryad.dt437
Kalisz_and_Vogler_2003_publication	dataset compilation	hand pollination data 953	GloPL	Dryad Digital Repository	doi:10.5061/dryad.dt437	https://doi.org/10.5061/dryad.dt437	Phylogeny	SiteTree_VS	Dryad Digital Repository	doi:10.5061/dryad.dt437	https://doi.org/10.5061/dryad.dt437
Kalisz_and_Vogler_2003_publication	dataset compilation	hand pollination data 954	GloPL	Dryad Digital Repository	doi:10.5061/dryad.dt437	https://doi.org/10.5061/dryad.dt437	Phylogeny	SiteTree_VS	Dryad Digital Repository	doi:10.5061/dryad.dt437	https://doi.org/10.5061/dryad.dt437
Kalisz_and_Vogler_2003_publication	dataset compilation	hand pollination data 955	GloPL	Dryad Digital Repository	doi:10.5061/dryad.dt437	https://doi.org/10.5061/dryad.dt437	Phylogeny	SiteTree_VS	Dryad Digital Repository	doi:10.5061/dryad.dt437	https://doi.org/10.5061/dryad.dt437
Kalisz_and_Vogler_2003_publication	dataset compilation	hand pollination data 956	GloPL	Dryad Digital Repository	doi:10.5061/dryad.dt437	https://doi.org/10.5061/dryad.dt437	Phylogeny	SiteTree_VS	Dryad Digital Repository	doi:10.5061/dryad.dt437	https://doi.org/10.5061/dryad.dt437
Kalisz_and_Vogler_2003_publication	dataset compilation	hand pollination data 957	GloPL	Dryad Digital Repository	doi:10.5061/dryad.dt437	https://doi.org/10.5061/dryad.dt437	Phylogeny	SiteTree_VS	Dryad Digital Repository	doi:10.5061/dryad.dt437	https://doi.org/10.5061/dryad.dt437
Knight_2003_publication	dataset compilation	hand pollination data 958	GloPL	Dryad Digital Repository	doi:10.5061/dryad.dt437	https://doi.org/10.5061/dryad.dt437	Phylogeny	SiteTree_VS	Dryad Digital Repository	doi:10.5061/dryad.dt437	https://doi.org/10.5061/dryad.dt437
Knight_2003_publication	dataset compilation	hand pollination data 959	GloPL	Dryad Digital Repository	doi:10.5061/dryad.dt437	https://doi.org/10.5061/dryad.dt437	Phylogeny	SiteTree_VS	Dryad Digital Repository	doi:10.5061/dryad.dt437	https://doi.org/10.5061/dryad.dt437
Knight_2003_publication	dataset compilation	hand pollination data 960	GloPL	Dryad Digital Repository	doi:10.5061/dryad.dt437	https://doi.org/10.5061/dryad.dt437	Phylogeny	SiteTree_VS	Dryad Digital Repository	doi:10.5061/dryad.dt437	https://doi.org/10.5061/dryad.dt437
Knight_2003_publication	dataset compilation	hand pollination data 961	GloPL	Dryad Digital Repository	doi:10.5061/dryad.dt437	https://doi.org/10.5061/dryad.dt437	Phylogeny	SiteTree_VS	Dryad Digital Repository	doi:10.5061/dryad.dt437	https://doi.org/10.5061/dryad.dt437
Knight_2003_publication	dataset compilation	hand pollination data 962	GloPL	Dryad Digital Repository	doi:10.5061/dryad.dt437	https://doi.org/10.5061/dryad.dt437	Phylogeny	SiteTree_VS	Dryad Digital Repository	doi:10.5061/dryad.dt437	https://doi.org/10.5061/dryad.dt437
Knight_2003_publication	dataset compilation	hand pollination data 963	GloPL	Dryad Digital Repository	doi:10.5061/dryad.dt437	https://doi.org/10.5061/dryad.dt437	Phylogeny	SiteTree_VS	Dryad Digital Repository	doi:10.5061/dryad.dt437	https://doi.org/10.5061/dryad.dt437
Knight_2003_publication	dataset compilation	hand pollination data 964	GloPL	Dryad Digital Repository	doi:10.5061/dryad.dt437	https://doi.org/10.5061/dryad.dt437	Phylogeny	SiteTree_VS	Dryad Digital Repository	doi:10.5061/dryad.dt437	https://doi.org/10.5061/dryad.dt437
Knight_2003_publication	dataset compilation	hand pollination data 965	GloPL	Dryad Digital Repository	doi:10.5061/dryad.dt437	https://doi.org/10.5061/dryad.dt437	Phylogeny	SiteTree_VS	Dryad Digital Repository	doi:10.5061/dryad.dt437	https://doi.org/10.5061/dryad.dt437
Knight_2003_publication	dataset compilation	hand pollination data 966	GloPL	Dryad Digital Repository	doi:10.5061/dryad.dt437	https://doi.org/10.5061/dryad.dt437	Phylogeny	SiteTree_VS	Dryad Digital Repository	doi:10.5061/dryad.dt437	https://doi.org/10.5061/dryad.dt437
Knight_2003_publication	dataset compilation	hand pollination data 967	GloPL	Dryad Digital Repository	doi:10.5061/dryad.dt437	https://doi.org/10.5061/dryad.dt437	Phylogeny	SiteTree_VS	Dryad Digital Repository	doi:10.5061/dryad.dt437	https://doi.org/10.5061/dryad.dt437
Knight_2003_publication	dataset compilation	hand pollination data 968	GloPL	Dryad Digital Repository	doi:10.5061/dryad.dt437	https://doi.org/10.5061/dryad.dt437	Phylogeny	SiteTree_VS	Dryad Digital Repository	doi:10.5061/dryad.dt437	https://doi.org/10.5061/dryad.dt437
Knight_2003_publication	dataset compilation	hand pollination data 969	GloPL	Dryad Digital Repository	doi:10.5061/dryad.dt437	https://doi.org/10.5061/dryad.dt437	Phylogeny	SiteTree_VS	Dryad Digital Repository	doi:10.5061/dryad.dt437	https://doi.org/10.5061/dryad.dt437
Knight_2003_publication	dataset compilation	hand pollination data 970	GloPL	Dryad Digital Repository	doi:10.5061/dryad.dt437	https://doi.org/10.5061/dryad.dt437	Phylogeny	SiteTree_VS	Dryad Digital Repository	doi:10.5061/dryad.dt437	https://doi.org/10.5061/dryad.dt437
Knight_2003_publication	dataset compilation	hand pollination data 971	GloPL	Dryad Digital Repository	doi:10.5061/dryad.dt437	https://doi.org/10.5061/dryad.dt437	Phylogeny	SiteTree_VS	Dryad Digital Repository	doi:10.5061/dryad.dt437	https://doi.org/10.5061/dryad.dt437
Knight_2003_publication	dataset compilation	hand pollination data 972	GloPL	Dryad Digital Repository	doi:10.5061/dryad.dt437	https://doi.org/10.5061/dryad.dt437	Phylogeny	SiteTree_VS	Dryad Digital Repository	doi:10.5061/dryad.dt437	https://doi.org/10.5061/dryad.dt437
Knight_2003_publication	dataset compilation	hand pollination data 973	GloPL	Dryad Digital Repository	doi:10.5061/dryad.dt437	https://doi.org/10.5061/dryad.dt437	Phylogeny	SiteTree_VS	Dryad Digital Repository	doi:10.5061/dryad.dt437	https://doi.org/10.5061/dryad.dt437
Knight_2003_publication	dataset compilation	hand pollination data 974	GloPL	Dryad Digital Repository	doi:10.5061/dryad.dt437	https://doi.org/10.5061/dryad.dt437	Phylogeny	SiteTree_VS	Dryad Digital Repository	doi:10.5061/dryad.dt437	https://doi.org/10.5061/dryad.dt437
Knight_2003_publication	dataset compilation	hand pollination data 975	GloPL	Dryad Digital Repository	doi:10.5061/dryad.dt437	https://doi.org/10.5061/dryad.dt437	Phylogeny	SiteTree_VS	Dryad Digital Repository	doi:10.5061/dryad.dt437	https://doi.org/10.5061/dryad.dt437
Knight_2003_publication	dataset compilation	hand pollination data 976	GloPL	Dryad Digital Repository	doi:10.5061/dryad.dt437	https://doi.org/10.5061/dryad.dt437	Phylogeny	SiteTree_VS	Dryad Digital Repository	doi:10.5061/dryad.dt437	https://doi.org/10.5061/dryad.dt437
Knight_2003_publication	dataset compilation	hand pollination data 977	GloPL	Dryad Digital Repository	doi:10.5061/dryad.dt437	https://doi.org/10.5061/dryad.dt437	Phylogeny	SiteTree_VS	Dryad Digital Repository	doi:10.5061/dryad.dt437	https://doi.org/10.5061/dryad.dt437
Knight_2003_publication	dataset compilation	hand pollination data 978	GloPL	Dryad Digital Repository	doi:10.5061/dryad.dt437	https://doi.org/10.5061/dryad.dt437	Phylogeny	SiteTree_VS	Dryad Digital Repository	doi:10.5061/dryad.dt437	https://doi.org/10.5061/dryad.dt437
Liu_and_Koptur_2003_publication	dataset compilation	hand pollination data 979	GloPL	Dryad Digital Repository	doi:10.5061/dryad.dt437	https://doi.org/10.5061/dryad.dt437	Phylogeny	SiteTree_VS	Dryad Digital Repository	doi:10.5061/dryad.dt437	https://doi.org/10.5061/dryad.dt437
Liu_and_Koptur_2003_publication	dataset compilation	hand pollination data 980	GloPL	Dryad Digital Repository	doi:10.5061/dryad.dt437	https://doi.org/10.5061/dryad.dt437	Phylogeny	SiteTree_VS	Dryad Digital Repository	doi:10.5061/dryad.dt437	https://doi.org/10.5061/dryad.dt437
Mahoro_2003_publication	dataset compilation	hand pollination data 981	GloPL	Dryad Digital Repository	doi:10.5061/dryad.dt437	https://doi.org/10.5061/dryad.dt437	Phylogeny	SiteTree_VS	Dryad Digital Repository	doi:10.5061/dryad.dt437	https://doi.org/10.5061/dryad.dt437
Mahoro_2003_publication	dataset compilation	hand pollination data 982	GloPL	Dryad Digital Repository	doi:10.5061/dryad.dt437	https://doi.org/10.5061/dryad.dt437	Phylogeny	SiteTree_VS	Dryad Digital Repository	doi:10.5061/dryad.dt437	https://doi.org/10.5061/dryad.dt437
Mahoro_2003_publication	dataset compilation	hand pollination data 983	GloPL	Dryad Digital Repository	doi:10.5061/dryad.dt437	https://doi.org/10.5061/dryad.dt437	Phylogeny	SiteTree_VS	Dryad Digital Repository	doi:10.5061/dryad.dt437	https://doi.org/10.5061/dryad.dt437
Mahoro_2003_publication	dataset compilation	hand pollination data 984	GloPL	Dryad Digital Repository	doi:10.5061/dryad.dt437	https://doi.org/10.5061/dryad.dt437	Phylogeny	SiteTree_VS	Dryad Digital Repository	doi:10.5061/dryad.dt437	https://doi.org/10.5061/dryad.dt437
Mahoro_2003_publication	dataset compilation	hand pollination data 985	GloPL	Dryad Digital Repository	doi:10.5061/dryad.dt437	https://doi.org/10.5061/dryad.dt437	Phylogeny	SiteTree_VS	Dryad Digital Repository	doi:10.5061/dryad.dt437	https://doi.org/10.5061/dryad.dt437
Mahoro_2003_publication	dataset compilation	hand pollination data 986	GloPL	Dryad Digital Repository	doi:10.5061/dryad.dt437	https://doi.org/10.5061/dryad.dt437	Phylogeny	SiteTree_VS	Dryad Digital Repository	doi:10.5061/dryad.dt437	https://doi.org/10.5061/dryad.dt437
McIntosh_2002_publication	dataset compilation	hand pollination data 987	GloPL	Dryad Digital Repository	doi:10.5061/dryad.dt437	https://doi.org/10.5061/dryad.dt437	Phylogeny	SiteTree_VS	Dryad Digital Repository	doi:10.5061/dryad.dt437	https://doi.org/10.5061/dryad.dt437
McIntosh_2002_publication	dataset compilation	hand pollination data 988	GloPL	Dryad Digital Repository	doi:10.5061/dryad.dt437	https://doi.org/10.5061/dryad.dt437	Phylogeny	SiteTree_VS	Dryad Digital Repository	doi:10.5061/dryad.dt437	https://doi.org/10.5061/dryad.dt437
Molina-Freaner_at_al_2003_publication	dataset compilation	hand pollination data 989	GloPL	Dryad Digital Repository	doi:10.5061/dryad.dt437	https://doi.org/10.5061/dryad.dt437	Phylogeny	SiteTree_VS	Dryad Digital Repository	doi:10.5061/dryad.dt437	https://doi.org/10.5061/dryad.dt437
Molina-Freaner_at_al_2003_publication	dataset compilation	hand pollination data 990	GloPL	Dryad Digital Repository	doi:10.5061/dryad.dt437	https://doi.org/10.5061/dryad.dt437	Phylogeny	SiteTree_VS	Dryad Digital Repository	doi:10.5061/dryad.dt437	https://doi.org/10.5061/dryad.dt437
Molina-Freaner_at_al_2003_publication	dataset compilation	hand pollination data 991	GloPL	Dryad Digital Repository	doi:10.5061/dryad.dt437	https://doi.org/10.5061/dryad.dt437	Phylogeny	SiteTree_VS	Dryad Digital Repository	doi:10.5061/dryad.dt437	https://doi.org/10.5061/dryad.dt437
Molina-Freaner_at_al_2003_publication	dataset compilation	hand pollination data 992	GloPL	Dryad Digital Repository	doi:10.5061/dryad.dt437	https://doi.org/10.5061/dryad.dt437	Phylogeny	SiteTree_VS	Dryad Digital Repository	doi:10.5061/dryad.dt437	https://doi.org/10.5061/dryad.dt437
Molina-Freaner_at_al_2003_publication	dataset compilation	hand pollination data 993	GloPL	Dryad Digital Repository	doi:10.5061/dryad.dt437	https://doi.org/10.5061/dryad.dt437	Phylogeny	SiteTree_VS	Dryad Digital Repository	doi:10.5061/dryad.dt437	https://doi.org/10.5061/dryad.dt437
Molina-Freaner_at_al_2003_publication	dataset compilation	hand pollination data 994	GloPL	Dryad Digital Repository	doi:10.5061/dryad.dt437	https://doi.org/10.5061/dryad.dt437	Phylogeny	SiteTree_VS	Dryad Digital Repository	doi:10.5061/dryad.dt437	https://doi.org/10.5061/dryad.dt437
Molina-Freaner_at_al_2003_publication	dataset compilation	hand pollination data 995	GloPL	Dryad Digital Repository	doi:10.5061/dryad.dt437	https://doi.org/10.5061/dryad.dt437	Phylogeny	SiteTree_VS	Dryad Digital Repository	doi:10.5061/dryad.dt437	https://doi.org/10.5061/dryad.dt437
Molina-Freaner_at_al_2003_publication	dataset compilation	hand pollination data 996	GloPL	Dryad Digital Repository	doi:10.5061/dryad.dt437	https://doi.org/10.5061/dryad.dt437	Phylogeny	SiteTree_VS	Dryad Digital Repository	doi:10.5061/dryad.dt437	https://doi.org/10.5061/dryad.dt437
Piedade-Kiill_and_Ranga_2003_publication	dataset compilation	hand pollination data 997	GloPL	Dryad Digital Repository	doi:10.5061/dryad.dt437	https://doi.org/10.5061/dryad.dt437	Phylogeny	SiteTree_VS	Dryad Digital Repository	doi:10.5061/dryad.dt437	https://doi.org/10.5061/dryad.dt437
Rathcke_2003_publication	dataset compilation	hand pollination data 998	GloPL	Dryad Digital Repository	doi:10.5061/dryad.dt437	https://doi.org/10.5061/dryad.dt437	Phylogeny	SiteTree_VS	Dryad Digital Repository	doi:10.5061/dryad.dt437	https://doi.org/10.5061/dryad.dt437
Sandvik_and_Totland_2003_publication	dataset compilation	hand pollination data 999	GloPL	Dryad Digital Repository	doi:10.5061/dryad.dt437	https://doi.org/10.5061/dryad.dt437	Phylogeny	SiteTree_VS	Dryad Digital Repository	doi:10.5061/dryad.dt437	https://doi.org/10.5061/dryad.dt437
Sandvik_and_Totland_2003_publication	dataset compilation	hand pollination data 1000	GloPL	Dryad Digital Repository	doi:10.5061/dryad.dt437	https://doi.org/10.5061/dryad.dt437	Phylogeny	SiteTree_VS	Dryad Digital Repository	doi:10.5061/dryad.dt437	https://doi.org/10.5061/dryad.dt437
Totland_and_Schulte_2003_publication	dataset compilation	hand pollination data 1001	GloPL	Dryad Digital Repository	doi:10.5061/dryad.dt437	https://doi.org/10.5061/dryad.dt437	Phylogeny	SiteTree_VS	Dryad Digital Repository	doi:10.5061/dryad.dt437	https://doi.org/10.5061/dryad.dt437
Totland_and_Schulte_2003_publication	dataset compilation	hand pollination data 1002	GloPL	Dryad Digital Repository	doi:10.5061/dryad.dt437	https://doi.org/10.5061/dryad.dt437	Phylogeny	SiteTree_VS	Dryad Digital Repository	doi:10.5061/dryad.dt437	https://doi.org/10.5061/dryad.dt437
Totland_and_Schulte_2003_publication	dataset compilation	hand pollination data 1003	GloPL	Dryad Digital Repository	doi:10.5061/dryad.dt437	https://doi.org/10.5061/dryad.dt437	Phylogeny	SiteTree_VS	Dryad Digital Repository	doi:10.5061/dryad.dt437	https://doi.org/10.5061/dryad.dt437
Totland_and_Schulte_2003_publication	dataset compilation	hand pollination data 1004	GloPL	Dryad Digital Repository	doi:10.5061/dryad.dt437	https://doi.org/10.5061/dryad.dt437	Phylogeny	SiteTree_VS	Dryad Digital Repository	doi:10.5061/dryad.dt437	https://doi.org/10.5061/dryad.dt437
Totland_and_Schulte_2003_publication	dataset compilation	hand pollination data 1005	GloPL	Dryad Digital Repository	doi:10.5061/dryad.dt437	https://doi.org/10.5061/dryad.dt437	Phylogeny	SiteTree_VS	Dryad Digital Repository	doi:10.5061/dryad.dt437	https://doi.org/10.5061/dryad.dt437
Totland_and_Schulte_2003_publication	dataset compilation	hand pollination data 1006	GloPL	Dryad Digital Repository	doi:10.5061/dryad.dt437	https://doi.org/10.5061/dryad.dt437	Phylogeny	SiteTree_VS	Dryad Digital Repository	doi:10.5061/dryad.dt437	https://doi.org/10.5061/dryad.dt437
Valerio_and_Ramirez_2003_publication	dataset compilation	hand pollination data 1007	GloPL	Dryad Digital Repository	doi:10.5061/dryad.dt437	https://doi.org/10.5061/dryad.dt437	Phylogeny	SiteTree_VS	Dryad Digital Repository	doi:10.5061/dryad.dt437	https://doi.org/10.5061/dryad.dt437
Vieira_and_Grabalos_2003_publication	dataset compilation	hand pollination data 1008	GloPL	Dryad Digital Repository	doi:10.5061/dryad.dt437	https://doi.org/10.5061/dryad.dt437	Phylogeny	SiteTree_VS	Dryad Digital Repository	doi:10.5061/dryad.dt437	https://doi.org/10.5061/dryad.dt437
Brock_et_al_2004_publication	dataset compilation	hand pollination data 1009	GloPL	Dryad Digital Repository	doi:10.5061/dryad.dt437	https://doi.org/10.5061/dryad.dt437	Phylogeny	SiteTree_VS	Dryad Digital Repository	doi:10.5061/dryad.dt437	https://doi.org/10.5061/dryad.dt437
Cariveau_et_al_2004_publication	dataset compilation	hand pollination data 1010	GloPL	Dryad Digital Repository	doi:10.5061/dryad.dt437	https://doi.org/10.5061/dryad.dt437	Phylogeny	SiteTree_VS	Dryad Digital Repository	doi:10.5061/dryad.dt437	https://doi.org/10.5061/dryad.dt437
Cariveau_et_al_2004_publication	dataset compilation	hand pollination data 1011	GloPL	Dryad Digital Repository	doi:10.5061/dryad.dt437	https://doi.org/10.5061/dryad.dt437	Phylogeny	SiteTree_VS	Dryad Digital Repository	doi:10.5061/dryad.dt437	https://doi.org/10.5061/dryad.dt437
Celebrezze_and_Paton_2004_publication	dataset compilation	hand pollination data 1012	GloPL	Dryad Digital Repository	doi:10.5061/dryad.dt437	https://doi.org/10.5061/dryad.dt437	Phylogeny	SiteTree_VS	Dryad Digital Repository	doi:10.5061/dryad.dt437	https://doi.org/10.5061/dryad.dt437
Colling_et_al_2004_publication	dataset compilation	hand pollination data 1013	GloPL	Dryad Digital Repository	doi:10.5061/dryad.dt437	https://doi.org/10.5061/dryad.dt437	Phylogeny	SiteTree_VS	Dryad Digital Repository	doi:10.5061/dryad.dt437	https://doi.org/10.5061/dryad.dt437
Davis_et_al_2004_publication	dataset compilation	hand pollination data 1014	GloPL	Dryad Digital Repository	doi:10.5061/dryad.dt437	https://doi.org/10.5061/dryad.dt437	Phylogeny	SiteTree_VS	Dryad Digital Repository	doi:10.5061/dryad.dt437	https://doi.org/10.5061/dryad.dt437
Davis_et_al_2004_publication	dataset compilation	hand pollination data 1015	GloPL	Dryad Digital Repository	doi:10.5061/dryad.dt437	https://doi.org/10.5061/dryad.dt437	Phylogeny	SiteTree_VS	Dryad Digital Repository	doi:10.5061/dryad.dt437	https://doi.org/10.5061/dryad.dt437
de_Castro_and_Araujo_2004_publication	dataset compilation	hand pollination data 1016	GloPL	Dryad Digital Repository	doi:10.5061/dryad.dt437	https://doi.org/10.5061/dryad.dt437	Phylogeny	SiteTree_VS	Dryad Digital Repository	doi:10.5061/dryad.dt437	https://doi.org/10.5061/dryad.dt437
Duncan_et_al_2004_publication	dataset compilation	hand pollination data 1017	GloPL	Dryad Digital Repository	doi:10.5061/dryad.dt437	https://doi.org/10.5061/dryad.dt437	Phylogeny	SiteTree_VS	Dryad Digital Repository	doi:10.5061/dryad.dt437	https://doi.org/10.5061/dryad.dt437
Evans_et_al_2004_publication	dataset compilation	hand pollination data 1018	GloPL	Dryad Digital Repository	doi:10.5061/dryad.dt437	https://doi.org/10.5061/dryad.dt437	Phylogeny	SiteTree_VS	Dryad Digital Repository	doi:10.5061/dryad.dt437	https://doi.org/10.5061/dryad.dt437
Hargreaves_et_al_2004_publication	dataset compilation	hand pollination data 1019	GloPL	Dryad Digital Repository	doi:10.5061/dryad.dt437	https://doi.org/10.5061/dryad.dt437	Phylogeny	SiteTree_VS	Dryad Digital Repository	doi:10.5061/dryad.dt437	https://doi.org/10.5061/dryad.dt437
He_and_Liu_2004_publication	dataset compilation	hand pollination data 1020	GloPL	Dryad Digital Repository	doi:10.5061/dryad.dt437	https://doi.org/10.5061/dryad.dt437	Phylogeny	SiteTree_VS	Dryad Digital Repository	doi:10.5061/dryad.dt437	https://doi.org/10.5061/dryad.dt437
He_and_Liu_2004_publication	dataset compilation	hand pollination data 1021	GloPL	Dryad Digital Repository	doi:10.5061/dryad.dt437	https://doi.org/10.5061/dryad.dt437	Phylogeny	SiteTree_VS	Dryad Digital Repository	doi:10.5061/dryad.dt437	https://doi.org/10.5061/dryad.dt437
He_and_Liu_2004_publication	dataset compilation	hand pollination data 1022	GloPL	Dryad Digital Repository	doi:10.5061/dryad.dt437	https://doi.org/10.5061/dryad.dt437	Phylogeny	SiteTree_VS	Dryad Digital Repository	doi:10.5061/dryad.dt437	https://doi.org/10.5061/dryad.dt437
He_et_al_2004_publication	dataset compilation	hand pollination data 1023	GloPL	Dryad Digital Repository	doi:10.5061/dryad.dt437	https://doi.org/10.5061/dryad.dt437	Phylogeny	SiteTree_VS	Dryad Digital Repository	doi:10.5061/dryad.dt437	https://doi.org/10.5061/dryad.dt437
Hingston_et_al_2004_publication	dataset compilation	hand pollination data 1024	GloPL	Dryad Digital Repository	doi:10.5061/dryad.dt437	https://doi.org/10.5061/dryad.dt437	Phylogeny	SiteTree_VS	Dryad Digital Repository	doi:10.5061/dryad.dt437	https://doi.org/10.5061/dryad.dt437
Holland_et_al_2004_publication	dataset compilation	hand pollination data 1025	GloPL	Dryad Digital Repository	doi:10.5061/dryad.dt437	https://doi.org/10.5061/dryad.dt437	Phylogeny	SiteTree_VS	Dryad Digital Repository	doi:10.5061/dryad.dt437	https://doi.org/10.5061/dryad.dt437
Johnson_et_al_2004_publication	dataset compilation	hand pollination data 1026	GloPL	Dryad Digital Repository	doi:10.5061/dryad.dt437	https://doi.org/10.5061/dryad.dt437	Phylogeny	SiteTree_VS	Dryad Digital Repository	doi:10.5061/dryad.dt437	https://doi.org/10.5061/dryad.dt437
Johnson_et_al_2004_publication	dataset compilation	hand pollination data 1027	GloPL	Dryad Digital Repository	doi:10.5061/dryad.dt437	https://doi.org/10.5061/dryad.dt437	Phylogeny	SiteTree_VS	Dryad Digital Repository	doi:10.5061/dryad.dt437	https://doi.org/10.5061/dryad.dt437
Johnson_et_al_2004_publication	dataset compilation	hand pollination data 1028	GloPL	Dryad Digital Repository	doi:10.5061/dryad.dt437	https://doi.org/10.5061/dryad.dt437	Phylogeny	SiteTree_VS	Dryad Digital Repository	doi:10.5061/dryad.dt437	https://doi.org/10.5061/dryad.dt437
Johnson_et_al_2004_publication	dataset compilation	hand pollination data 1029	GloPL	Dryad Digital Repository	doi:10.5061/dryad.dt437	https://doi.org/10.5061/dryad.dt437	Phylogeny	SiteTree_VS	Dryad Digital Repository	doi:10.5061/dryad.dt437	https://doi.org/10.5061/dryad.dt437
Johnson_et_al_2004_publication	dataset compilation	hand pollination data 1030	GloPL	Dryad Digital Repository	doi:10.5061/dryad.dt437	https://doi.org/10.5061/dryad.dt437	Phylogeny	SiteTree_VS	Dryad Digital Repository	doi:10.5061/dryad.dt437	https://doi.org/10.5061/dryad.dt437
Johnson_et_al_2004_publication	dataset compilation	hand pollination data 1031	GloPL	Dryad Digital Repository	doi:10.5061/dryad.dt437	https://doi.org/10.5061/dryad.dt437	Phylogeny	SiteTree_VS	Dryad Digital Repository	doi:10.5061/dryad.dt437	https://doi.org/10.5061/dryad.dt437
Johnson_et_al_2004_publication	dataset compilation	hand pollination data 1032	GloPL	Dryad Digital Repository	doi:10.5061/dryad.dt437	https://doi.org/10.5061/dryad.dt437	Phylogeny	SiteTree_VS	Dryad Digital Repository	doi:10.5061/dryad.dt437	https://doi.org/10.5061/dryad.dt437
Kelly_et_al_2004_publication	dataset compilation	hand pollination data 1033	GloPL	Dryad Digital Repository	doi:10.5061/dryad.dt437	https://doi.org/10.5061/dryad.dt437	Phylogeny	SiteTree_VS	Dryad Digital Repository	doi:10.5061/dryad.dt437	https://doi.org/10.5061/dryad.dt437
Kelly_et_al_2004_publication	dataset compilation	hand pollination data 1034	GloPL	Dryad Digital Repository	doi:10.5061/dryad.dt437	https://doi.org/10.5061/dryad.dt437	Phylogeny	SiteTree_VS	Dryad Digital Repository	doi:10.5061/dryad.dt437	https://doi.org/10.5061/dryad.dt437
Kelly_et_al_2004_publication	dataset compilation	hand pollination data 1035	GloPL	Dryad Digital Repository	doi:10.5061/dryad.dt437	https://doi.org/10.5061/dryad.dt437	Phylogeny	SiteTree_VS	Dryad Digital Repository	doi:10.5061/dryad.dt437	https://doi.org/10.5061/dryad.dt437
Kelly_et_al_2004_publication	dataset compilation	hand pollination data 1036	GloPL	Dryad Digital Repository	doi:10.5061/dryad.dt437	https://doi.org/10.5061/dryad.dt437	Phylogeny	SiteTree_VS	Dryad Digital Repository	doi:10.5061/dryad.dt437	https://doi.org/10.5061/dryad.dt437
Kelly_et_al_2004_publication	dataset compilation	hand pollination data 1037	GloPL	Dryad Digital Repository	doi:10.5061/dryad.dt437	https://doi.org/10.5061/dryad.dt437	Phylogeny	SiteTree_VS	Dryad Digital Repository	doi:10.5061/dryad.dt437	https://doi.org/10.5061/dryad.dt437
Kelly_et_al_2004_publication	dataset compilation	hand pollination data 1038	GloPL	Dryad Digital Repository	doi:10.5061/dryad.dt437	https://doi.org/10.5061/dryad.dt437	Phylogeny	SiteTree_VS	Dryad Digital Repository	doi:10.5061/dryad.dt437	https://doi.org/10.5061/dryad.dt437
Kelly_et_al_2004_publication	dataset compilation	hand pollination data 1039	GloPL	Dryad Digital Repository	doi:10.5061/dryad.dt437	https://doi.org/10.5061/dryad.dt437	Phylogeny	SiteTree_VS	Dryad Digital Repository	doi:10.5061/dryad.dt437	https://doi.org/10.5061/dryad.dt437
Kelly_et_al_2004_publication	dataset compilation	hand pollination data 1040	GloPL	Dryad Digital Repository	doi:10.5061/dryad.dt437	https://doi.org/10.5061/dryad.dt437	Phylogeny	SiteTree_VS	Dryad Digital Repository	doi:10.5061/dryad.dt437	https://doi.org/10.5061/dryad.dt437
Kelly_et_al_2004_publication	dataset compilation	hand pollination data 1041	GloPL	Dryad Digital Repository	doi:10.5061/dryad.dt437	https://doi.org/10.5061/dryad.dt437	Phylogeny	SiteTree_VS	Dryad Digital Repository	doi:10.5061/dryad.dt437	https://doi.org/10.5061/dryad.dt437
Kelly_et_al_2004_publication	dataset compilation	hand pollination data 1042	GloPL	Dryad Digital Repository	doi:10.5061/dryad.dt437	https://doi.org/10.5061/dryad.dt437	Phylogeny	SiteTree_VS	Dryad Digital Repository	doi:10.5061/dryad.dt437	https://doi.org/10.5061/dryad.dt437
Klips_and_Culley_2004_publication	dataset compilation	hand pollination data 1043	GloPL	Dryad Digital Repository	doi:10.5061/dryad.dt437	https://doi.org/10.5061/dryad.dt437	Phylogeny	SiteTree_VS	Dryad Digital Repository	doi:10.5061/dryad.dt437	https://doi.org/10.5061/dryad.dt437
Knight_2004_publication	dataset compilation	hand pollination data 1044	GloPL	Dryad Digital Repository	doi:10.5061/dryad.dt437	https://doi.org/10.5061/dryad.dt437	Phylogeny	SiteTree_VS	Dryad Digital Repository	doi:10.5061/dryad.dt437	https://doi.org/10.5061/dryad.dt437
Knight_2004_publication	dataset compilation	hand pollination data 1045	GloPL	Dryad Digital Repository	doi:10.5061/dryad.dt437	https://doi.org/10.5061/dryad.dt437	Phylogeny	SiteTree_VS	Dryad Digital Repository	doi:10.5061/dryad.dt437	https://doi.org/10.5061/dryad.dt437
Lehnebach_and_Robertson_2004_publication	dataset compilation	hand pollination data 1046	GloPL	Dryad Digital Repository	doi:10.5061/dryad.dt437	https://doi.org/10.5061/dryad.dt437	Phylogeny	SiteTree_VS	Dryad Digital Repository	doi:10.5061/dryad.dt437	https://doi.org/10.5061/dryad.dt437
Lehnebach_and_Robertson_2004_publication	dataset compilation	hand pollination data 1047	GloPL	Dryad Digital Repository	doi:10.5061/dryad.dt437	https://doi.org/10.5061/dryad.dt437	Phylogeny	SiteTree_VS	Dryad Digital Repository	doi:10.5061/dryad.dt437	https://doi.org/10.5061/dryad.dt437
Lehnebach_and_Robertson_2004_publication	dataset compilation	hand pollination data 1048	GloPL	Dryad Digital Repository	doi:10.5061/dryad.dt437	https://doi.org/10.5061/dryad.dt437	Phylogeny	SiteTree_VS	Dryad Digital Repository	doi:10.5061/dryad.dt437	https://doi.org/10.5061/dryad.dt437
Lehnebach_and_Robertson_2004_publication	dataset compilation	hand pollination data 1049	GloPL	Dryad Digital Repository	doi:10.5061/dryad.dt437	https://doi.org/10.5061/dryad.dt437	Phylogeny	SiteTree_VS	Dryad Digital Repository	doi:10.5061/dryad.dt437	https://doi.org/10.5061/dryad.dt437
Lienert_and_Fischer_2004_publication	dataset compilation	hand pollination data 1050	GloPL	Dryad Digital Repository	doi:10.5061/dryad.dt437	https://doi.org/10.5061/dryad.dt437	Phylogeny	SiteTree_VS	Dryad Digital Repository	doi:10.5061/dryad.dt437	https://doi.org/10.5061/dryad.dt437
Maad_and_Alexandersson_2004_publication	dataset compilation	hand pollination data 1051	GloPL	Dryad Digital Repository	doi:10.5061/dryad.dt437	https://doi.org/10.5061/dryad.dt437	Phylogeny	SiteTree_VS	Dryad Digital Repository	doi:10.5061/dryad.dt437	https://doi.org/10.5061/dryad.dt437
Maad_and_Alexandersson_2004_publication	dataset compilation	hand pollination data 1052	GloPL	Dryad Digital Repository	doi:10.5061/dryad.dt437	https://doi.org/10.5061/dryad.dt437	Phylogeny	SiteTree_VS	Dryad Digital Repository	doi:10.5061/dryad.dt437	https://doi.org/10.5061/dryad.dt437
Maad_and_Alexandersson_2004_publication	dataset compilation	hand pollination data 1053	GloPL	Dryad Digital Repository	doi:10.5061/dryad.dt437	https://doi.org/10.5061/dryad.dt437	Phylogeny	SiteTree_VS	Dryad Digital Repository	doi:10.5061/dryad.dt437	https://doi.org/10.5061/dryad.dt437
Maad_and_Alexandersson_2004_publication	dataset compilation	hand pollination data 1054	GloPL	Dryad Digital Repository	doi:10.5061/dryad.dt437	https://doi.org/10.5061/dryad.dt437	Phylogeny	SiteTree_VS	Dryad Digital Repository	doi:10.5061/dryad.dt437	https://doi.org/10.5061/dryad.dt437
Molina-Freaner_et_al_2004_publication	dataset compilation	hand pollination data 1055	GloPL	Dryad Digital Repository	doi:10.5061/dryad.dt437	https://doi.org/10.5061/dryad.dt437	Phylogeny	SiteTree_VS	Dryad Digital Repository	doi:10.5061/dryad.dt437	https://doi.org/10.5061/dryad.dt437
Philipp_et_al_2004_publication	dataset compilation	hand pollination data 1056	GloPL	Dryad Digital Repository	doi:10.5061/dryad.dt437	https://doi.org/10.5061/dryad.dt437	Phylogeny	SiteTree_VS	Dryad Digital Repository	doi:10.5061/dryad.dt437	https://doi.org/10.5061/dryad.dt437
Rambuda_and_Johnson_2004_publication	dataset compilation	hand pollination data 1057	GloPL	Dryad Digital Repository	doi:10.5061/dryad.dt437	https://doi.org/10.5061/dryad.dt437	Phylogeny	SiteTree_VS	Dryad Digital Repository	doi:10.5061/dryad.dt437	https://doi.org/10.5061/dryad.dt437
Rambuda_and_Johnson_2004_publication	dataset compilation	hand pollination data 1058	GloPL	Dryad Digital Repository	doi:10.5061/dryad.dt437	https://doi.org/10.5061/dryad.dt437	Phylogeny	SiteTree_VS	Dryad Digital Repository	doi:10.5061/dryad.dt437	https://doi.org/10.5061/dryad.dt437
Rambuda_and_Johnson_2004_publication	dataset compilation	hand pollination data 1059	GloPL	Dryad Digital Repository	doi:10.5061/dryad.dt437	https://doi.org/10.5061/dryad.dt437	Phylogeny	SiteTree_VS	Dryad Digital Repository	doi:10.5061/dryad.dt437	https://doi.org/10.5061/dryad.dt437
Rambuda_and_Johnson_2004_publication	dataset compilation	hand pollination data 1060	GloPL	Dryad Digital Repository	doi:10.5061/dryad.dt437	https://doi.org/10.5061/dryad.dt437	Phylogeny	SiteTree_VS	Dryad Digital Repository	doi:10.5061/dryad.dt437	https://doi.org/10.5061/dryad.dt437
Rambuda_and_Johnson_2004_publication	dataset compilation	hand pollination data 1061	GloPL	Dryad Digital Repository	doi:10.5061/dryad.dt437	https://doi.org/10.5061/dryad.dt437	Phylogeny	SiteTree_VS	Dryad Digital Repository	doi:10.5061/dryad.dt437	https://doi.org/10.5061/dryad.dt437
Rasmussen_and_Kollmann_2004_publication	dataset compilation	hand pollination data 1062	GloPL	Dryad Digital Repository	doi:10.5061/dryad.dt437	https://doi.org/10.5061/dryad.dt437	Phylogeny	SiteTree_VS	Dryad Digital Repository	doi:10.5061/dryad.dt437	https://doi.org/10.5061/dryad.dt437
Rasmussen_and_Kollmann_2004_publication	dataset compilation	hand pollination data 1063	GloPL	Dryad Digital Repository	doi:10.5061/dryad.dt437	https://doi.org/10.5061/dryad.dt437	Phylogeny	SiteTree_VS	Dryad Digital Repository	doi:10.5061/dryad.dt437	https://doi.org/10.5061/dryad.dt437
Rasmussen_and_Kollmann_2004_publication	dataset compilation	hand pollination data 1064	GloPL	Dryad Digital Repository	doi:10.5061/dryad.dt437	https://doi.org/10.5061/dryad.dt437	Phylogeny	SiteTree_VS	Dryad Digital Repository	doi:10.5061/dryad.dt437	https://doi.org/10.5061/dryad.dt437
Rasmussen_and_Kollmann_2004_publication	dataset compilation	hand pollination data 1065	GloPL	Dryad Digital Repository	doi:10.5061/dryad.dt437	https://doi.org/10.5061/dryad.dt437	Phylogeny	SiteTree_VS	Dryad Digital Repository	doi:10.5061/dryad.dt437	https://doi.org/10.5061/dryad.dt437
Robertson_and_Ulappa_2004_publication	dataset compilation	hand pollination data 1066	GloPL	Dryad Digital Repository	doi:10.5061/dryad.dt437	https://doi.org/10.5061/dryad.dt437	Phylogeny	SiteTree_VS	Dryad Digital Repository	doi:10.5061/dryad.dt437	https://doi.org/10.5061/dryad.dt437
Robertson_and_Ulappa_2004_publication	dataset compilation	hand pollination data 1067	GloPL	Dryad Digital Repository	doi:10.5061/dryad.dt437	https://doi.org/10.5061/dryad.dt437	Phylogeny	SiteTree_VS	Dryad Digital Repository	doi:10.5061/dryad.dt437	https://doi.org/10.5061/dryad.dt437
Robertson_and_Ulappa_2004_publication	dataset compilation	hand pollination data 1068	GloPL	Dryad Digital Repository	doi:10.5061/dryad.dt437	https://doi.org/10.5061/dryad.dt437	Phylogeny	SiteTree_VS	Dryad Digital Repository	doi:10.5061/dryad.dt437	https://doi.org/10.5061/dryad.dt437
Sharaf_and_Price_2004_publication	dataset compilation	hand pollination data 1069	GloPL	Dryad Digital Repository	doi:10.5061/dryad.dt437	https://doi.org/10.5061/dryad.dt437	Phylogeny	SiteTree_VS	Dryad Digital Repository	doi:10.5061/dryad.dt437	https://doi.org/10.5061/dryad.dt437
Sharaf_and_Price_2004_publication	dataset compilation	hand pollination data 1070	GloPL	Dryad Digital Repository	doi:10.5061/dryad.dt437	https://doi.org/10.5061/dryad.dt437	Phylogeny	SiteTree_VS	Dryad Digital Repository	doi:10.5061/dryad.dt437	https://doi.org/10.5061/dryad.dt437
Sharaf_and_Price_2004_publication	dataset compilation	hand pollination data 1071	GloPL	Dryad Digital Repository	doi:10.5061/dryad.dt437	https://doi.org/10.5061/dryad.dt437	Phylogeny	SiteTree_VS	Dryad Digital Repository	doi:10.5061/dryad.dt437	https://doi.org/10.5061/dryad.dt437
Sharaf_and_Price_2004_publication	dataset compilation	hand pollination data 1072	GloPL	Dryad Digital Repository	doi:10.5061/dryad.dt437	https://doi.org/10.5061/dryad.dt437	Phylogeny	SiteTree_VS	Dryad Digital Repository	doi:10.5061/dryad.dt437	https://doi.org/10.5061/dryad.dt437
Sigrist_and_Sazima_2004_publication	dataset compilation	hand pollination data 1073	GloPL	Dryad Digital Repository	doi:10.5061/dryad.dt437	https://doi.org/10.5061/dryad.dt437	Phylogeny	SiteTree_VS	Dryad Digital Repository	doi:10.5061/dryad.dt437	https://doi.org/10.5061/dryad.dt437
Sigrist_and_Sazima_2004_publication	dataset compilation	hand pollination data 1074	GloPL	Dryad Digital Repository	doi:10.5061/dryad.dt437	https://doi.org/10.5061/dryad.dt437	Phylogeny	SiteTree_VS	Dryad Digital Repository	doi:10.5061/dryad.dt437	https://doi.org/10.5061/dryad.dt437
Sigrist_and_Sazima_2004_publication	dataset compilation	hand pollination data 1075	GloPL	Dryad Digital Repository	doi:10.5061/dryad.dt437	https://doi.org/10.5061/dryad.dt437	Phylogeny	SiteTree_VS	Dryad Digital Repository	doi:10.5061/dryad.dt437	https://doi.org/10.5061/dryad.dt437
Sigrist_and_Sazima_2004_publication	dataset compilation	hand pollination data 1076	GloPL	Dryad Digital Repository	doi:10.5061/dryad.dt437	https://doi.org/10.5061/dryad.dt437	Phylogeny	SiteTree_VS	Dryad Digital Repository	doi:10.5061/dryad.dt437	https://doi.org/10.5061/dryad.dt437
Sigrist_and_Sazima_2004_publication	dataset compilation	hand pollination data 1077	GloPL	Dryad Digital Repository	doi:10.5061/dryad.dt437	https://doi.org/10.5061/dryad.dt437	Phylogeny	SiteTree_VS	Dryad Digital Repository	doi:10.5061/dryad.dt437	https://doi.org/10.5061/dryad.dt437
Sigrist_and_Sazima_2004_publication	dataset compilation	hand pollination data 1078	GloPL	Dryad Digital Repository	doi:10.5061/dryad.dt437	https://doi.org/10.5061/dryad.dt437	Phylogeny	SiteTree_VS	Dryad Digital Repository	doi:10.5061/dryad.dt437	https://doi.org/10.5061/dryad.dt437
Somanathan_et_al_2004_publication	dataset compilation	hand pollination data 1079	GloPL	Dryad Digital Repository	doi:10.5061/dryad.dt437	https://doi.org/10.5061/dryad.dt437	Phylogeny	SiteTree_VS	Dryad Digital Repository	doi:10.5061/dryad.dt437	https://doi.org/10.5061/dryad.dt437
Somanathan_et_al_2004_publication	dataset compilation	hand pollination data 1080	GloPL	Dryad Digital Repository	doi:10.5061/dryad.dt437	https://doi.org/10.5061/dryad.dt437	Phylogeny	SiteTree_VS	Dryad Digital Repository	doi:10.5061/dryad.dt437	https://doi.org/10.5061/dryad.dt437
Somanathan_et_al_2004_publication	dataset compilation	hand pollination data 1081	GloPL	Dryad Digital Repository	doi:10.5061/dryad.dt437	https://doi.org/10.5061/dryad.dt437	Phylogeny	SiteTree_VS	Dryad Digital Repository	doi:10.5061/dryad.dt437	https://doi.org/10.5061/dryad.dt437
Somanathan_et_al_2004_publication	dataset compilation	hand pollination data 1082	GloPL	Dryad Digital Repository	doi:10.5061/dryad.dt437	https://doi.org/10.5061/dryad.dt437	Phylogeny	SiteTree_VS	Dryad Digital Repository	doi:10.5061/dryad.dt437	https://doi.org/10.5061/dryad.dt437
Teixeira_and_Machado_2004_publication	dataset compilation	hand pollination data 1083	GloPL	Dryad Digital Repository	doi:10.5061/dryad.dt437	https://doi.org/10.5061/dryad.dt437	Phylogeny	SiteTree_VS	Dryad Digital Repository	doi:10.5061/dryad.dt437	https://doi.org/10.5061/dryad.dt437
Teixeira_and_Machado_2004_publication	dataset compilation	hand pollination data 1084	GloPL	Dryad Digital Repository	doi:10.5061/dryad.dt437	https://doi.org/10.5061/dryad.dt437	Phylogeny	SiteTree_VS	Dryad Digital Repository	doi:10.5061/dryad.dt437	https://doi.org/10.5061/dryad.dt437
Torezan-Silingardi_and_Oliveira_2004_publication	dataset compilation	hand pollination data 1085	GloPL	Dryad Digital Repository	doi:10.5061/dryad.dt437	https://doi.org/10.5061/dryad.dt437	Phylogeny	SiteTree_VS	Dryad Digital Repository	doi:10.5061/dryad.dt437	https://doi.org/10.5061/dryad.dt437
Torezan-Silingardi_and_Oliveira_2004_publication	dataset compilation	hand pollination data 1086	GloPL	Dryad Digital Repository	doi:10.5061/dryad.dt437	https://doi.org/10.5061/dryad.dt437	Phylogeny	SiteTree_VS	Dryad Digital Repository	doi:10.5061/dryad.dt437	https://doi.org/10.5061/dryad.dt437
Totland_2004_publication	dataset compilation	hand pollination data 1087	GloPL	Dryad Digital Repository	doi:10.5061/dryad.dt437	https://doi.org/10.5061/dryad.dt437	Phylogeny	SiteTree_VS	Dryad Digital Repository	doi:10.5061/dryad.dt437	https://doi.org/10.5061/dryad.dt437
Totland_2004_publication	dataset compilation	hand pollination data 1088	GloPL	Dryad Digital Repository	doi:10.5061/dryad.dt437	https://doi.org/10.5061/dryad.dt437	Phylogeny	SiteTree_VS	Dryad Digital Repository	doi:10.5061/dryad.dt437	https://doi.org/10.5061/dryad.dt437
Totland_2004_publication	dataset compilation	hand pollination data 1089	GloPL	Dryad Digital Repository	doi:10.5061/dryad.dt437	https://doi.org/10.5061/dryad.dt437	Phylogeny	SiteTree_VS	Dryad Digital Repository	doi:10.5061/dryad.dt437	https://doi.org/10.5061/dryad.dt437
Totland_2004_publication	dataset compilation	hand pollination data 1090	GloPL	Dryad Digital Repository	doi:10.5061/dryad.dt437	https://doi.org/10.5061/dryad.dt437	Phylogeny	SiteTree_VS	Dryad Digital Repository	doi:10.5061/dryad.dt437	https://doi.org/10.5061/dryad.dt437
Totland_2004_publication	dataset compilation	hand pollination data 1091	GloPL	Dryad Digital Repository	doi:10.5061/dryad.dt437	https://doi.org/10.5061/dryad.dt437	Phylogeny	SiteTree_VS	Dryad Digital Repository	doi:10.5061/dryad.dt437	https://doi.org/10.5061/dryad.dt437
Vazquez_and_Simberloff_2004_publication	dataset compilation	hand pollination data 1092	GloPL	Dryad Digital Repository	doi:10.5061/dryad.dt437	https://doi.org/10.5061/dryad.dt437	Phylogeny	SiteTree_VS	Dryad Digital Repository	doi:10.5061/dryad.dt437	https://doi.org/10.5061/dryad.dt437
Vazquez_and_Simberloff_2004_publication	dataset compilation	hand pollination data 1093	GloPL	Dryad Digital Repository	doi:10.5061/dryad.dt437	https://doi.org/10.5061/dryad.dt437	Phylogeny	SiteTree_VS	Dryad Digital Repository	doi:10.5061/dryad.dt437	https://doi.org/10.5061/dryad.dt437
Vazquez_and_Simberloff_2004_publication	dataset compilation	hand pollination data 1094	GloPL	Dryad Digital Repository	doi:10.5061/dryad.dt437	https://doi.org/10.5061/dryad.dt437	Phylogeny	SiteTree_VS	Dryad Digital Repository	doi:10.5061/dryad.dt437	https://doi.org/10.5061/dryad.dt437
Vazquez_and_Simberloff_2004_publication	dataset compilation	hand pollination data 1095	GloPL	Dryad Digital Repository	doi:10.5061/dryad.dt437	https://doi.org/10.5061/dryad.dt437	Phylogeny	SiteTree_VS	Dryad Digital Repository	doi:10.5061/dryad.dt437	https://doi.org/10.5061/dryad.dt437
Vazquez_and_Simberloff_2004_publication	dataset compilation	hand pollination data 1096	GloPL	Dryad Digital Repository	doi:10.5061/dryad.dt437	https://doi.org/10.5061/dryad.dt437	Phylogeny	SiteTree_VS	Dryad Digital Repository	doi:10.5061/dryad.dt437	https://doi.org/10.5061/dryad.dt437
Vazquez_and_Simberloff_2004_publication	dataset compilation	hand pollination data 1097	GloPL	Dryad Digital Repository	doi:10.5061/dryad.dt437	https://doi.org/10.5061/dryad.dt437	Phylogeny	SiteTree_VS	Dryad Digital Repository	doi:10.5061/dryad.dt437	https://doi.org/10.5061/dryad.dt437
Vazquez_and_Simberloff_2004_publication	dataset compilation	hand pollination data 1098	GloPL	Dryad Digital Repository	doi:10.5061/dryad.dt437	https://doi.org/10.5061/dryad.dt437	Phylogeny	SiteTree_VS	Dryad Digital Repository	doi:10.5061/dryad.dt437	https://doi.org/10.5061/dryad.dt437
Xiao_et_al_2004_publication	dataset compilation	hand pollination data 1099	GloPL	Dryad Digital Repository	doi:10.5061/dryad.dt437	https://doi.org/10.5061/dryad.dt437	Phylogeny	SiteTree_VS	Dryad Digital Repository	doi:10.5061/dryad.dt437	https://doi.org/10.5061/dryad.dt437
Aizen_2005_publication	dataset compilation	hand pollination data 1100	GloPL	Dryad Digital Repository	doi:10.5061/dryad.dt437	https://doi.org/10.5061/dryad.dt437	Phylogeny	SiteTree_VS	Dryad Digital Repository	doi:10.5061/dryad.dt437	https://doi.org/10.5061/dryad.dt437
Alonso_2005_publication	dataset compilation	hand pollination data 1101	GloPL	Dryad Digital Repository	doi:10.5061/dryad.dt437	https://doi.org/10.5061/dryad.dt437	Phylogeny	SiteTree_VS	Dryad Digital Repository	doi:10.5061/dryad.dt437	https://doi.org/10.5061/dryad.dt437
Alonso_2005_publication	dataset compilation	hand pollination data 1102	GloPL	Dryad Digital Repository	doi:10.5061/dryad.dt437	https://doi.org/10.5061/dryad.dt437	Phylogeny	SiteTree_VS	Dryad Digital Repository	doi:10.5061/dryad.dt437	https://doi.org/10.5061/dryad.dt437
Alonso_2005_publication	dataset compilation	hand pollination data 1103	GloPL	Dryad Digital Repository	doi:10.5061/dryad.dt437	https://doi.org/10.5061/dryad.dt437	Phylogeny	SiteTree_VS	Dryad Digital Repository	doi:10.5061/dryad.dt437	https://doi.org/10.5061/dryad.dt437
Alonso_2005_publication	dataset compilation	hand pollination data 1104	GloPL	Dryad Digital Repository	doi:10.5061/dryad.dt437	https://doi.org/10.5061/dryad.dt437	Phylogeny	SiteTree_VS	Dryad Digital Repository	doi:10.5061/dryad.dt437	https://doi.org/10.5061/dryad.dt437
Asikainen_and_Mutikainen_2005_publication	dataset compilation	hand pollination data 1105	GloPL	Dryad Digital Repository	doi:10.5061/dryad.dt437	https://doi.org/10.5061/dryad.dt437	Phylogeny	SiteTree_VS	Dryad Digital Repository	doi:10.5061/dryad.dt437	https://doi.org/10.5061/dryad.dt437
Asikainen_and_Mutikainen_2005_publication	dataset compilation	hand pollination data 1106	GloPL	Dryad Digital Repository	doi:10.5061/dryad.dt437	https://doi.org/10.5061/dryad.dt437	Phylogeny	SiteTree_VS	Dryad Digital Repository	doi:10.5061/dryad.dt437	https://doi.org/10.5061/dryad.dt437
Asikainen_and_Mutikainen_2005_publication	dataset compilation	hand pollination data 1107	GloPL	Dryad Digital Repository	doi:10.5061/dryad.dt437	https://doi.org/10.5061/dryad.dt437	Phylogeny	SiteTree_VS	Dryad Digital Repository	doi:10.5061/dryad.dt437	https://doi.org/10.5061/dryad.dt437
Asikainen_and_Mutikainen_2005_publication	dataset compilation	hand pollination data 1108	GloPL	Dryad Digital Repository	doi:10.5061/dryad.dt437	https://doi.org/10.5061/dryad.dt437	Phylogeny	SiteTree_VS	Dryad Digital Repository	doi:10.5061/dryad.dt437	https://doi.org/10.5061/dryad.dt437
Asikainen_and_Mutikainen_2005_publication	dataset compilation	hand pollination data 1109	GloPL	Dryad Digital Repository	doi:10.5061/dryad.dt437	https://doi.org/10.5061/dryad.dt437	Phylogeny	SiteTree_VS	Dryad Digital Repository	doi:10.5061/dryad.dt437	https://doi.org/10.5061/dryad.dt437
Asikainen_and_Mutikainen_2005_publication	dataset compilation	hand pollination data 1110	GloPL	Dryad Digital Repository	doi:10.5061/dryad.dt437	https://doi.org/10.5061/dryad.dt437	Phylogeny	SiteTree_VS	Dryad Digital Repository	doi:10.5061/dryad.dt437	https://doi.org/10.5061/dryad.dt437
Asikainen_and_Mutikainen_2005_publication	dataset compilation	hand pollination data 1111	GloPL	Dryad Digital Repository	doi:10.5061/dryad.dt437	https://doi.org/10.5061/dryad.dt437	Phylogeny	SiteTree_VS	Dryad Digital Repository	doi:10.5061/dryad.dt437	https://doi.org/10.5061/dryad.dt437
Asikainen_and_Mutikainen_2005_publication	dataset compilation	hand pollination data 1112	GloPL	Dryad Digital Repository	doi:10.5061/dryad.dt437	https://doi.org/10.5061/dryad.dt437	Phylogeny	SiteTree_VS	Dryad Digital Repository	doi:10.5061/dryad.dt437	https://doi.org/10.5061/dryad.dt437
Asikainen_and_Mutikainen_2005_publication	dataset compilation	hand pollination data 1113	GloPL	Dryad Digital Repository	doi:10.5061/dryad.dt437	https://doi.org/10.5061/dryad.dt437	Phylogeny	SiteTree_VS	Dryad Digital Repository	doi:10.5061/dryad.dt437	https://doi.org/10.5061/dryad.dt437
Asikainen_and_Mutikainen_2005_publication	dataset compilation	hand pollination data 1114	GloPL	Dryad Digital Repository	doi:10.5061/dryad.dt437	https://doi.org/10.5061/dryad.dt437	Phylogeny	SiteTree_VS	Dryad Digital Repository	doi:10.5061/dryad.dt437	https://doi.org/10.5061/dryad.dt437
Asikainen_and_Mutikainen_2005_publication	dataset compilation	hand pollination data 1115	GloPL	Dryad Digital Repository	doi:10.5061/dryad.dt437	https://doi.org/10.5061/dryad.dt437	Phylogeny	SiteTree_VS	Dryad Digital Repository	doi:10.5061/dryad.dt437	https://doi.org/10.5061/dryad.dt437
Asikainen_and_Mutikainen_2005_publication	dataset compilation	hand pollination data 1116	GloPL	Dryad Digital Repository	doi:10.5061/dryad.dt437	https://doi.org/10.5061/dryad.dt437	Phylogeny	SiteTree_VS	Dryad Digital Repository	doi:10.5061/dryad.dt437	https://doi.org/10.5061/dryad.dt437
Cane_2005_publication	dataset compilation	hand pollination data 1117	GloPL	Dryad Digital Repository	doi:10.5061/dryad.dt437	https://doi.org/10.5061/dryad.dt437	Phylogeny	SiteTree_VS	Dryad Digital Repository	doi:10.5061/dryad.dt437	https://doi.org/10.5061/dryad.dt437
Chung_and_Chung_2005_publication	dataset compilation	hand pollination data 1118	GloPL	Dryad Digital Repository	doi:10.5061/dryad.dt437	https://doi.org/10.5061/dryad.dt437	Phylogeny	SiteTree_VS	Dryad Digital Repository	doi:10.5061/dryad.dt437	https://doi.org/10.5061/dryad.dt437
Chung_and_Chung_2005_publication	dataset compilation	hand pollination data 1119	GloPL	Dryad Digital Repository	doi:10.5061/dryad.dt437	https://doi.org/10.5061/dryad.dt437	Phylogeny	SiteTree_VS	Dryad Digital Repository	doi:10.5061/dryad.dt437	https://doi.org/10.5061/dryad.dt437
Consolaro_et_al_2005_publication	dataset compilation	hand pollination data 1120	GloPL	Dryad Digital Repository	doi:10.5061/dryad.dt437	https://doi.org/10.5061/dryad.dt437	Phylogeny	SiteTree_VS	Dryad Digital Repository	doi:10.5061/dryad.dt437	https://doi.org/10.5061/dryad.dt437
Dawson_et_al_2005_publication	dataset compilation	hand pollination data 1121	GloPL	Dryad Digital Repository	doi:10.5061/dryad.dt437	https://doi.org/10.5061/dryad.dt437	Phylogeny	SiteTree_VS	Dryad Digital Repository	doi:10.5061/dryad.dt437	https://doi.org/10.5061/dryad.dt437
Dawson_et_al_2005_publication	dataset compilation	hand pollination data 1122	GloPL	Dryad Digital Repository	doi:10.5061/dryad.dt437	https://doi.org/10.5061/dryad.dt437	Phylogeny	SiteTree_VS	Dryad Digital Repository	doi:10.5061/dryad.dt437	https://doi.org/10.5061/dryad.dt437
Eppley_2005_publication	dataset compilation	hand pollination data 1123	GloPL	Dryad Digital Repository	doi:10.5061/dryad.dt437	https://doi.org/10.5061/dryad.dt437	Phylogeny	SiteTree_VS	Dryad Digital Repository	doi:10.5061/dryad.dt437	https://doi.org/10.5061/dryad.dt437
Garcia_et_al_2005_publication	dataset compilation	hand pollination data 1124	GloPL	Dryad Digital Repository	doi:10.5061/dryad.dt437	https://doi.org/10.5061/dryad.dt437	Phylogeny	SiteTree_VS	Dryad Digital Repository	doi:10.5061/dryad.dt437	https://doi.org/10.5061/dryad.dt437
Garcia_et_al_2005_publication	dataset compilation	hand pollination data 1125	GloPL	Dryad Digital Repository	doi:10.5061/dryad.dt437	https://doi.org/10.5061/dryad.dt437	Phylogeny	SiteTree_VS	Dryad Digital Repository	doi:10.5061/dryad.dt437	https://doi.org/10.5061/dryad.dt437
Giblin_2005_publication	dataset compilation	hand pollination data 1126	GloPL	Dryad Digital Repository	doi:10.5061/dryad.dt437	https://doi.org/10.5061/dryad.dt437	Phylogeny	SiteTree_VS	Dryad Digital Repository	doi:10.5061/dryad.dt437	https://doi.org/10.5061/dryad.dt437
Giblin_2005_publication	dataset compilation	hand pollination data 1127	GloPL	Dryad Digital Repository	doi:10.5061/dryad.dt437	https://doi.org/10.5061/dryad.dt437	Phylogeny	SiteTree_VS	Dryad Digital Repository	doi:10.5061/dryad.dt437	https://doi.org/10.5061/dryad.dt437
Hirayama_et_al_2005_publication	dataset compilation	hand pollination data 1128	GloPL	Dryad Digital Repository	doi:10.5061/dryad.dt437	https://doi.org/10.5061/dryad.dt437	Phylogeny	SiteTree_VS	Dryad Digital Repository	doi:10.5061/dryad.dt437	https://doi.org/10.5061/dryad.dt437
Laporta_2005_publication	dataset compilation	hand pollination data 1129	GloPL	Dryad Digital Repository	doi:10.5061/dryad.dt437	https://doi.org/10.5061/dryad.dt437	Phylogeny	SiteTree_VS	Dryad Digital Repository	doi:10.5061/dryad.dt437	https://doi.org/10.5061/dryad.dt437
Laporta_2005_publication	dataset compilation	hand pollination data 1130	GloPL	Dryad Digital Repository	doi:10.5061/dryad.dt437	https://doi.org/10.5061/dryad.dt437	Phylogeny	SiteTree_VS	Dryad Digital Repository	doi:10.5061/dryad.dt437	https://doi.org/10.5061/dryad.dt437
Laporta_2005_publication	dataset compilation	hand pollination data 1131	GloPL	Dryad Digital Repository	doi:10.5061/dryad.dt437	https://doi.org/10.5061/dryad.dt437	Phylogeny	SiteTree_VS	Dryad Digital Repository	doi:10.5061/dryad.dt437	https://doi.org/10.5061/dryad.dt437
Laporta_2005_publication	dataset compilation	hand pollination data 1132	GloPL	Dryad Digital Repository	doi:10.5061/dryad.dt437	https://doi.org/10.5061/dryad.dt437	Phylogeny	SiteTree_VS	Dryad Digital Repository	doi:10.5061/dryad.dt437	https://doi.org/10.5061/dryad.dt437
Lehnebach_et_al_2005_publication	dataset compilation	hand pollination data 1133	GloPL	Dryad Digital Repository	doi:10.5061/dryad.dt437	https://doi.org/10.5061/dryad.dt437	Phylogeny	SiteTree_VS	Dryad Digital Repository	doi:10.5061/dryad.dt437	https://doi.org/10.5061/dryad.dt437
Lehnebach_et_al_2005_publication	dataset compilation	hand pollination data 1134	GloPL	Dryad Digital Repository	doi:10.5061/dryad.dt437	https://doi.org/10.5061/dryad.dt437	Phylogeny	SiteTree_VS	Dryad Digital Repository	doi:10.5061/dryad.dt437	https://doi.org/10.5061/dryad.dt437
Lehnebach_et_al_2005_publication	dataset compilation	hand pollination data 1135	GloPL	Dryad Digital Repository	doi:10.5061/dryad.dt437	https://doi.org/10.5061/dryad.dt437	Phylogeny	SiteTree_VS	Dryad Digital Repository	doi:10.5061/dryad.dt437	https://doi.org/10.5061/dryad.dt437
Lehnebach_et_al_2005_publication	dataset compilation	hand pollination data 1136	GloPL	Dryad Digital Repository	doi:10.5061/dryad.dt437	https://doi.org/10.5061/dryad.dt437	Phylogeny	SiteTree_VS	Dryad Digital Repository	doi:10.5061/dryad.dt437	https://doi.org/10.5061/dryad.dt437
Lenzi_et_al_2005_publication	dataset compilation	hand pollination data 1137	GloPL	Dryad Digital Repository	doi:10.5061/dryad.dt437	https://doi.org/10.5061/dryad.dt437	Phylogeny	SiteTree_VS	Dryad Digital Repository	doi:10.5061/dryad.dt437	https://doi.org/10.5061/dryad.dt437
Lopes_and_Buzato_2005_publication	dataset compilation	hand pollination data 1138	GloPL	Dryad Digital Repository	doi:10.5061/dryad.dt437	https://doi.org/10.5061/dryad.dt437	Phylogeny	SiteTree_VS	Dryad Digital Repository	doi:10.5061/dryad.dt437	https://doi.org/10.5061/dryad.dt437
Moragues_and_Traveset_2005_publication	dataset compilation	hand pollination data 1139	GloPL	Dryad Digital Repository	doi:10.5061/dryad.dt437	https://doi.org/10.5061/dryad.dt437	Phylogeny	SiteTree_VS	Dryad Digital Repository	doi:10.5061/dryad.dt437	https://doi.org/10.5061/dryad.dt437
Moragues_and_Traveset_2005_publication	dataset compilation	hand pollination data 1140	GloPL	Dryad Digital Repository	doi:10.5061/dryad.dt437	https://doi.org/10.5061/dryad.dt437	Phylogeny	SiteTree_VS	Dryad Digital Repository	doi:10.5061/dryad.dt437	https://doi.org/10.5061/dryad.dt437
Nadia_and_Machado_2005_publication	dataset compilation	hand pollination data 1141	GloPL	Dryad Digital Repository	doi:10.5061/dryad.dt437	https://doi.org/10.5061/dryad.dt437	Phylogeny	SiteTree_VS	Dryad Digital Repository	doi:10.5061/dryad.dt437	https://doi.org/10.5061/dryad.dt437
Nadia_and_Machado_2005_publication	dataset compilation	hand pollination data 1142	GloPL	Dryad Digital Repository	doi:10.5061/dryad.dt437	https://doi.org/10.5061/dryad.dt437	Phylogeny	SiteTree_VS	Dryad Digital Repository	doi:10.5061/dryad.dt437	https://doi.org/10.5061/dryad.dt437
Pellegrino_et_al_2005_publication	dataset compilation	hand pollination data 1143	GloPL	Dryad Digital Repository	doi:10.5061/dryad.dt437	https://doi.org/10.5061/dryad.dt437	Phylogeny	SiteTree_VS	Dryad Digital Repository	doi:10.5061/dryad.dt437	https://doi.org/10.5061/dryad.dt437
Pellegrino_et_al_2005_publication	dataset compilation	hand pollination data 1144	GloPL	Dryad Digital Repository	doi:10.5061/dryad.dt437	https://doi.org/10.5061/dryad.dt437	Phylogeny	SiteTree_VS	Dryad Digital Repository	doi:10.5061/dryad.dt437	https://doi.org/10.5061/dryad.dt437
Robertson_et_al_2005_publication	dataset compilation	hand pollination data 1145	GloPL	Dryad Digital Repository	doi:10.5061/dryad.dt437	https://doi.org/10.5061/dryad.dt437	Phylogeny	SiteTree_VS	Dryad Digital Repository	doi:10.5061/dryad.dt437	https://doi.org/10.5061/dryad.dt437
Robertson_et_al_2005_publication	dataset compilation	hand pollination data 1146	GloPL	Dryad Digital Repository	doi:10.5061/dryad.dt437	https://doi.org/10.5061/dryad.dt437	Phylogeny	SiteTree_VS	Dryad Digital Repository	doi:10.5061/dryad.dt437	https://doi.org/10.5061/dryad.dt437
Robertson_et_al_2005_publication	dataset compilation	hand pollination data 1147	GloPL	Dryad Digital Repository	doi:10.5061/dryad.dt437	https://doi.org/10.5061/dryad.dt437	Phylogeny	SiteTree_VS	Dryad Digital Repository	doi:10.5061/dryad.dt437	https://doi.org/10.5061/dryad.dt437
Robertson_et_al_2005_publication	dataset compilation	hand pollination data 1148	GloPL	Dryad Digital Repository	doi:10.5061/dryad.dt437	https://doi.org/10.5061/dryad.dt437	Phylogeny	SiteTree_VS	Dryad Digital Repository	doi:10.5061/dryad.dt437	https://doi.org/10.5061/dryad.dt437
Robertson_et_al_2005_publication	dataset compilation	hand pollination data 1149	GloPL	Dryad Digital Repository	doi:10.5061/dryad.dt437	https://doi.org/10.5061/dryad.dt437	Phylogeny	SiteTree_VS	Dryad Digital Repository	doi:10.5061/dryad.dt437	https://doi.org/10.5061/dryad.dt437
Robertson_et_al_2005_publication	dataset compilation	hand pollination data 1150	GloPL	Dryad Digital Repository	doi:10.5061/dryad.dt437	https://doi.org/10.5061/dryad.dt437	Phylogeny	SiteTree_VS	Dryad Digital Repository	doi:10.5061/dryad.dt437	https://doi.org/10.5061/dryad.dt437
Robertson_et_al_2005_publication	dataset compilation	hand pollination data 1151	GloPL	Dryad Digital Repository	doi:10.5061/dryad.dt437	https://doi.org/10.5061/dryad.dt437	Phylogeny	SiteTree_VS	Dryad Digital Repository	doi:10.5061/dryad.dt437	https://doi.org/10.5061/dryad.dt437
Rymer_et_al_2005_publication	dataset compilation	hand pollination data 1152	GloPL	Dryad Digital Repository	doi:10.5061/dryad.dt437	https://doi.org/10.5061/dryad.dt437	Phylogeny	SiteTree_VS	Dryad Digital Repository	doi:10.5061/dryad.dt437	https://doi.org/10.5061/dryad.dt437
Rymer_et_al_2005_publication	dataset compilation	hand pollination data 1153	GloPL	Dryad Digital Repository	doi:10.5061/dryad.dt437	https://doi.org/10.5061/dryad.dt437	Phylogeny	SiteTree_VS	Dryad Digital Repository	doi:10.5061/dryad.dt437	https://doi.org/10.5061/dryad.dt437
Rymer_et_al_2005_publication	dataset compilation	hand pollination data 1154	GloPL	Dryad Digital Repository	doi:10.5061/dryad.dt437	https://doi.org/10.5061/dryad.dt437	Phylogeny	SiteTree_VS	Dryad Digital Repository	doi:10.5061/dryad.dt437	https://doi.org/10.5061/dryad.dt437
Rymer_et_al_2005_publication	dataset compilation	hand pollination data 1155	GloPL	Dryad Digital Repository	doi:10.5061/dryad.dt437	https://doi.org/10.5061/dryad.dt437	Phylogeny	SiteTree_VS	Dryad Digital Repository	doi:10.5061/dryad.dt437	https://doi.org/10.5061/dryad.dt437
Rymer_et_al_2005_publication	dataset compilation	hand pollination data 1156	GloPL	Dryad Digital Repository	doi:10.5061/dryad.dt437	https://doi.org/10.5061/dryad.dt437	Phylogeny	SiteTree_VS	Dryad Digital Repository	doi:10.5061/dryad.dt437	https://doi.org/10.5061/dryad.dt437
Rymer_et_al_2005_publication	dataset compilation	hand pollination data 1157	GloPL	Dryad Digital Repository	doi:10.5061/dryad.dt437	https://doi.org/10.5061/dryad.dt437	Phylogeny	SiteTree_VS	Dryad Digital Repository	doi:10.5061/dryad.dt437	https://doi.org/10.5061/dryad.dt437
Rymer_et_al_2005_publication	dataset compilation	hand pollination data 1158	GloPL	Dryad Digital Repository	doi:10.5061/dryad.dt437	https://doi.org/10.5061/dryad.dt437	Phylogeny	SiteTree_VS	Dryad Digital Repository	doi:10.5061/dryad.dt437	https://doi.org/10.5061/dryad.dt437
Rymer_et_al_2005_publication	dataset compilation	hand pollination data 1159	GloPL	Dryad Digital Repository	doi:10.5061/dryad.dt437	https://doi.org/10.5061/dryad.dt437	Phylogeny	SiteTree_VS	Dryad Digital Repository	doi:10.5061/dryad.dt437	https://doi.org/10.5061/dryad.dt437
Simpson_et_al_2005_publication	dataset compilation	hand pollination data 1160	GloPL	Dryad Digital Repository	doi:10.5061/dryad.dt437	https://doi.org/10.5061/dryad.dt437	Phylogeny	SiteTree_VS	Dryad Digital Repository	doi:10.5061/dryad.dt437	https://doi.org/10.5061/dryad.dt437
Snyder_and_Richards_2005_publication	dataset compilation	hand pollination data 1161	GloPL	Dryad Digital Repository	doi:10.5061/dryad.dt437	https://doi.org/10.5061/dryad.dt437	Phylogeny	SiteTree_VS	Dryad Digital Repository	doi:10.5061/dryad.dt437	https://doi.org/10.5061/dryad.dt437
Snyder_and_Richards_2005_publication	dataset compilation	hand pollination data 1162	GloPL	Dryad Digital Repository	doi:10.5061/dryad.dt437	https://doi.org/10.5061/dryad.dt437	Phylogeny	SiteTree_VS	Dryad Digital Repository	doi:10.5061/dryad.dt437	https://doi.org/10.5061/dryad.dt437
Snyder_and_Richards_2005_publication	dataset compilation	hand pollination data 1163	GloPL	Dryad Digital Repository	doi:10.5061/dryad.dt437	https://doi.org/10.5061/dryad.dt437	Phylogeny	SiteTree_VS	Dryad Digital Repository	doi:10.5061/dryad.dt437	https://doi.org/10.5061/dryad.dt437
Snyder_and_Richards_2005_publication	dataset compilation	hand pollination data 1164	GloPL	Dryad Digital Repository	doi:10.5061/dryad.dt437	https://doi.org/10.5061/dryad.dt437	Phylogeny	SiteTree_VS	Dryad Digital Repository	doi:10.5061/dryad.dt437	https://doi.org/10.5061/dryad.dt437
Sun_et_al_2005_publication	dataset compilation	hand pollination data 1165	GloPL	Dryad Digital Repository	doi:10.5061/dryad.dt437	https://doi.org/10.5061/dryad.dt437	Phylogeny	SiteTree_VS	Dryad Digital Repository	doi:10.5061/dryad.dt437	https://doi.org/10.5061/dryad.dt437
Usui_et_al_2005_publication	dataset compilation	hand pollination data 1166	GloPL	Dryad Digital Repository	doi:10.5061/dryad.dt437	https://doi.org/10.5061/dryad.dt437	Phylogeny	SiteTree_VS	Dryad Digital Repository	doi:10.5061/dryad.dt437	https://doi.org/10.5061/dryad.dt437
Usui_et_al_2005_publication	dataset compilation	hand pollination data 1167	GloPL	Dryad Digital Repository	doi:10.5061/dryad.dt437	https://doi.org/10.5061/dryad.dt437	Phylogeny	SiteTree_VS	Dryad Digital Repository	doi:10.5061/dryad.dt437	https://doi.org/10.5061/dryad.dt437
Wang_et_al_2005_publication	dataset compilation	hand pollination data 1168	GloPL	Dryad Digital Repository	doi:10.5061/dryad.dt437	https://doi.org/10.5061/dryad.dt437	Phylogeny	SiteTree_VS	Dryad Digital Repository	doi:10.5061/dryad.dt437	https://doi.org/10.5061/dryad.dt437
Wang_et_al_2005_publication	dataset compilation	hand pollination data 1169	GloPL	Dryad Digital Repository	doi:10.5061/dryad.dt437	https://doi.org/10.5061/dryad.dt437	Phylogeny	SiteTree_VS	Dryad Digital Repository	doi:10.5061/dryad.dt437	https://doi.org/10.5061/dryad.dt437
Wang_et_al_2005_publication	dataset compilation	hand pollination data 1170	GloPL	Dryad Digital Repository	doi:10.5061/dryad.dt437	https://doi.org/10.5061/dryad.dt437	Phylogeny	SiteTree_VS	Dryad Digital Repository	doi:10.5061/dryad.dt437	https://doi.org/10.5061/dryad.dt437
Ward_and_Johnson_2005_publication	dataset compilation	hand pollination data 1171	GloPL	Dryad Digital Repository	doi:10.5061/dryad.dt437	https://doi.org/10.5061/dryad.dt437	Phylogeny	SiteTree_VS	Dryad Digital Repository	doi:10.5061/dryad.dt437	https://doi.org/10.5061/dryad.dt437
Ward_and_Johnson_2005_publication	dataset compilation	hand pollination data 1172	GloPL	Dryad Digital Repository	doi:10.5061/dryad.dt437	https://doi.org/10.5061/dryad.dt437	Phylogeny	SiteTree_VS	Dryad Digital Repository	doi:10.5061/dryad.dt437	https://doi.org/10.5061/dryad.dt437
Ward_and_Johnson_2005_publication	dataset compilation	hand pollination data 1173	GloPL	Dryad Digital Repository	doi:10.5061/dryad.dt437	https://doi.org/10.5061/dryad.dt437	Phylogeny	SiteTree_VS	Dryad Digital Repository	doi:10.5061/dryad.dt437	https://doi.org/10.5061/dryad.dt437
Ward_and_Johnson_2005_publication	dataset compilation	hand pollination data 1174	GloPL	Dryad Digital Repository	doi:10.5061/dryad.dt437	https://doi.org/10.5061/dryad.dt437	Phylogeny	SiteTree_VS	Dryad Digital Repository	doi:10.5061/dryad.dt437	https://doi.org/10.5061/dryad.dt437
Ward_and_Johnson_2005_publication	dataset compilation	hand pollination data 1175	GloPL	Dryad Digital Repository	doi:10.5061/dryad.dt437	https://doi.org/10.5061/dryad.dt437	Phylogeny	SiteTree_VS	Dryad Digital Repository	doi:10.5061/dryad.dt437	https://doi.org/10.5061/dryad.dt437
Ward_and_Johnson_2005_publication	dataset compilation	hand pollination data 1176	GloPL	Dryad Digital Repository	doi:10.5061/dryad.dt437	https://doi.org/10.5061/dryad.dt437	Phylogeny	SiteTree_VS	Dryad Digital Repository	doi:10.5061/dryad.dt437	https://doi.org/10.5061/dryad.dt437
Wilson_et_al_2005_publication	dataset compilation	hand pollination data 1177	GloPL	Dryad Digital Repository	doi:10.5061/dryad.dt437	https://doi.org/10.5061/dryad.dt437	Phylogeny	SiteTree_VS	Dryad Digital Repository	doi:10.5061/dryad.dt437	https://doi.org/10.5061/dryad.dt437
Yang_et_al_2005_publication	dataset compilation	hand pollination data 1178	GloPL	Dryad Digital Repository	doi:10.5061/dryad.dt437	https://doi.org/10.5061/dryad.dt437	Phylogeny	SiteTree_VS	Dryad Digital Repository	doi:10.5061/dryad.dt437	https://doi.org/10.5061/dryad.dt437
Yang_et_al_2005_publication	dataset compilation	hand pollination data 1179	GloPL	Dryad Digital Repository	doi:10.5061/dryad.dt437	https://doi.org/10.5061/dryad.dt437	Phylogeny	SiteTree_VS	Dryad Digital Repository	doi:10.5061/dryad.dt437	https://doi.org/10.5061/dryad.dt437
Benezar_and_Pessoni_2006_publication	dataset compilation	hand pollination data 1180	GloPL	Dryad Digital Repository	doi:10.5061/dryad.dt437	https://doi.org/10.5061/dryad.dt437	Phylogeny	SiteTree_VS	Dryad Digital Repository	doi:10.5061/dryad.dt437	https://doi.org/10.5061/dryad.dt437
Benezar_and_Pessoni_2006_publication	dataset compilation	hand pollination data 1181	GloPL	Dryad Digital Repository	doi:10.5061/dryad.dt437	https://doi.org/10.5061/dryad.dt437	Phylogeny	SiteTree_VS	Dryad Digital Repository	doi:10.5061/dryad.dt437	https://doi.org/10.5061/dryad.dt437
Colaco_et_al_2006_publication	dataset compilation	hand pollination data 1182	GloPL	Dryad Digital Repository	doi:10.5061/dryad.dt437	https://doi.org/10.5061/dryad.dt437	Phylogeny	SiteTree_VS	Dryad Digital Repository	doi:10.5061/dryad.dt437	https://doi.org/10.5061/dryad.dt437
Colaco_et_al_2006_publication	dataset compilation	hand pollination data 1183	GloPL	Dryad Digital Repository	doi:10.5061/dryad.dt437	https://doi.org/10.5061/dryad.dt437	Phylogeny	SiteTree_VS	Dryad Digital Repository	doi:10.5061/dryad.dt437	https://doi.org/10.5061/dryad.dt437
Costa_et_al_2006_publication	dataset compilation	hand pollination data 1184	GloPL	Dryad Digital Repository	doi:10.5061/dryad.dt437	https://doi.org/10.5061/dryad.dt437	Phylogeny	SiteTree_VS	Dryad Digital Repository	doi:10.5061/dryad.dt437	https://doi.org/10.5061/dryad.dt437
Costa_et_al_2006_publication	dataset compilation	hand pollination data 1185	GloPL	Dryad Digital Repository	doi:10.5061/dryad.dt437	https://doi.org/10.5061/dryad.dt437	Phylogeny	SiteTree_VS	Dryad Digital Repository	doi:10.5061/dryad.dt437	https://doi.org/10.5061/dryad.dt437
Costa_et_al_2006_publication	dataset compilation	hand pollination data 1186	GloPL	Dryad Digital Repository	doi:10.5061/dryad.dt437	https://doi.org/10.5061/dryad.dt437	Phylogeny	SiteTree_VS	Dryad Digital Repository	doi:10.5061/dryad.dt437	https://doi.org/10.5061/dryad.dt437
Costa_et_al_2006_publication	dataset compilation	hand pollination data 1187	GloPL	Dryad Digital Repository	doi:10.5061/dryad.dt437	https://doi.org/10.5061/dryad.dt437	Phylogeny	SiteTree_VS	Dryad Digital Repository	doi:10.5061/dryad.dt437	https://doi.org/10.5061/dryad.dt437
Gao_et_al_2006_publication	dataset compilation	hand pollination data 1188	GloPL	Dryad Digital Repository	doi:10.5061/dryad.dt437	https://doi.org/10.5061/dryad.dt437	Phylogeny	SiteTree_VS	Dryad Digital Repository	doi:10.5061/dryad.dt437	https://doi.org/10.5061/dryad.dt437
Hodgins_and_Barrett_2006_publication	dataset compilation	hand pollination data 1189	GloPL	Dryad Digital Repository	doi:10.5061/dryad.dt437	https://doi.org/10.5061/dryad.dt437	Phylogeny	SiteTree_VS	Dryad Digital Repository	doi:10.5061/dryad.dt437	https://doi.org/10.5061/dryad.dt437
Hodgins_and_Barrett_2006_publication	dataset compilation	hand pollination data 1190	GloPL	Dryad Digital Repository	doi:10.5061/dryad.dt437	https://doi.org/10.5061/dryad.dt437	Phylogeny	SiteTree_VS	Dryad Digital Repository	doi:10.5061/dryad.dt437	https://doi.org/10.5061/dryad.dt437
Hodgins_and_Barrett_2006_publication	dataset compilation	hand pollination data 1191	GloPL	Dryad Digital Repository	doi:10.5061/dryad.dt437	https://doi.org/10.5061/dryad.dt437	Phylogeny	SiteTree_VS	Dryad Digital Repository	doi:10.5061/dryad.dt437	https://doi.org/10.5061/dryad.dt437
Hodgins_and_Barrett_2006_publication	dataset compilation	hand pollination data 1192	GloPL	Dryad Digital Repository	doi:10.5061/dryad.dt437	https://doi.org/10.5061/dryad.dt437	Phylogeny	SiteTree_VS	Dryad Digital Repository	doi:10.5061/dryad.dt437	https://doi.org/10.5061/dryad.dt437
Hodgins_and_Barrett_2006_publication	dataset compilation	hand pollination data 1193	GloPL	Dryad Digital Repository	doi:10.5061/dryad.dt437	https://doi.org/10.5061/dryad.dt437	Phylogeny	SiteTree_VS	Dryad Digital Repository	doi:10.5061/dryad.dt437	https://doi.org/10.5061/dryad.dt437
Hodgins_and_Barrett_2006_publication	dataset compilation	hand pollination data 1194	GloPL	Dryad Digital Repository	doi:10.5061/dryad.dt437	https://doi.org/10.5061/dryad.dt437	Phylogeny	SiteTree_VS	Dryad Digital Repository	doi:10.5061/dryad.dt437	https://doi.org/10.5061/dryad.dt437
Hodgins_and_Barrett_2006_publication	dataset compilation	hand pollination data 1195	GloPL	Dryad Digital Repository	doi:10.5061/dryad.dt437	https://doi.org/10.5061/dryad.dt437	Phylogeny	SiteTree_VS	Dryad Digital Repository	doi:10.5061/dryad.dt437	https://doi.org/10.5061/dryad.dt437
Hodgins_and_Barrett_2006_publication	dataset compilation	hand pollination data 1196	GloPL	Dryad Digital Repository	doi:10.5061/dryad.dt437	https://doi.org/10.5061/dryad.dt437	Phylogeny	SiteTree_VS	Dryad Digital Repository	doi:10.5061/dryad.dt437	https://doi.org/10.5061/dryad.dt437
Hodgins_and_Barrett_2006_publication	dataset compilation	hand pollination data 1197	GloPL	Dryad Digital Repository	doi:10.5061/dryad.dt437	https://doi.org/10.5061/dryad.dt437	Phylogeny	SiteTree_VS	Dryad Digital Repository	doi:10.5061/dryad.dt437	https://doi.org/10.5061/dryad.dt437
Hodgins_and_Barrett_2006_publication	dataset compilation	hand pollination data 1198	GloPL	Dryad Digital Repository	doi:10.5061/dryad.dt437	https://doi.org/10.5061/dryad.dt437	Phylogeny	SiteTree_VS	Dryad Digital Repository	doi:10.5061/dryad.dt437	https://doi.org/10.5061/dryad.dt437
Hodgins_and_Barrett_2006_publication	dataset compilation	hand pollination data 1199	GloPL	Dryad Digital Repository	doi:10.5061/dryad.dt437	https://doi.org/10.5061/dryad.dt437	Phylogeny	SiteTree_VS	Dryad Digital Repository	doi:10.5061/dryad.dt437	https://doi.org/10.5061/dryad.dt437
Hong_and_Liu_2006_publication	dataset compilation	hand pollination data 1200	GloPL	Dryad Digital Repository	doi:10.5061/dryad.dt437	https://doi.org/10.5061/dryad.dt437	Phylogeny	SiteTree_VS	Dryad Digital Repository	doi:10.5061/dryad.dt437	https://doi.org/10.5061/dryad.dt437
Hong_and_Liu_2006_publication	dataset compilation	hand pollination data 1201	GloPL	Dryad Digital Repository	doi:10.5061/dryad.dt437	https://doi.org/10.5061/dryad.dt437	Phylogeny	SiteTree_VS	Dryad Digital Repository	doi:10.5061/dryad.dt437	https://doi.org/10.5061/dryad.dt437
Honnay_et_al_2006_publication	dataset compilation	hand pollination data 1202	GloPL	Dryad Digital Repository	doi:10.5061/dryad.dt437	https://doi.org/10.5061/dryad.dt437	Phylogeny	SiteTree_VS	Dryad Digital Repository	doi:10.5061/dryad.dt437	https://doi.org/10.5061/dryad.dt437
Lenzi_et_al_2006_publication	dataset compilation	hand pollination data 1203	GloPL	Dryad Digital Repository	doi:10.5061/dryad.dt437	https://doi.org/10.5061/dryad.dt437	Phylogeny	SiteTree_VS	Dryad Digital Repository	doi:10.5061/dryad.dt437	https://doi.org/10.5061/dryad.dt437
Lenzi_et_al_2006_publication	dataset compilation	hand pollination data 1204	GloPL	Dryad Digital Repository	doi:10.5061/dryad.dt437	https://doi.org/10.5061/dryad.dt437	Phylogeny	SiteTree_VS	Dryad Digital Repository	doi:10.5061/dryad.dt437	https://doi.org/10.5061/dryad.dt437
Lima_and_Vieira_2006_publication	dataset compilation	hand pollination data 1205	GloPL	Dryad Digital Repository	doi:10.5061/dryad.dt437	https://doi.org/10.5061/dryad.dt437	Phylogeny	SiteTree_VS	Dryad Digital Repository	doi:10.5061/dryad.dt437	https://doi.org/10.5061/dryad.dt437
Lima_and_Vieira_2006_publication	dataset compilation	hand pollination data 1206	GloPL	Dryad Digital Repository	doi:10.5061/dryad.dt437	https://doi.org/10.5061/dryad.dt437	Phylogeny	SiteTree_VS	Dryad Digital Repository	doi:10.5061/dryad.dt437	https://doi.org/10.5061/dryad.dt437
Lima_and_Vieira_2006_publication	dataset compilation	hand pollination data 1207	GloPL	Dryad Digital Repository	doi:10.5061/dryad.dt437	https://doi.org/10.5061/dryad.dt437	Phylogeny	SiteTree_VS	Dryad Digital Repository	doi:10.5061/dryad.dt437	https://doi.org/10.5061/dryad.dt437
Liu_et_al_2006_publication	dataset compilation	hand pollination data 1208	GloPL	Dryad Digital Repository	doi:10.5061/dryad.dt437	https://doi.org/10.5061/dryad.dt437	Phylogeny	SiteTree_VS	Dryad Digital Repository	doi:10.5061/dryad.dt437	https://doi.org/10.5061/dryad.dt437
Liu_et_al_2006_publication	dataset compilation	hand pollination data 1209	GloPL	Dryad Digital Repository	doi:10.5061/dryad.dt437	https://doi.org/10.5061/dryad.dt437	Phylogeny	SiteTree_VS	Dryad Digital Repository	doi:10.5061/dryad.dt437	https://doi.org/10.5061/dryad.dt437
Liu_et_al_2006_publication	dataset compilation	hand pollination data 1210	GloPL	Dryad Digital Repository	doi:10.5061/dryad.dt437	https://doi.org/10.5061/dryad.dt437	Phylogeny	SiteTree_VS	Dryad Digital Repository	doi:10.5061/dryad.dt437	https://doi.org/10.5061/dryad.dt437
Munoz_and_Arroyo_2006_publication	dataset compilation	hand pollination data 1211	GloPL	Dryad Digital Repository	doi:10.5061/dryad.dt437	https://doi.org/10.5061/dryad.dt437	Phylogeny	SiteTree_VS	Dryad Digital Repository	doi:10.5061/dryad.dt437	https://doi.org/10.5061/dryad.dt437
Nagamitsua_et_al_2006_publication	dataset compilation	hand pollination data 1212	GloPL	Dryad Digital Repository	doi:10.5061/dryad.dt437	https://doi.org/10.5061/dryad.dt437	Phylogeny	SiteTree_VS	Dryad Digital Repository	doi:10.5061/dryad.dt437	https://doi.org/10.5061/dryad.dt437
Nagamitsua_et_al_2006_publication	dataset compilation	hand pollination data 1213	GloPL	Dryad Digital Repository	doi:10.5061/dryad.dt437	https://doi.org/10.5061/dryad.dt437	Phylogeny	SiteTree_VS	Dryad Digital Repository	doi:10.5061/dryad.dt437	https://doi.org/10.5061/dryad.dt437
Neeman_et_al_2006_publication	dataset compilation	hand pollination data 1214	GloPL	Dryad Digital Repository	doi:10.5061/dryad.dt437	https://doi.org/10.5061/dryad.dt437	Phylogeny	SiteTree_VS	Dryad Digital Repository	doi:10.5061/dryad.dt437	https://doi.org/10.5061/dryad.dt437
Pansarin_et_al_2006_publication	dataset compilation	hand pollination data 1215	GloPL	Dryad Digital Repository	doi:10.5061/dryad.dt437	https://doi.org/10.5061/dryad.dt437	Phylogeny	SiteTree_VS	Dryad Digital Repository	doi:10.5061/dryad.dt437	https://doi.org/10.5061/dryad.dt437
Pansarin_Amaral_2006_publication	dataset compilation	hand pollination data 1216	GloPL	Dryad Digital Repository	doi:10.5061/dryad.dt437	https://doi.org/10.5061/dryad.dt437	Phylogeny	SiteTree_VS	Dryad Digital Repository	doi:10.5061/dryad.dt437	https://doi.org/10.5061/dryad.dt437
Pansarin_Amaral_2006_publication	dataset compilation	hand pollination data 1217	GloPL	Dryad Digital Repository	doi:10.5061/dryad.dt437	https://doi.org/10.5061/dryad.dt437	Phylogeny	SiteTree_VS	Dryad Digital Repository	doi:10.5061/dryad.dt437	https://doi.org/10.5061/dryad.dt437
Parsons_and_Hermanutz_2006_publication	dataset compilation	hand pollination data 1218	GloPL	Dryad Digital Repository	doi:10.5061/dryad.dt437	https://doi.org/10.5061/dryad.dt437	Phylogeny	SiteTree_VS	Dryad Digital Repository	doi:10.5061/dryad.dt437	https://doi.org/10.5061/dryad.dt437
Parsons_and_Hermanutz_2006_publication	dataset compilation	hand pollination data 1219	GloPL	Dryad Digital Repository	doi:10.5061/dryad.dt437	https://doi.org/10.5061/dryad.dt437	Phylogeny	SiteTree_VS	Dryad Digital Repository	doi:10.5061/dryad.dt437	https://doi.org/10.5061/dryad.dt437
Pias_and_Guitian_2006_publication	dataset compilation	hand pollination data 1220	GloPL	Dryad Digital Repository	doi:10.5061/dryad.dt437	https://doi.org/10.5061/dryad.dt437	Phylogeny	SiteTree_VS	Dryad Digital Repository	doi:10.5061/dryad.dt437	https://doi.org/10.5061/dryad.dt437
Pias_and_Guitian_2006_publication	dataset compilation	hand pollination data 1221	GloPL	Dryad Digital Repository	doi:10.5061/dryad.dt437	https://doi.org/10.5061/dryad.dt437	Phylogeny	SiteTree_VS	Dryad Digital Repository	doi:10.5061/dryad.dt437	https://doi.org/10.5061/dryad.dt437
Rovere_et_al_2006_publication	dataset compilation	hand pollination data 1222	GloPL	Dryad Digital Repository	doi:10.5061/dryad.dt437	https://doi.org/10.5061/dryad.dt437	Phylogeny	SiteTree_VS	Dryad Digital Repository	doi:10.5061/dryad.dt437	https://doi.org/10.5061/dryad.dt437
Rovere_et_al_2006_publication	dataset compilation	hand pollination data 1223	GloPL	Dryad Digital Repository	doi:10.5061/dryad.dt437	https://doi.org/10.5061/dryad.dt437	Phylogeny	SiteTree_VS	Dryad Digital Repository	doi:10.5061/dryad.dt437	https://doi.org/10.5061/dryad.dt437
Smithson_2006_publication	dataset compilation	hand pollination data 1224	GloPL	Dryad Digital Repository	doi:10.5061/dryad.dt437	https://doi.org/10.5061/dryad.dt437	Phylogeny	SiteTree_VS	Dryad Digital Repository	doi:10.5061/dryad.dt437	https://doi.org/10.5061/dryad.dt437
Smithson_2006_publication	dataset compilation	hand pollination data 1225	GloPL	Dryad Digital Repository	doi:10.5061/dryad.dt437	https://doi.org/10.5061/dryad.dt437	Phylogeny	SiteTree_VS	Dryad Digital Repository	doi:10.5061/dryad.dt437	https://doi.org/10.5061/dryad.dt437
Smithson_2006_publication	dataset compilation	hand pollination data 1226	GloPL	Dryad Digital Repository	doi:10.5061/dryad.dt437	https://doi.org/10.5061/dryad.dt437	Phylogeny	SiteTree_VS	Dryad Digital Repository	doi:10.5061/dryad.dt437	https://doi.org/10.5061/dryad.dt437
Smithson_2006_publication	dataset compilation	hand pollination data 1227	GloPL	Dryad Digital Repository	doi:10.5061/dryad.dt437	https://doi.org/10.5061/dryad.dt437	Phylogeny	SiteTree_VS	Dryad Digital Repository	doi:10.5061/dryad.dt437	https://doi.org/10.5061/dryad.dt437
Smithson_2006_publication	dataset compilation	hand pollination data 1228	GloPL	Dryad Digital Repository	doi:10.5061/dryad.dt437	https://doi.org/10.5061/dryad.dt437	Phylogeny	SiteTree_VS	Dryad Digital Repository	doi:10.5061/dryad.dt437	https://doi.org/10.5061/dryad.dt437
Smithson_2006_publication	dataset compilation	hand pollination data 1229	GloPL	Dryad Digital Repository	doi:10.5061/dryad.dt437	https://doi.org/10.5061/dryad.dt437	Phylogeny	SiteTree_VS	Dryad Digital Repository	doi:10.5061/dryad.dt437	https://doi.org/10.5061/dryad.dt437
Smithson_2006_publication	dataset compilation	hand pollination data 1230	GloPL	Dryad Digital Repository	doi:10.5061/dryad.dt437	https://doi.org/10.5061/dryad.dt437	Phylogeny	SiteTree_VS	Dryad Digital Repository	doi:10.5061/dryad.dt437	https://doi.org/10.5061/dryad.dt437
Smithson_2006_publication	dataset compilation	hand pollination data 1231	GloPL	Dryad Digital Repository	doi:10.5061/dryad.dt437	https://doi.org/10.5061/dryad.dt437	Phylogeny	SiteTree_VS	Dryad Digital Repository	doi:10.5061/dryad.dt437	https://doi.org/10.5061/dryad.dt437
Tepedino_et_al_2006_publication	dataset compilation	hand pollination data 1232	GloPL	Dryad Digital Repository	doi:10.5061/dryad.dt437	https://doi.org/10.5061/dryad.dt437	Phylogeny	SiteTree_VS	Dryad Digital Repository	doi:10.5061/dryad.dt437	https://doi.org/10.5061/dryad.dt437
Valdivia_and_Niemeyer_2006_publication	dataset compilation	hand pollination data 1233	GloPL	Dryad Digital Repository	doi:10.5061/dryad.dt437	https://doi.org/10.5061/dryad.dt437	Phylogeny	SiteTree_VS	Dryad Digital Repository	doi:10.5061/dryad.dt437	https://doi.org/10.5061/dryad.dt437
Vanhoenacker_et_al_2006_publication	dataset compilation	hand pollination data 1234	GloPL	Dryad Digital Repository	doi:10.5061/dryad.dt437	https://doi.org/10.5061/dryad.dt437	Phylogeny	SiteTree_VS	Dryad Digital Repository	doi:10.5061/dryad.dt437	https://doi.org/10.5061/dryad.dt437
Vanhoenacker_et_al_2006_publication	dataset compilation	hand pollination data 1235	GloPL	Dryad Digital Repository	doi:10.5061/dryad.dt437	https://doi.org/10.5061/dryad.dt437	Phylogeny	SiteTree_VS	Dryad Digital Repository	doi:10.5061/dryad.dt437	https://doi.org/10.5061/dryad.dt437
Vanhoenacker_et_al_2006_publication	dataset compilation	hand pollination data 1236	GloPL	Dryad Digital Repository	doi:10.5061/dryad.dt437	https://doi.org/10.5061/dryad.dt437	Phylogeny	SiteTree_VS	Dryad Digital Repository	doi:10.5061/dryad.dt437	https://doi.org/10.5061/dryad.dt437
Vanhoenacker_et_al_2006_publication	dataset compilation	hand pollination data 1237	GloPL	Dryad Digital Repository	doi:10.5061/dryad.dt437	https://doi.org/10.5061/dryad.dt437	Phylogeny	SiteTree_VS	Dryad Digital Repository	doi:10.5061/dryad.dt437	https://doi.org/10.5061/dryad.dt437
Vanhoenacker_et_al_2006_publication	dataset compilation	hand pollination data 1238	GloPL	Dryad Digital Repository	doi:10.5061/dryad.dt437	https://doi.org/10.5061/dryad.dt437	Phylogeny	SiteTree_VS	Dryad Digital Repository	doi:10.5061/dryad.dt437	https://doi.org/10.5061/dryad.dt437
Vanhoenacker_et_al_2006_publication	dataset compilation	hand pollination data 1239	GloPL	Dryad Digital Repository	doi:10.5061/dryad.dt437	https://doi.org/10.5061/dryad.dt437	Phylogeny	SiteTree_VS	Dryad Digital Repository	doi:10.5061/dryad.dt437	https://doi.org/10.5061/dryad.dt437
Vanhoenacker_et_al_2006_publication	dataset compilation	hand pollination data 1240	GloPL	Dryad Digital Repository	doi:10.5061/dryad.dt437	https://doi.org/10.5061/dryad.dt437	Phylogeny	SiteTree_VS	Dryad Digital Repository	doi:10.5061/dryad.dt437	https://doi.org/10.5061/dryad.dt437
Vanhoenacker_et_al_2006_publication	dataset compilation	hand pollination data 1241	GloPL	Dryad Digital Repository	doi:10.5061/dryad.dt437	https://doi.org/10.5061/dryad.dt437	Phylogeny	SiteTree_VS	Dryad Digital Repository	doi:10.5061/dryad.dt437	https://doi.org/10.5061/dryad.dt437
Vanhoenacker_et_al_2006_publication	dataset compilation	hand pollination data 1242	GloPL	Dryad Digital Repository	doi:10.5061/dryad.dt437	https://doi.org/10.5061/dryad.dt437	Phylogeny	SiteTree_VS	Dryad Digital Repository	doi:10.5061/dryad.dt437	https://doi.org/10.5061/dryad.dt437
Vanhoenacker_et_al_2006_publication	dataset compilation	hand pollination data 1243	GloPL	Dryad Digital Repository	doi:10.5061/dryad.dt437	https://doi.org/10.5061/dryad.dt437	Phylogeny	SiteTree_VS	Dryad Digital Repository	doi:10.5061/dryad.dt437	https://doi.org/10.5061/dryad.dt437
Vanhoenacker_et_al_2006_publication	dataset compilation	hand pollination data 1244	GloPL	Dryad Digital Repository	doi:10.5061/dryad.dt437	https://doi.org/10.5061/dryad.dt437	Phylogeny	SiteTree_VS	Dryad Digital Repository	doi:10.5061/dryad.dt437	https://doi.org/10.5061/dryad.dt437
Vanhoenacker_et_al_2006_publication	dataset compilation	hand pollination data 1245	GloPL	Dryad Digital Repository	doi:10.5061/dryad.dt437	https://doi.org/10.5061/dryad.dt437	Phylogeny	SiteTree_VS	Dryad Digital Repository	doi:10.5061/dryad.dt437	https://doi.org/10.5061/dryad.dt437
Vanhoenacker_et_al_2006_publication	dataset compilation	hand pollination data 1246	GloPL	Dryad Digital Repository	doi:10.5061/dryad.dt437	https://doi.org/10.5061/dryad.dt437	Phylogeny	SiteTree_VS	Dryad Digital Repository	doi:10.5061/dryad.dt437	https://doi.org/10.5061/dryad.dt437
Vanhoenacker_et_al_2006_publication	dataset compilation	hand pollination data 1247	GloPL	Dryad Digital Repository	doi:10.5061/dryad.dt437	https://doi.org/10.5061/dryad.dt437	Phylogeny	SiteTree_VS	Dryad Digital Repository	doi:10.5061/dryad.dt437	https://doi.org/10.5061/dryad.dt437
Vanhoenacker_et_al_2006_publication	dataset compilation	hand pollination data 1248	GloPL	Dryad Digital Repository	doi:10.5061/dryad.dt437	https://doi.org/10.5061/dryad.dt437	Phylogeny	SiteTree_VS	Dryad Digital Repository	doi:10.5061/dryad.dt437	https://doi.org/10.5061/dryad.dt437
Vanhoenacker_et_al_2006_publication	dataset compilation	hand pollination data 1249	GloPL	Dryad Digital Repository	doi:10.5061/dryad.dt437	https://doi.org/10.5061/dryad.dt437	Phylogeny	SiteTree_VS	Dryad Digital Repository	doi:10.5061/dryad.dt437	https://doi.org/10.5061/dryad.dt437
Vosgueritchian_and_Buzato_2006_publication	dataset compilation	hand pollination data 1250	GloPL	Dryad Digital Repository	doi:10.5061/dryad.dt437	https://doi.org/10.5061/dryad.dt437	Phylogeny	SiteTree_VS	Dryad Digital Repository	doi:10.5061/dryad.dt437	https://doi.org/10.5061/dryad.dt437
Wheelwright_et_al_2006_publication	dataset compilation	hand pollination data 1251	GloPL	Dryad Digital Repository	doi:10.5061/dryad.dt437	https://doi.org/10.5061/dryad.dt437	Phylogeny	SiteTree_VS	Dryad Digital Repository	doi:10.5061/dryad.dt437	https://doi.org/10.5061/dryad.dt437
Wheelwright_et_al_2006_publication	dataset compilation	hand pollination data 1252	GloPL	Dryad Digital Repository	doi:10.5061/dryad.dt437	https://doi.org/10.5061/dryad.dt437	Phylogeny	SiteTree_VS	Dryad Digital Repository	doi:10.5061/dryad.dt437	https://doi.org/10.5061/dryad.dt437
Wheelwright_et_al_2006_publication	dataset compilation	hand pollination data 1253	GloPL	Dryad Digital Repository	doi:10.5061/dryad.dt437	https://doi.org/10.5061/dryad.dt437	Phylogeny	SiteTree_VS	Dryad Digital Repository	doi:10.5061/dryad.dt437	https://doi.org/10.5061/dryad.dt437
Wheelwright_et_al_2006_publication	dataset compilation	hand pollination data 1254	GloPL	Dryad Digital Repository	doi:10.5061/dryad.dt437	https://doi.org/10.5061/dryad.dt437	Phylogeny	SiteTree_VS	Dryad Digital Repository	doi:10.5061/dryad.dt437	https://doi.org/10.5061/dryad.dt437
Wheelwright_et_al_2006_publication	dataset compilation	hand pollination data 1255	GloPL	Dryad Digital Repository	doi:10.5061/dryad.dt437	https://doi.org/10.5061/dryad.dt437	Phylogeny	SiteTree_VS	Dryad Digital Repository	doi:10.5061/dryad.dt437	https://doi.org/10.5061/dryad.dt437
Wheelwright_et_al_2006_publication	dataset compilation	hand pollination data 1256	GloPL	Dryad Digital Repository	doi:10.5061/dryad.dt437	https://doi.org/10.5061/dryad.dt437	Phylogeny	SiteTree_VS	Dryad Digital Repository	doi:10.5061/dryad.dt437	https://doi.org/10.5061/dryad.dt437
Wheelwright_et_al_2006_publication	dataset compilation	hand pollination data 1257	GloPL	Dryad Digital Repository	doi:10.5061/dryad.dt437	https://doi.org/10.5061/dryad.dt437	Phylogeny	SiteTree_VS	Dryad Digital Repository	doi:10.5061/dryad.dt437	https://doi.org/10.5061/dryad.dt437
Wheelwright_et_al_2006_publication	dataset compilation	hand pollination data 1258	GloPL	Dryad Digital Repository	doi:10.5061/dryad.dt437	https://doi.org/10.5061/dryad.dt437	Phylogeny	SiteTree_VS	Dryad Digital Repository	doi:10.5061/dryad.dt437	https://doi.org/10.5061/dryad.dt437
Xiao_et_al_2006_publication	dataset compilation	hand pollination data 1259	GloPL	Dryad Digital Repository	doi:10.5061/dryad.dt437	https://doi.org/10.5061/dryad.dt437	Phylogeny	SiteTree_VS	Dryad Digital Repository	doi:10.5061/dryad.dt437	https://doi.org/10.5061/dryad.dt437
Zhang_et_al_2006_publication	dataset compilation	hand pollination data 1260	GloPL	Dryad Digital Repository	doi:10.5061/dryad.dt437	https://doi.org/10.5061/dryad.dt437	Phylogeny	SiteTree_VS	Dryad Digital Repository	doi:10.5061/dryad.dt437	https://doi.org/10.5061/dryad.dt437
Zhang_et_al_2006_publication	dataset compilation	hand pollination data 1261	GloPL	Dryad Digital Repository	doi:10.5061/dryad.dt437	https://doi.org/10.5061/dryad.dt437	Phylogeny	SiteTree_VS	Dryad Digital Repository	doi:10.5061/dryad.dt437	https://doi.org/10.5061/dryad.dt437
Zhang_et_al_2006_publication	dataset compilation	hand pollination data 1262	GloPL	Dryad Digital Repository	doi:10.5061/dryad.dt437	https://doi.org/10.5061/dryad.dt437	Phylogeny	SiteTree_VS	Dryad Digital Repository	doi:10.5061/dryad.dt437	https://doi.org/10.5061/dryad.dt437
Zhigang_et_al_2006_publication	dataset compilation	hand pollination data 1263	GloPL	Dryad Digital Repository	doi:10.5061/dryad.dt437	https://doi.org/10.5061/dryad.dt437	Phylogeny	SiteTree_VS	Dryad Digital Repository	doi:10.5061/dryad.dt437	https://doi.org/10.5061/dryad.dt437
Zhigang_et_al_2006_publication	dataset compilation	hand pollination data 1264	GloPL	Dryad Digital Repository	doi:10.5061/dryad.dt437	https://doi.org/10.5061/dryad.dt437	Phylogeny	SiteTree_VS	Dryad Digital Repository	doi:10.5061/dryad.dt437	https://doi.org/10.5061/dryad.dt437
Zhigang_et_al_2006_publication	dataset compilation	hand pollination data 1265	GloPL	Dryad Digital Repository	doi:10.5061/dryad.dt437	https://doi.org/10.5061/dryad.dt437	Phylogeny	SiteTree_VS	Dryad Digital Repository	doi:10.5061/dryad.dt437	https://doi.org/10.5061/dryad.dt437
Zhigang_et_al_2006_publication	dataset compilation	hand pollination data 1266	GloPL	Dryad Digital Repository	doi:10.5061/dryad.dt437	https://doi.org/10.5061/dryad.dt437	Phylogeny	SiteTree_VS	Dryad Digital Repository	doi:10.5061/dryad.dt437	https://doi.org/10.5061/dryad.dt437
Zhigang_et_al_2006_publication	dataset compilation	hand pollination data 1267	GloPL	Dryad Digital Repository	doi:10.5061/dryad.dt437	https://doi.org/10.5061/dryad.dt437	Phylogeny	SiteTree_VS	Dryad Digital Repository	doi:10.5061/dryad.dt437	https://doi.org/10.5061/dryad.dt437
Zhigang_et_al_2006_publication	dataset compilation	hand pollination data 1268	GloPL	Dryad Digital Repository	doi:10.5061/dryad.dt437	https://doi.org/10.5061/dryad.dt437	Phylogeny	SiteTree_VS	Dryad Digital Repository	doi:10.5061/dryad.dt437	https://doi.org/10.5061/dryad.dt437
Andrade_et_al_2007_publication	dataset compilation	hand pollination data 1269	GloPL	Dryad Digital Repository	doi:10.5061/dryad.dt437	https://doi.org/10.5061/dryad.dt437	Phylogeny	SiteTree_VS	Dryad Digital Repository	doi:10.5061/dryad.dt437	https://doi.org/10.5061/dryad.dt437
Andrade_et_al_2007_publication	dataset compilation	hand pollination data 1270	GloPL	Dryad Digital Repository	doi:10.5061/dryad.dt437	https://doi.org/10.5061/dryad.dt437	Phylogeny	SiteTree_VS	Dryad Digital Repository	doi:10.5061/dryad.dt437	https://doi.org/10.5061/dryad.dt437
Andrieu_et_al_2007_publication	dataset compilation	hand pollination data 1271	GloPL	Dryad Digital Repository	doi:10.5061/dryad.dt437	https://doi.org/10.5061/dryad.dt437	Phylogeny	SiteTree_VS	Dryad Digital Repository	doi:10.5061/dryad.dt437	https://doi.org/10.5061/dryad.dt437
Andrieu_et_al_2007_publication	dataset compilation	hand pollination data 1272	GloPL	Dryad Digital Repository	doi:10.5061/dryad.dt437	https://doi.org/10.5061/dryad.dt437	Phylogeny	SiteTree_VS	Dryad Digital Repository	doi:10.5061/dryad.dt437	https://doi.org/10.5061/dryad.dt437
Andrieu_et_al_2007_publication	dataset compilation	hand pollination data 1273	GloPL	Dryad Digital Repository	doi:10.5061/dryad.dt437	https://doi.org/10.5061/dryad.dt437	Phylogeny	SiteTree_VS	Dryad Digital Repository	doi:10.5061/dryad.dt437	https://doi.org/10.5061/dryad.dt437
Andrieu_et_al_2007_publication	dataset compilation	hand pollination data 1274	GloPL	Dryad Digital Repository	doi:10.5061/dryad.dt437	https://doi.org/10.5061/dryad.dt437	Phylogeny	SiteTree_VS	Dryad Digital Repository	doi:10.5061/dryad.dt437	https://doi.org/10.5061/dryad.dt437
Andrieu_et_al_2007_publication	dataset compilation	hand pollination data 1275	GloPL	Dryad Digital Repository	doi:10.5061/dryad.dt437	https://doi.org/10.5061/dryad.dt437	Phylogeny	SiteTree_VS	Dryad Digital Repository	doi:10.5061/dryad.dt437	https://doi.org/10.5061/dryad.dt437
Brookes_et_al_2007_publication	dataset compilation	hand pollination data 1276	GloPL	Dryad Digital Repository	doi:10.5061/dryad.dt437	https://doi.org/10.5061/dryad.dt437	Phylogeny	SiteTree_VS	Dryad Digital Repository	doi:10.5061/dryad.dt437	https://doi.org/10.5061/dryad.dt437
Brookes_et_al_2007_publication	dataset compilation	hand pollination data 1277	GloPL	Dryad Digital Repository	doi:10.5061/dryad.dt437	https://doi.org/10.5061/dryad.dt437	Phylogeny	SiteTree_VS	Dryad Digital Repository	doi:10.5061/dryad.dt437	https://doi.org/10.5061/dryad.dt437
Brookes_et_al_2007_publication	dataset compilation	hand pollination data 1278	GloPL	Dryad Digital Repository	doi:10.5061/dryad.dt437	https://doi.org/10.5061/dryad.dt437	Phylogeny	SiteTree_VS	Dryad Digital Repository	doi:10.5061/dryad.dt437	https://doi.org/10.5061/dryad.dt437
Brookes_et_al_2007_publication	dataset compilation	hand pollination data 1279	GloPL	Dryad Digital Repository	doi:10.5061/dryad.dt437	https://doi.org/10.5061/dryad.dt437	Phylogeny	SiteTree_VS	Dryad Digital Repository	doi:10.5061/dryad.dt437	https://doi.org/10.5061/dryad.dt437
Brookes_et_al_2007_publication	dataset compilation	hand pollination data 1280	GloPL	Dryad Digital Repository	doi:10.5061/dryad.dt437	https://doi.org/10.5061/dryad.dt437	Phylogeny	SiteTree_VS	Dryad Digital Repository	doi:10.5061/dryad.dt437	https://doi.org/10.5061/dryad.dt437
Brookes_et_al_2007_publication	dataset compilation	hand pollination data 1281	GloPL	Dryad Digital Repository	doi:10.5061/dryad.dt437	https://doi.org/10.5061/dryad.dt437	Phylogeny	SiteTree_VS	Dryad Digital Repository	doi:10.5061/dryad.dt437	https://doi.org/10.5061/dryad.dt437
Dias_and_Kiill_2007_publication	dataset compilation	hand pollination data 1282	GloPL	Dryad Digital Repository	doi:10.5061/dryad.dt437	https://doi.org/10.5061/dryad.dt437	Phylogeny	SiteTree_VS	Dryad Digital Repository	doi:10.5061/dryad.dt437	https://doi.org/10.5061/dryad.dt437
Duan_et_al_2007_publication	dataset compilation	hand pollination data 1283	GloPL	Dryad Digital Repository	doi:10.5061/dryad.dt437	https://doi.org/10.5061/dryad.dt437	Phylogeny	SiteTree_VS	Dryad Digital Repository	doi:10.5061/dryad.dt437	https://doi.org/10.5061/dryad.dt437
Duan_et_al_2007_publication	dataset compilation	hand pollination data 1284	GloPL	Dryad Digital Repository	doi:10.5061/dryad.dt437	https://doi.org/10.5061/dryad.dt437	Phylogeny	SiteTree_VS	Dryad Digital Repository	doi:10.5061/dryad.dt437	https://doi.org/10.5061/dryad.dt437
Duan_et_al_2007_publication	dataset compilation	hand pollination data 1285	GloPL	Dryad Digital Repository	doi:10.5061/dryad.dt437	https://doi.org/10.5061/dryad.dt437	Phylogeny	SiteTree_VS	Dryad Digital Repository	doi:10.5061/dryad.dt437	https://doi.org/10.5061/dryad.dt437
Duan_et_al_2007_publication	dataset compilation	hand pollination data 1286	GloPL	Dryad Digital Repository	doi:10.5061/dryad.dt437	https://doi.org/10.5061/dryad.dt437	Phylogeny	SiteTree_VS	Dryad Digital Repository	doi:10.5061/dryad.dt437	https://doi.org/10.5061/dryad.dt437
Duan_et_al_2007_publication	dataset compilation	hand pollination data 1287	GloPL	Dryad Digital Repository	doi:10.5061/dryad.dt437	https://doi.org/10.5061/dryad.dt437	Phylogeny	SiteTree_VS	Dryad Digital Repository	doi:10.5061/dryad.dt437	https://doi.org/10.5061/dryad.dt437
Duan_et_al_2007_publication	dataset compilation	hand pollination data 1288	GloPL	Dryad Digital Repository	doi:10.5061/dryad.dt437	https://doi.org/10.5061/dryad.dt437	Phylogeny	SiteTree_VS	Dryad Digital Repository	doi:10.5061/dryad.dt437	https://doi.org/10.5061/dryad.dt437
Duan_et_al_2007_publication	dataset compilation	hand pollination data 1289	GloPL	Dryad Digital Repository	doi:10.5061/dryad.dt437	https://doi.org/10.5061/dryad.dt437	Phylogeny	SiteTree_VS	Dryad Digital Repository	doi:10.5061/dryad.dt437	https://doi.org/10.5061/dryad.dt437
Duan_et_al_2007_publication	dataset compilation	hand pollination data 1290	GloPL	Dryad Digital Repository	doi:10.5061/dryad.dt437	https://doi.org/10.5061/dryad.dt437	Phylogeny	SiteTree_VS	Dryad Digital Repository	doi:10.5061/dryad.dt437	https://doi.org/10.5061/dryad.dt437
Duan_et_al_2007_publication	dataset compilation	hand pollination data 1291	GloPL	Dryad Digital Repository	doi:10.5061/dryad.dt437	https://doi.org/10.5061/dryad.dt437	Phylogeny	SiteTree_VS	Dryad Digital Repository	doi:10.5061/dryad.dt437	https://doi.org/10.5061/dryad.dt437
Duan_et_al_2007_publication	dataset compilation	hand pollination data 1292	GloPL	Dryad Digital Repository	doi:10.5061/dryad.dt437	https://doi.org/10.5061/dryad.dt437	Phylogeny	SiteTree_VS	Dryad Digital Repository	doi:10.5061/dryad.dt437	https://doi.org/10.5061/dryad.dt437
Duan_et_al_2007_publication	dataset compilation	hand pollination data 1293	GloPL	Dryad Digital Repository	doi:10.5061/dryad.dt437	https://doi.org/10.5061/dryad.dt437	Phylogeny	SiteTree_VS	Dryad Digital Repository	doi:10.5061/dryad.dt437	https://doi.org/10.5061/dryad.dt437
Heckel_et_al_2007_publication	dataset compilation	hand pollination data 1294	GloPL	Dryad Digital Repository	doi:10.5061/dryad.dt437	https://doi.org/10.5061/dryad.dt437	Phylogeny	SiteTree_VS	Dryad Digital Repository	doi:10.5061/dryad.dt437	https://doi.org/10.5061/dryad.dt437
Hegland_et_al_2007_publication	dataset compilation	hand pollination data 1295	GloPL	Dryad Digital Repository	doi:10.5061/dryad.dt437	https://doi.org/10.5061/dryad.dt437	Phylogeny	SiteTree_VS	Dryad Digital Repository	doi:10.5061/dryad.dt437	https://doi.org/10.5061/dryad.dt437
Jacobi_and_del_Sarto_2007_publication	dataset compilation	hand pollination data 1296	GloPL	Dryad Digital Repository	doi:10.5061/dryad.dt437	https://doi.org/10.5061/dryad.dt437	Phylogeny	SiteTree_VS	Dryad Digital Repository	doi:10.5061/dryad.dt437	https://doi.org/10.5061/dryad.dt437
Jacobi_and_del_Sarto_2007_publication	dataset compilation	hand pollination data 1297	GloPL	Dryad Digital Repository	doi:10.5061/dryad.dt437	https://doi.org/10.5061/dryad.dt437	Phylogeny	SiteTree_VS	Dryad Digital Repository	doi:10.5061/dryad.dt437	https://doi.org/10.5061/dryad.dt437
Stout_2007_publication	dataset compilation	hand pollination data 1298	GloPL	Dryad Digital Repository	doi:10.5061/dryad.dt437	https://doi.org/10.5061/dryad.dt437	Phylogeny	SiteTree_VS	Dryad Digital Repository	doi:10.5061/dryad.dt437	https://doi.org/10.5061/dryad.dt437
Jin_et_al_2007_publication	dataset compilation	hand pollination data 1299	GloPL	Dryad Digital Repository	doi:10.5061/dryad.dt437	https://doi.org/10.5061/dryad.dt437	Phylogeny	SiteTree_VS	Dryad Digital Repository	doi:10.5061/dryad.dt437	https://doi.org/10.5061/dryad.dt437
Lewinsohn_et_al_2007_publication	dataset compilation	hand pollination data 1300	GloPL	Dryad Digital Repository	doi:10.5061/dryad.dt437	https://doi.org/10.5061/dryad.dt437	Phylogeny	SiteTree_VS	Dryad Digital Repository	doi:10.5061/dryad.dt437	https://doi.org/10.5061/dryad.dt437
Li_et_al_2007_publication	dataset compilation	hand pollination data 1301	GloPL	Dryad Digital Repository	doi:10.5061/dryad.dt437	https://doi.org/10.5061/dryad.dt437	Phylogeny	SiteTree_VS	Dryad Digital Repository	doi:10.5061/dryad.dt437	https://doi.org/10.5061/dryad.dt437
Lundemo_et_al_2007_publication	dataset compilation	hand pollination data 1302	GloPL	Dryad Digital Repository	doi:10.5061/dryad.dt437	https://doi.org/10.5061/dryad.dt437	Phylogeny	SiteTree_VS	Dryad Digital Repository	doi:10.5061/dryad.dt437	https://doi.org/10.5061/dryad.dt437
Lundemo_et_al_2007_publication	dataset compilation	hand pollination data 1303	GloPL	Dryad Digital Repository	doi:10.5061/dryad.dt437	https://doi.org/10.5061/dryad.dt437	Phylogeny	SiteTree_VS	Dryad Digital Repository	doi:10.5061/dryad.dt437	https://doi.org/10.5061/dryad.dt437
Lundemo_et_al_2007_publication	dataset compilation	hand pollination data 1304	GloPL	Dryad Digital Repository	doi:10.5061/dryad.dt437	https://doi.org/10.5061/dryad.dt437	Phylogeny	SiteTree_VS	Dryad Digital Repository	doi:10.5061/dryad.dt437	https://doi.org/10.5061/dryad.dt437
Martins_and_Gribel_2007_publication	dataset compilation	hand pollination data 1305	GloPL	Dryad Digital Repository	doi:10.5061/dryad.dt437	https://doi.org/10.5061/dryad.dt437	Phylogeny	SiteTree_VS	Dryad Digital Repository	doi:10.5061/dryad.dt437	https://doi.org/10.5061/dryad.dt437
Nadia_et_al_2007_publication	dataset compilation	hand pollination data 1306	GloPL	Dryad Digital Repository	doi:10.5061/dryad.dt437	https://doi.org/10.5061/dryad.dt437	Phylogeny	SiteTree_VS	Dryad Digital Repository	doi:10.5061/dryad.dt437	https://doi.org/10.5061/dryad.dt437
Oster_et_al_2007_publication	dataset compilation	hand pollination data 1307	GloPL	Dryad Digital Repository	doi:10.5061/dryad.dt437	https://doi.org/10.5061/dryad.dt437	Phylogeny	SiteTree_VS	Dryad Digital Repository	doi:10.5061/dryad.dt437	https://doi.org/10.5061/dryad.dt437
Oster_et_al_2007_publication	dataset compilation	hand pollination data 1308	GloPL	Dryad Digital Repository	doi:10.5061/dryad.dt437	https://doi.org/10.5061/dryad.dt437	Phylogeny	SiteTree_VS	Dryad Digital Repository	doi:10.5061/dryad.dt437	https://doi.org/10.5061/dryad.dt437
Oster_et_al_2007_publication	dataset compilation	hand pollination data 1309	GloPL	Dryad Digital Repository	doi:10.5061/dryad.dt437	https://doi.org/10.5061/dryad.dt437	Phylogeny	SiteTree_VS	Dryad Digital Repository	doi:10.5061/dryad.dt437	https://doi.org/10.5061/dryad.dt437
Oster_et_al_2007_publication	dataset compilation	hand pollination data 1310	GloPL	Dryad Digital Repository	doi:10.5061/dryad.dt437	https://doi.org/10.5061/dryad.dt437	Phylogeny	SiteTree_VS	Dryad Digital Repository	doi:10.5061/dryad.dt437	https://doi.org/10.5061/dryad.dt437
Oster_et_al_2007_publication	dataset compilation	hand pollination data 1311	GloPL	Dryad Digital Repository	doi:10.5061/dryad.dt437	https://doi.org/10.5061/dryad.dt437	Phylogeny	SiteTree_VS	Dryad Digital Repository	doi:10.5061/dryad.dt437	https://doi.org/10.5061/dryad.dt437
Oster_et_al_2007_publication	dataset compilation	hand pollination data 1312	GloPL	Dryad Digital Repository	doi:10.5061/dryad.dt437	https://doi.org/10.5061/dryad.dt437	Phylogeny	SiteTree_VS	Dryad Digital Repository	doi:10.5061/dryad.dt437	https://doi.org/10.5061/dryad.dt437
Oster_et_al_2007_publication	dataset compilation	hand pollination data 1313	GloPL	Dryad Digital Repository	doi:10.5061/dryad.dt437	https://doi.org/10.5061/dryad.dt437	Phylogeny	SiteTree_VS	Dryad Digital Repository	doi:10.5061/dryad.dt437	https://doi.org/10.5061/dryad.dt437
Oster_et_al_2007_publication	dataset compilation	hand pollination data 1314	GloPL	Dryad Digital Repository	doi:10.5061/dryad.dt437	https://doi.org/10.5061/dryad.dt437	Phylogeny	SiteTree_VS	Dryad Digital Repository	doi:10.5061/dryad.dt437	https://doi.org/10.5061/dryad.dt437
Oster_et_al_2007_publication	dataset compilation	hand pollination data 1315	GloPL	Dryad Digital Repository	doi:10.5061/dryad.dt437	https://doi.org/10.5061/dryad.dt437	Phylogeny	SiteTree_VS	Dryad Digital Repository	doi:10.5061/dryad.dt437	https://doi.org/10.5061/dryad.dt437
Oster_et_al_2007_publication	dataset compilation	hand pollination data 1316	GloPL	Dryad Digital Repository	doi:10.5061/dryad.dt437	https://doi.org/10.5061/dryad.dt437	Phylogeny	SiteTree_VS	Dryad Digital Repository	doi:10.5061/dryad.dt437	https://doi.org/10.5061/dryad.dt437
Oster_et_al_2007_publication	dataset compilation	hand pollination data 1317	GloPL	Dryad Digital Repository	doi:10.5061/dryad.dt437	https://doi.org/10.5061/dryad.dt437	Phylogeny	SiteTree_VS	Dryad Digital Repository	doi:10.5061/dryad.dt437	https://doi.org/10.5061/dryad.dt437
Oster_et_al_2007_publication	dataset compilation	hand pollination data 1318	GloPL	Dryad Digital Repository	doi:10.5061/dryad.dt437	https://doi.org/10.5061/dryad.dt437	Phylogeny	SiteTree_VS	Dryad Digital Repository	doi:10.5061/dryad.dt437	https://doi.org/10.5061/dryad.dt437
Oster_et_al_2007_publication	dataset compilation	hand pollination data 1319	GloPL	Dryad Digital Repository	doi:10.5061/dryad.dt437	https://doi.org/10.5061/dryad.dt437	Phylogeny	SiteTree_VS	Dryad Digital Repository	doi:10.5061/dryad.dt437	https://doi.org/10.5061/dryad.dt437
Oster_et_al_2007_publication	dataset compilation	hand pollination data 1320	GloPL	Dryad Digital Repository	doi:10.5061/dryad.dt437	https://doi.org/10.5061/dryad.dt437	Phylogeny	SiteTree_VS	Dryad Digital Repository	doi:10.5061/dryad.dt437	https://doi.org/10.5061/dryad.dt437
Oster_et_al_2007_publication	dataset compilation	hand pollination data 1321	GloPL	Dryad Digital Repository	doi:10.5061/dryad.dt437	https://doi.org/10.5061/dryad.dt437	Phylogeny	SiteTree_VS	Dryad Digital Repository	doi:10.5061/dryad.dt437	https://doi.org/10.5061/dryad.dt437
Oster_et_al_2007_publication	dataset compilation	hand pollination data 1322	GloPL	Dryad Digital Repository	doi:10.5061/dryad.dt437	https://doi.org/10.5061/dryad.dt437	Phylogeny	SiteTree_VS	Dryad Digital Repository	doi:10.5061/dryad.dt437	https://doi.org/10.5061/dryad.dt437
Oster_et_al_2007_publication	dataset compilation	hand pollination data 1323	GloPL	Dryad Digital Repository	doi:10.5061/dryad.dt437	https://doi.org/10.5061/dryad.dt437	Phylogeny	SiteTree_VS	Dryad Digital Repository	doi:10.5061/dryad.dt437	https://doi.org/10.5061/dryad.dt437
Oster_et_al_2007_publication	dataset compilation	hand pollination data 1324	GloPL	Dryad Digital Repository	doi:10.5061/dryad.dt437	https://doi.org/10.5061/dryad.dt437	Phylogeny	SiteTree_VS	Dryad Digital Repository	doi:10.5061/dryad.dt437	https://doi.org/10.5061/dryad.dt437
Oster_et_al_2007_publication	dataset compilation	hand pollination data 1325	GloPL	Dryad Digital Repository	doi:10.5061/dryad.dt437	https://doi.org/10.5061/dryad.dt437	Phylogeny	SiteTree_VS	Dryad Digital Repository	doi:10.5061/dryad.dt437	https://doi.org/10.5061/dryad.dt437
Oster_et_al_2007_publication	dataset compilation	hand pollination data 1326	GloPL	Dryad Digital Repository	doi:10.5061/dryad.dt437	https://doi.org/10.5061/dryad.dt437	Phylogeny	SiteTree_VS	Dryad Digital Repository	doi:10.5061/dryad.dt437	https://doi.org/10.5061/dryad.dt437
Oster_et_al_2007_publication	dataset compilation	hand pollination data 1327	GloPL	Dryad Digital Repository	doi:10.5061/dryad.dt437	https://doi.org/10.5061/dryad.dt437	Phylogeny	SiteTree_VS	Dryad Digital Repository	doi:10.5061/dryad.dt437	https://doi.org/10.5061/dryad.dt437
Oster_et_al_2007_publication	dataset compilation	hand pollination data 1328	GloPL	Dryad Digital Repository	doi:10.5061/dryad.dt437	https://doi.org/10.5061/dryad.dt437	Phylogeny	SiteTree_VS	Dryad Digital Repository	doi:10.5061/dryad.dt437	https://doi.org/10.5061/dryad.dt437
Oster_et_al_2007_publication	dataset compilation	hand pollination data 1329	GloPL	Dryad Digital Repository	doi:10.5061/dryad.dt437	https://doi.org/10.5061/dryad.dt437	Phylogeny	SiteTree_VS	Dryad Digital Repository	doi:10.5061/dryad.dt437	https://doi.org/10.5061/dryad.dt437
Oster_et_al_2007_publication	dataset compilation	hand pollination data 1330	GloPL	Dryad Digital Repository	doi:10.5061/dryad.dt437	https://doi.org/10.5061/dryad.dt437	Phylogeny	SiteTree_VS	Dryad Digital Repository	doi:10.5061/dryad.dt437	https://doi.org/10.5061/dryad.dt437
Oster_et_al_2007_publication	dataset compilation	hand pollination data 1331	GloPL	Dryad Digital Repository	doi:10.5061/dryad.dt437	https://doi.org/10.5061/dryad.dt437	Phylogeny	SiteTree_VS	Dryad Digital Repository	doi:10.5061/dryad.dt437	https://doi.org/10.5061/dryad.dt437
Oster_et_al_2007_publication	dataset compilation	hand pollination data 1332	GloPL	Dryad Digital Repository	doi:10.5061/dryad.dt437	https://doi.org/10.5061/dryad.dt437	Phylogeny	SiteTree_VS	Dryad Digital Repository	doi:10.5061/dryad.dt437	https://doi.org/10.5061/dryad.dt437
Paulino-Neto_2007_publication	dataset compilation	hand pollination data 1333	GloPL	Dryad Digital Repository	doi:10.5061/dryad.dt437	https://doi.org/10.5061/dryad.dt437	Phylogeny	SiteTree_VS	Dryad Digital Repository	doi:10.5061/dryad.dt437	https://doi.org/10.5061/dryad.dt437
Pereira_et_al_2007_publication	dataset compilation	hand pollination data 1334	GloPL	Dryad Digital Repository	doi:10.5061/dryad.dt437	https://doi.org/10.5061/dryad.dt437	Phylogeny	SiteTree_VS	Dryad Digital Repository	doi:10.5061/dryad.dt437	https://doi.org/10.5061/dryad.dt437
Ramirez_2007_publication	dataset compilation	hand pollination data 1335	GloPL	Dryad Digital Repository	doi:10.5061/dryad.dt437	https://doi.org/10.5061/dryad.dt437	Phylogeny	SiteTree_VS	Dryad Digital Repository	doi:10.5061/dryad.dt437	https://doi.org/10.5061/dryad.dt437
Ratnayake_et_al_2007_publication	dataset compilation	hand pollination data 1336	GloPL	Dryad Digital Repository	doi:10.5061/dryad.dt437	https://doi.org/10.5061/dryad.dt437	Phylogeny	SiteTree_VS	Dryad Digital Repository	doi:10.5061/dryad.dt437	https://doi.org/10.5061/dryad.dt437
Shimono_et_al_2007_publication	dataset compilation	hand pollination data 1337	GloPL	Dryad Digital Repository	doi:10.5061/dryad.dt437	https://doi.org/10.5061/dryad.dt437	Phylogeny	SiteTree_VS	Dryad Digital Repository	doi:10.5061/dryad.dt437	https://doi.org/10.5061/dryad.dt437
Shimono_et_al_2007_publication	dataset compilation	hand pollination data 1338	GloPL	Dryad Digital Repository	doi:10.5061/dryad.dt437	https://doi.org/10.5061/dryad.dt437	Phylogeny	SiteTree_VS	Dryad Digital Repository	doi:10.5061/dryad.dt437	https://doi.org/10.5061/dryad.dt437
Shimono_et_al_2007_publication	dataset compilation	hand pollination data 1339	GloPL	Dryad Digital Repository	doi:10.5061/dryad.dt437	https://doi.org/10.5061/dryad.dt437	Phylogeny	SiteTree_VS	Dryad Digital Repository	doi:10.5061/dryad.dt437	https://doi.org/10.5061/dryad.dt437
Shimono_et_al_2007_publication	dataset compilation	hand pollination data 1340	GloPL	Dryad Digital Repository	doi:10.5061/dryad.dt437	https://doi.org/10.5061/dryad.dt437	Phylogeny	SiteTree_VS	Dryad Digital Repository	doi:10.5061/dryad.dt437	https://doi.org/10.5061/dryad.dt437
Shimono_et_al_2007_publication	dataset compilation	hand pollination data 1341	GloPL	Dryad Digital Repository	doi:10.5061/dryad.dt437	https://doi.org/10.5061/dryad.dt437	Phylogeny	SiteTree_VS	Dryad Digital Repository	doi:10.5061/dryad.dt437	https://doi.org/10.5061/dryad.dt437
Shimono_et_al_2007_publication	dataset compilation	hand pollination data 1342	GloPL	Dryad Digital Repository	doi:10.5061/dryad.dt437	https://doi.org/10.5061/dryad.dt437	Phylogeny	SiteTree_VS	Dryad Digital Repository	doi:10.5061/dryad.dt437	https://doi.org/10.5061/dryad.dt437
Shimono_et_al_2007_publication	dataset compilation	hand pollination data 1343	GloPL	Dryad Digital Repository	doi:10.5061/dryad.dt437	https://doi.org/10.5061/dryad.dt437	Phylogeny	SiteTree_VS	Dryad Digital Repository	doi:10.5061/dryad.dt437	https://doi.org/10.5061/dryad.dt437
Shimono_et_al_2007_publication	dataset compilation	hand pollination data 1344	GloPL	Dryad Digital Repository	doi:10.5061/dryad.dt437	https://doi.org/10.5061/dryad.dt437	Phylogeny	SiteTree_VS	Dryad Digital Repository	doi:10.5061/dryad.dt437	https://doi.org/10.5061/dryad.dt437
Souza_et_al_2007_publication	dataset compilation	hand pollination data 1345	GloPL	Dryad Digital Repository	doi:10.5061/dryad.dt437	https://doi.org/10.5061/dryad.dt437	Phylogeny	SiteTree_VS	Dryad Digital Repository	doi:10.5061/dryad.dt437	https://doi.org/10.5061/dryad.dt437
Tepedino_et_al_2007_publication	dataset compilation	hand pollination data 1346	GloPL	Dryad Digital Repository	doi:10.5061/dryad.dt437	https://doi.org/10.5061/dryad.dt437	Phylogeny	SiteTree_VS	Dryad Digital Repository	doi:10.5061/dryad.dt437	https://doi.org/10.5061/dryad.dt437
Virillo_et_al_2007_publication	dataset compilation	hand pollination data 1347	GloPL	Dryad Digital Repository	doi:10.5061/dryad.dt437	https://doi.org/10.5061/dryad.dt437	Phylogeny	SiteTree_VS	Dryad Digital Repository	doi:10.5061/dryad.dt437	https://doi.org/10.5061/dryad.dt437
Yang_et_al_2007_publication	dataset compilation	hand pollination data 1348	GloPL	Dryad Digital Repository	doi:10.5061/dryad.dt437	https://doi.org/10.5061/dryad.dt437	Phylogeny	SiteTree_VS	Dryad Digital Repository	doi:10.5061/dryad.dt437	https://doi.org/10.5061/dryad.dt437
Yang_et_al_2007_publication	dataset compilation	hand pollination data 1349	GloPL	Dryad Digital Repository	doi:10.5061/dryad.dt437	https://doi.org/10.5061/dryad.dt437	Phylogeny	SiteTree_VS	Dryad Digital Repository	doi:10.5061/dryad.dt437	https://doi.org/10.5061/dryad.dt437
Zhang_et_al_2007_publication	dataset compilation	hand pollination data 1350	GloPL	Dryad Digital Repository	doi:10.5061/dryad.dt437	https://doi.org/10.5061/dryad.dt437	Phylogeny	SiteTree_VS	Dryad Digital Repository	doi:10.5061/dryad.dt437	https://doi.org/10.5061/dryad.dt437
Zhang_et_al_2007_publication	dataset compilation	hand pollination data 1351	GloPL	Dryad Digital Repository	doi:10.5061/dryad.dt437	https://doi.org/10.5061/dryad.dt437	Phylogeny	SiteTree_VS	Dryad Digital Repository	doi:10.5061/dryad.dt437	https://doi.org/10.5061/dryad.dt437
Zhang_et_al_2007_publication	dataset compilation	hand pollination data 1352	GloPL	Dryad Digital Repository	doi:10.5061/dryad.dt437	https://doi.org/10.5061/dryad.dt437	Phylogeny	SiteTree_VS	Dryad Digital Repository	doi:10.5061/dryad.dt437	https://doi.org/10.5061/dryad.dt437
Zhang_et_al_2007_publication	dataset compilation	hand pollination data 1353	GloPL	Dryad Digital Repository	doi:10.5061/dryad.dt437	https://doi.org/10.5061/dryad.dt437	Phylogeny	SiteTree_VS	Dryad Digital Repository	doi:10.5061/dryad.dt437	https://doi.org/10.5061/dryad.dt437
Zhang_et_al_2007_publication	dataset compilation	hand pollination data 1354	GloPL	Dryad Digital Repository	doi:10.5061/dryad.dt437	https://doi.org/10.5061/dryad.dt437	Phylogeny	SiteTree_VS	Dryad Digital Repository	doi:10.5061/dryad.dt437	https://doi.org/10.5061/dryad.dt437
Zhao_et_al_2014_publication	dataset compilation	hand pollination data 1355	GloPL	Dryad Digital Repository	doi:10.5061/dryad.dt437	https://doi.org/10.5061/dryad.dt437	Phylogeny	SiteTree_VS	Dryad Digital Repository	doi:10.5061/dryad.dt437	https://doi.org/10.5061/dryad.dt437
Abe_et_al_2008_publication	dataset compilation	hand pollination data 1356	GloPL	Dryad Digital Repository	doi:10.5061/dryad.dt437	https://doi.org/10.5061/dryad.dt437	Phylogeny	SiteTree_VS	Dryad Digital Repository	doi:10.5061/dryad.dt437	https://doi.org/10.5061/dryad.dt437
Agren_et_al_2008_publication	dataset compilation	hand pollination data 1357	GloPL	Dryad Digital Repository	doi:10.5061/dryad.dt437	https://doi.org/10.5061/dryad.dt437	Phylogeny	SiteTree_VS	Dryad Digital Repository	doi:10.5061/dryad.dt437	https://doi.org/10.5061/dryad.dt437
Aragon_and_Escudero_2008_publication	dataset compilation	hand pollination data 1358	GloPL	Dryad Digital Repository	doi:10.5061/dryad.dt437	https://doi.org/10.5061/dryad.dt437	Phylogeny	SiteTree_VS	Dryad Digital Repository	doi:10.5061/dryad.dt437	https://doi.org/10.5061/dryad.dt437
Billinge_and_Robertson_2008_publication	dataset compilation	hand pollination data 1359	GloPL	Dryad Digital Repository	doi:10.5061/dryad.dt437	https://doi.org/10.5061/dryad.dt437	Phylogeny	SiteTree_VS	Dryad Digital Repository	doi:10.5061/dryad.dt437	https://doi.org/10.5061/dryad.dt437
Billinge_and_Robertson_2008_publication	dataset compilation	hand pollination data 1360	GloPL	Dryad Digital Repository	doi:10.5061/dryad.dt437	https://doi.org/10.5061/dryad.dt437	Phylogeny	SiteTree_VS	Dryad Digital Repository	doi:10.5061/dryad.dt437	https://doi.org/10.5061/dryad.dt437
Billinge_and_Robertson_2008_publication	dataset compilation	hand pollination data 1361	GloPL	Dryad Digital Repository	doi:10.5061/dryad.dt437	https://doi.org/10.5061/dryad.dt437	Phylogeny	SiteTree_VS	Dryad Digital Repository	doi:10.5061/dryad.dt437	https://doi.org/10.5061/dryad.dt437
Billinge_and_Robertson_2008_publication	dataset compilation	hand pollination data 1362	GloPL	Dryad Digital Repository	doi:10.5061/dryad.dt437	https://doi.org/10.5061/dryad.dt437	Phylogeny	SiteTree_VS	Dryad Digital Repository	doi:10.5061/dryad.dt437	https://doi.org/10.5061/dryad.dt437
Billinge_and_Robertson_2008_publication	dataset compilation	hand pollination data 1363	GloPL	Dryad Digital Repository	doi:10.5061/dryad.dt437	https://doi.org/10.5061/dryad.dt437	Phylogeny	SiteTree_VS	Dryad Digital Repository	doi:10.5061/dryad.dt437	https://doi.org/10.5061/dryad.dt437
Billinge_and_Robertson_2008_publication	dataset compilation	hand pollination data 1364	GloPL	Dryad Digital Repository	doi:10.5061/dryad.dt437	https://doi.org/10.5061/dryad.dt437	Phylogeny	SiteTree_VS	Dryad Digital Repository	doi:10.5061/dryad.dt437	https://doi.org/10.5061/dryad.dt437
Billinge_and_Robertson_2008_publication	dataset compilation	hand pollination data 1365	GloPL	Dryad Digital Repository	doi:10.5061/dryad.dt437	https://doi.org/10.5061/dryad.dt437	Phylogeny	SiteTree_VS	Dryad Digital Repository	doi:10.5061/dryad.dt437	https://doi.org/10.5061/dryad.dt437
Billinge_and_Robertson_2008_publication	dataset compilation	hand pollination data 1366	GloPL	Dryad Digital Repository	doi:10.5061/dryad.dt437	https://doi.org/10.5061/dryad.dt437	Phylogeny	SiteTree_VS	Dryad Digital Repository	doi:10.5061/dryad.dt437	https://doi.org/10.5061/dryad.dt437
Carrio_et_al_2008_publication	dataset compilation	hand pollination data 1367	GloPL	Dryad Digital Repository	doi:10.5061/dryad.dt437	https://doi.org/10.5061/dryad.dt437	Phylogeny	SiteTree_VS	Dryad Digital Repository	doi:10.5061/dryad.dt437	https://doi.org/10.5061/dryad.dt437
Castro_et_al_2008_publication	dataset compilation	hand pollination data 1368	GloPL	Dryad Digital Repository	doi:10.5061/dryad.dt437	https://doi.org/10.5061/dryad.dt437	Phylogeny	SiteTree_VS	Dryad Digital Repository	doi:10.5061/dryad.dt437	https://doi.org/10.5061/dryad.dt437
Cesario_and_Gaglianone_2008_publication	dataset compilation	hand pollination data 1369	GloPL	Dryad Digital Repository	doi:10.5061/dryad.dt437	https://doi.org/10.5061/dryad.dt437	Phylogeny	SiteTree_VS	Dryad Digital Repository	doi:10.5061/dryad.dt437	https://doi.org/10.5061/dryad.dt437
Cesario_and_Gaglianone_2008_publication	dataset compilation	hand pollination data 1370	GloPL	Dryad Digital Repository	doi:10.5061/dryad.dt437	https://doi.org/10.5061/dryad.dt437	Phylogeny	SiteTree_VS	Dryad Digital Repository	doi:10.5061/dryad.dt437	https://doi.org/10.5061/dryad.dt437
Chacoff_et_al_2008_publication	dataset compilation	hand pollination data 1371	GloPL	Dryad Digital Repository	doi:10.5061/dryad.dt437	https://doi.org/10.5061/dryad.dt437	Phylogeny	SiteTree_VS	Dryad Digital Repository	doi:10.5061/dryad.dt437	https://doi.org/10.5061/dryad.dt437
Chen_et_al_2008_publication	dataset compilation	hand pollination data 1372	GloPL	Dryad Digital Repository	doi:10.5061/dryad.dt437	https://doi.org/10.5061/dryad.dt437	Phylogeny	SiteTree_VS	Dryad Digital Repository	doi:10.5061/dryad.dt437	https://doi.org/10.5061/dryad.dt437
Cosacov_et_al_2008_publication	dataset compilation	hand pollination data 1373	GloPL	Dryad Digital Repository	doi:10.5061/dryad.dt437	https://doi.org/10.5061/dryad.dt437	Phylogeny	SiteTree_VS	Dryad Digital Repository	doi:10.5061/dryad.dt437	https://doi.org/10.5061/dryad.dt437
Cosacov_et_al_2008_publication	dataset compilation	hand pollination data 1374	GloPL	Dryad Digital Repository	doi:10.5061/dryad.dt437	https://doi.org/10.5061/dryad.dt437	Phylogeny	SiteTree_VS	Dryad Digital Repository	doi:10.5061/dryad.dt437	https://doi.org/10.5061/dryad.dt437
Cosacov_et_al_2008_publication	dataset compilation	hand pollination data 1375	GloPL	Dryad Digital Repository	doi:10.5061/dryad.dt437	https://doi.org/10.5061/dryad.dt437	Phylogeny	SiteTree_VS	Dryad Digital Repository	doi:10.5061/dryad.dt437	https://doi.org/10.5061/dryad.dt437
Cosacov_et_al_2008_publication	dataset compilation	hand pollination data 1376	GloPL	Dryad Digital Repository	doi:10.5061/dryad.dt437	https://doi.org/10.5061/dryad.dt437	Phylogeny	SiteTree_VS	Dryad Digital Repository	doi:10.5061/dryad.dt437	https://doi.org/10.5061/dryad.dt437
Cosacov_et_al_2008_publication	dataset compilation	hand pollination data 1377	GloPL	Dryad Digital Repository	doi:10.5061/dryad.dt437	https://doi.org/10.5061/dryad.dt437	Phylogeny	SiteTree_VS	Dryad Digital Repository	doi:10.5061/dryad.dt437	https://doi.org/10.5061/dryad.dt437
Cosacov_et_al_2008_publication	dataset compilation	hand pollination data 1378	GloPL	Dryad Digital Repository	doi:10.5061/dryad.dt437	https://doi.org/10.5061/dryad.dt437	Phylogeny	SiteTree_VS	Dryad Digital Repository	doi:10.5061/dryad.dt437	https://doi.org/10.5061/dryad.dt437
Cosacov_et_al_2008_publication	dataset compilation	hand pollination data 1379	GloPL	Dryad Digital Repository	doi:10.5061/dryad.dt437	https://doi.org/10.5061/dryad.dt437	Phylogeny	SiteTree_VS	Dryad Digital Repository	doi:10.5061/dryad.dt437	https://doi.org/10.5061/dryad.dt437
Cosacov_et_al_2008_publication	dataset compilation	hand pollination data 1380	GloPL	Dryad Digital Repository	doi:10.5061/dryad.dt437	https://doi.org/10.5061/dryad.dt437	Phylogeny	SiteTree_VS	Dryad Digital Repository	doi:10.5061/dryad.dt437	https://doi.org/10.5061/dryad.dt437
Cuevas_et_al_2008_publication	dataset compilation	hand pollination data 1381	GloPL	Dryad Digital Repository	doi:10.5061/dryad.dt437	https://doi.org/10.5061/dryad.dt437	Phylogeny	SiteTree_VS	Dryad Digital Repository	doi:10.5061/dryad.dt437	https://doi.org/10.5061/dryad.dt437
Devoto_and_Medan_2008_publication	dataset compilation	hand pollination data 1382	GloPL	Dryad Digital Repository	doi:10.5061/dryad.dt437	https://doi.org/10.5061/dryad.dt437	Phylogeny	SiteTree_VS	Dryad Digital Repository	doi:10.5061/dryad.dt437	https://doi.org/10.5061/dryad.dt437
Dohzono_et_al_2008_publication	dataset compilation	hand pollination data 1383	GloPL	Dryad Digital Repository	doi:10.5061/dryad.dt437	https://doi.org/10.5061/dryad.dt437	Phylogeny	SiteTree_VS	Dryad Digital Repository	doi:10.5061/dryad.dt437	https://doi.org/10.5061/dryad.dt437
Dohzono_et_al_2008_publication	dataset compilation	hand pollination data 1384	GloPL	Dryad Digital Repository	doi:10.5061/dryad.dt437	https://doi.org/10.5061/dryad.dt437	Phylogeny	SiteTree_VS	Dryad Digital Repository	doi:10.5061/dryad.dt437	https://doi.org/10.5061/dryad.dt437
Dohzono_et_al_2008_publication	dataset compilation	hand pollination data 1385	GloPL	Dryad Digital Repository	doi:10.5061/dryad.dt437	https://doi.org/10.5061/dryad.dt437	Phylogeny	SiteTree_VS	Dryad Digital Repository	doi:10.5061/dryad.dt437	https://doi.org/10.5061/dryad.dt437
Dohzono_et_al_2008_publication	dataset compilation	hand pollination data 1386	GloPL	Dryad Digital Repository	doi:10.5061/dryad.dt437	https://doi.org/10.5061/dryad.dt437	Phylogeny	SiteTree_VS	Dryad Digital Repository	doi:10.5061/dryad.dt437	https://doi.org/10.5061/dryad.dt437
Dohzono_et_al_2008_publication	dataset compilation	hand pollination data 1387	GloPL	Dryad Digital Repository	doi:10.5061/dryad.dt437	https://doi.org/10.5061/dryad.dt437	Phylogeny	SiteTree_VS	Dryad Digital Repository	doi:10.5061/dryad.dt437	https://doi.org/10.5061/dryad.dt437
Duan_and_Li_2008_publication	dataset compilation	hand pollination data 1388	GloPL	Dryad Digital Repository	doi:10.5061/dryad.dt437	https://doi.org/10.5061/dryad.dt437	Phylogeny	SiteTree_VS	Dryad Digital Repository	doi:10.5061/dryad.dt437	https://doi.org/10.5061/dryad.dt437
Etcheverry_et_al_2008_publication	dataset compilation	hand pollination data 1389	GloPL	Dryad Digital Repository	doi:10.5061/dryad.dt437	https://doi.org/10.5061/dryad.dt437	Phylogeny	SiteTree_VS	Dryad Digital Repository	doi:10.5061/dryad.dt437	https://doi.org/10.5061/dryad.dt437
Etcheverry_et_al_2008_publication	dataset compilation	hand pollination data 1390	GloPL	Dryad Digital Repository	doi:10.5061/dryad.dt437	https://doi.org/10.5061/dryad.dt437	Phylogeny	SiteTree_VS	Dryad Digital Repository	doi:10.5061/dryad.dt437	https://doi.org/10.5061/dryad.dt437
Etcheverry_et_al_2008_publication	dataset compilation	hand pollination data 1391	GloPL	Dryad Digital Repository	doi:10.5061/dryad.dt437	https://doi.org/10.5061/dryad.dt437	Phylogeny	SiteTree_VS	Dryad Digital Repository	doi:10.5061/dryad.dt437	https://doi.org/10.5061/dryad.dt437
Etcheverry_et_al_2008_publication	dataset compilation	hand pollination data 1392	GloPL	Dryad Digital Repository	doi:10.5061/dryad.dt437	https://doi.org/10.5061/dryad.dt437	Phylogeny	SiteTree_VS	Dryad Digital Repository	doi:10.5061/dryad.dt437	https://doi.org/10.5061/dryad.dt437
Fishman_et_al_2008_publication	dataset compilation	hand pollination data 1393	GloPL	Dryad Digital Repository	doi:10.5061/dryad.dt437	https://doi.org/10.5061/dryad.dt437	Phylogeny	SiteTree_VS	Dryad Digital Repository	doi:10.5061/dryad.dt437	https://doi.org/10.5061/dryad.dt437
Ford_and_Johnson_2008_publication	dataset compilation	hand pollination data 1394	GloPL	Dryad Digital Repository	doi:10.5061/dryad.dt437	https://doi.org/10.5061/dryad.dt437	Phylogeny	SiteTree_VS	Dryad Digital Repository	doi:10.5061/dryad.dt437	https://doi.org/10.5061/dryad.dt437
Ford_and_Johnson_2008_publication	dataset compilation	hand pollination data 1395	GloPL	Dryad Digital Repository	doi:10.5061/dryad.dt437	https://doi.org/10.5061/dryad.dt437	Phylogeny	SiteTree_VS	Dryad Digital Repository	doi:10.5061/dryad.dt437	https://doi.org/10.5061/dryad.dt437
Ford_and_Johnson_2008_publication	dataset compilation	hand pollination data 1396	GloPL	Dryad Digital Repository	doi:10.5061/dryad.dt437	https://doi.org/10.5061/dryad.dt437	Phylogeny	SiteTree_VS	Dryad Digital Repository	doi:10.5061/dryad.dt437	https://doi.org/10.5061/dryad.dt437
Forrest_and_Thomson_2008_publication	dataset compilation	hand pollination data 1397	GloPL	Dryad Digital Repository	doi:10.5061/dryad.dt437	https://doi.org/10.5061/dryad.dt437	Phylogeny	SiteTree_VS	Dryad Digital Repository	doi:10.5061/dryad.dt437	https://doi.org/10.5061/dryad.dt437
Forrest_and_Thomson_2008_publication	dataset compilation	hand pollination data 1398	GloPL	Dryad Digital Repository	doi:10.5061/dryad.dt437	https://doi.org/10.5061/dryad.dt437	Phylogeny	SiteTree_VS	Dryad Digital Repository	doi:10.5061/dryad.dt437	https://doi.org/10.5061/dryad.dt437
Forrest_and_Thomson_2008_publication	dataset compilation	hand pollination data 1399	GloPL	Dryad Digital Repository	doi:10.5061/dryad.dt437	https://doi.org/10.5061/dryad.dt437	Phylogeny	SiteTree_VS	Dryad Digital Repository	doi:10.5061/dryad.dt437	https://doi.org/10.5061/dryad.dt437
Forrest_and_Thomson_2008_publication	dataset compilation	hand pollination data 1400	GloPL	Dryad Digital Repository	doi:10.5061/dryad.dt437	https://doi.org/10.5061/dryad.dt437	Phylogeny	SiteTree_VS	Dryad Digital Repository	doi:10.5061/dryad.dt437	https://doi.org/10.5061/dryad.dt437
Forrest_and_Thomson_2008_publication	dataset compilation	hand pollination data 1401	GloPL	Dryad Digital Repository	doi:10.5061/dryad.dt437	https://doi.org/10.5061/dryad.dt437	Phylogeny	SiteTree_VS	Dryad Digital Repository	doi:10.5061/dryad.dt437	https://doi.org/10.5061/dryad.dt437
Forrest_and_Thomson_2008_publication	dataset compilation	hand pollination data 1402	GloPL	Dryad Digital Repository	doi:10.5061/dryad.dt437	https://doi.org/10.5061/dryad.dt437	Phylogeny	SiteTree_VS	Dryad Digital Repository	doi:10.5061/dryad.dt437	https://doi.org/10.5061/dryad.dt437
Forrest_and_Thomson_2008_publication	dataset compilation	hand pollination data 1403	GloPL	Dryad Digital Repository	doi:10.5061/dryad.dt437	https://doi.org/10.5061/dryad.dt437	Phylogeny	SiteTree_VS	Dryad Digital Repository	doi:10.5061/dryad.dt437	https://doi.org/10.5061/dryad.dt437
Forrest_and_Thomson_2008_publication	dataset compilation	hand pollination data 1404	GloPL	Dryad Digital Repository	doi:10.5061/dryad.dt437	https://doi.org/10.5061/dryad.dt437	Phylogeny	SiteTree_VS	Dryad Digital Repository	doi:10.5061/dryad.dt437	https://doi.org/10.5061/dryad.dt437
Forrest_and_Thomson_2008_publication	dataset compilation	hand pollination data 1405	GloPL	Dryad Digital Repository	doi:10.5061/dryad.dt437	https://doi.org/10.5061/dryad.dt437	Phylogeny	SiteTree_VS	Dryad Digital Repository	doi:10.5061/dryad.dt437	https://doi.org/10.5061/dryad.dt437
Forrest_and_Thomson_2008_publication	dataset compilation	hand pollination data 1406	GloPL	Dryad Digital Repository	doi:10.5061/dryad.dt437	https://doi.org/10.5061/dryad.dt437	Phylogeny	SiteTree_VS	Dryad Digital Repository	doi:10.5061/dryad.dt437	https://doi.org/10.5061/dryad.dt437
Hegland_and_Totland_2008_publication	dataset compilation	hand pollination data 1407	GloPL	Dryad Digital Repository	doi:10.5061/dryad.dt437	https://doi.org/10.5061/dryad.dt437	Phylogeny	SiteTree_VS	Dryad Digital Repository	doi:10.5061/dryad.dt437	https://doi.org/10.5061/dryad.dt437
Hegland_and_Totland_2008_publication	dataset compilation	hand pollination data 1408	GloPL	Dryad Digital Repository	doi:10.5061/dryad.dt437	https://doi.org/10.5061/dryad.dt437	Phylogeny	SiteTree_VS	Dryad Digital Repository	doi:10.5061/dryad.dt437	https://doi.org/10.5061/dryad.dt437
Hegland_and_Totland_2008_publication	dataset compilation	hand pollination data 1409	GloPL	Dryad Digital Repository	doi:10.5061/dryad.dt437	https://doi.org/10.5061/dryad.dt437	Phylogeny	SiteTree_VS	Dryad Digital Repository	doi:10.5061/dryad.dt437	https://doi.org/10.5061/dryad.dt437
Hegland_and_Totland_2008_publication	dataset compilation	hand pollination data 1410	GloPL	Dryad Digital Repository	doi:10.5061/dryad.dt437	https://doi.org/10.5061/dryad.dt437	Phylogeny	SiteTree_VS	Dryad Digital Repository	doi:10.5061/dryad.dt437	https://doi.org/10.5061/dryad.dt437
Hegland_and_Totland_2008_publication	dataset compilation	hand pollination data 1411	GloPL	Dryad Digital Repository	doi:10.5061/dryad.dt437	https://doi.org/10.5061/dryad.dt437	Phylogeny	SiteTree_VS	Dryad Digital Repository	doi:10.5061/dryad.dt437	https://doi.org/10.5061/dryad.dt437
Hegland_and_Totland_2008_publication	dataset compilation	hand pollination data 1412	GloPL	Dryad Digital Repository	doi:10.5061/dryad.dt437	https://doi.org/10.5061/dryad.dt437	Phylogeny	SiteTree_VS	Dryad Digital Repository	doi:10.5061/dryad.dt437	https://doi.org/10.5061/dryad.dt437
Hegland_and_Totland_2008_publication	dataset compilation	hand pollination data 1413	GloPL	Dryad Digital Repository	doi:10.5061/dryad.dt437	https://doi.org/10.5061/dryad.dt437	Phylogeny	SiteTree_VS	Dryad Digital Repository	doi:10.5061/dryad.dt437	https://doi.org/10.5061/dryad.dt437
Hegland_and_Totland_2008_publication	dataset compilation	hand pollination data 1414	GloPL	Dryad Digital Repository	doi:10.5061/dryad.dt437	https://doi.org/10.5061/dryad.dt437	Phylogeny	SiteTree_VS	Dryad Digital Repository	doi:10.5061/dryad.dt437	https://doi.org/10.5061/dryad.dt437
Hegland_and_Totland_2008_publication	dataset compilation	hand pollination data 1415	GloPL	Dryad Digital Repository	doi:10.5061/dryad.dt437	https://doi.org/10.5061/dryad.dt437	Phylogeny	SiteTree_VS	Dryad Digital Repository	doi:10.5061/dryad.dt437	https://doi.org/10.5061/dryad.dt437
Hegland_and_Totland_2008_publication	dataset compilation	hand pollination data 1416	GloPL	Dryad Digital Repository	doi:10.5061/dryad.dt437	https://doi.org/10.5061/dryad.dt437	Phylogeny	SiteTree_VS	Dryad Digital Repository	doi:10.5061/dryad.dt437	https://doi.org/10.5061/dryad.dt437
Hegland_and_Totland_2008_publication	dataset compilation	hand pollination data 1417	GloPL	Dryad Digital Repository	doi:10.5061/dryad.dt437	https://doi.org/10.5061/dryad.dt437	Phylogeny	SiteTree_VS	Dryad Digital Repository	doi:10.5061/dryad.dt437	https://doi.org/10.5061/dryad.dt437
Hill_et_al_2008_publication	dataset compilation	hand pollination data 1418	GloPL	Dryad Digital Repository	doi:10.5061/dryad.dt437	https://doi.org/10.5061/dryad.dt437	Phylogeny	SiteTree_VS	Dryad Digital Repository	doi:10.5061/dryad.dt437	https://doi.org/10.5061/dryad.dt437
Hill_et_al_2008_publication	dataset compilation	hand pollination data 1419	GloPL	Dryad Digital Repository	doi:10.5061/dryad.dt437	https://doi.org/10.5061/dryad.dt437	Phylogeny	SiteTree_VS	Dryad Digital Repository	doi:10.5061/dryad.dt437	https://doi.org/10.5061/dryad.dt437
Hill_et_al_2008_publication	dataset compilation	hand pollination data 1420	GloPL	Dryad Digital Repository	doi:10.5061/dryad.dt437	https://doi.org/10.5061/dryad.dt437	Phylogeny	SiteTree_VS	Dryad Digital Repository	doi:10.5061/dryad.dt437	https://doi.org/10.5061/dryad.dt437
Hill_et_al_2008_publication	dataset compilation	hand pollination data 1421	GloPL	Dryad Digital Repository	doi:10.5061/dryad.dt437	https://doi.org/10.5061/dryad.dt437	Phylogeny	SiteTree_VS	Dryad Digital Repository	doi:10.5061/dryad.dt437	https://doi.org/10.5061/dryad.dt437
Holmes_et_al_2008_publication	dataset compilation	hand pollination data 1422	GloPL	Dryad Digital Repository	doi:10.5061/dryad.dt437	https://doi.org/10.5061/dryad.dt437	Phylogeny	SiteTree_VS	Dryad Digital Repository	doi:10.5061/dryad.dt437	https://doi.org/10.5061/dryad.dt437
Holmes_et_al_2008_publication	dataset compilation	hand pollination data 1423	GloPL	Dryad Digital Repository	doi:10.5061/dryad.dt437	https://doi.org/10.5061/dryad.dt437	Phylogeny	SiteTree_VS	Dryad Digital Repository	doi:10.5061/dryad.dt437	https://doi.org/10.5061/dryad.dt437
Holmes_et_al_2008_publication	dataset compilation	hand pollination data 1424	GloPL	Dryad Digital Repository	doi:10.5061/dryad.dt437	https://doi.org/10.5061/dryad.dt437	Phylogeny	SiteTree_VS	Dryad Digital Repository	doi:10.5061/dryad.dt437	https://doi.org/10.5061/dryad.dt437
Holmes_et_al_2008_publication	dataset compilation	hand pollination data 1425	GloPL	Dryad Digital Repository	doi:10.5061/dryad.dt437	https://doi.org/10.5061/dryad.dt437	Phylogeny	SiteTree_VS	Dryad Digital Repository	doi:10.5061/dryad.dt437	https://doi.org/10.5061/dryad.dt437
Holmes_et_al_2008_publication	dataset compilation	hand pollination data 1426	GloPL	Dryad Digital Repository	doi:10.5061/dryad.dt437	https://doi.org/10.5061/dryad.dt437	Phylogeny	SiteTree_VS	Dryad Digital Repository	doi:10.5061/dryad.dt437	https://doi.org/10.5061/dryad.dt437
Holmes_et_al_2008_publication	dataset compilation	hand pollination data 1427	GloPL	Dryad Digital Repository	doi:10.5061/dryad.dt437	https://doi.org/10.5061/dryad.dt437	Phylogeny	SiteTree_VS	Dryad Digital Repository	doi:10.5061/dryad.dt437	https://doi.org/10.5061/dryad.dt437
Holmes_et_al_2008_publication	dataset compilation	hand pollination data 1428	GloPL	Dryad Digital Repository	doi:10.5061/dryad.dt437	https://doi.org/10.5061/dryad.dt437	Phylogeny	SiteTree_VS	Dryad Digital Repository	doi:10.5061/dryad.dt437	https://doi.org/10.5061/dryad.dt437
Humana_et_al_2008_publication	dataset compilation	hand pollination data 1429	GloPL	Dryad Digital Repository	doi:10.5061/dryad.dt437	https://doi.org/10.5061/dryad.dt437	Phylogeny	SiteTree_VS	Dryad Digital Repository	doi:10.5061/dryad.dt437	https://doi.org/10.5061/dryad.dt437
Humana_et_al_2008_publication	dataset compilation	hand pollination data 1430	GloPL	Dryad Digital Repository	doi:10.5061/dryad.dt437	https://doi.org/10.5061/dryad.dt437	Phylogeny	SiteTree_VS	Dryad Digital Repository	doi:10.5061/dryad.dt437	https://doi.org/10.5061/dryad.dt437
Humana_et_al_2008_publication	dataset compilation	hand pollination data 1431	GloPL	Dryad Digital Repository	doi:10.5061/dryad.dt437	https://doi.org/10.5061/dryad.dt437	Phylogeny	SiteTree_VS	Dryad Digital Repository	doi:10.5061/dryad.dt437	https://doi.org/10.5061/dryad.dt437
Humana_et_al_2008_publication	dataset compilation	hand pollination data 1432	GloPL	Dryad Digital Repository	doi:10.5061/dryad.dt437	https://doi.org/10.5061/dryad.dt437	Phylogeny	SiteTree_VS	Dryad Digital Repository	doi:10.5061/dryad.dt437	https://doi.org/10.5061/dryad.dt437
Humana_et_al_2008_publication	dataset compilation	hand pollination data 1433	GloPL	Dryad Digital Repository	doi:10.5061/dryad.dt437	https://doi.org/10.5061/dryad.dt437	Phylogeny	SiteTree_VS	Dryad Digital Repository	doi:10.5061/dryad.dt437	https://doi.org/10.5061/dryad.dt437
Jacobi_Antonioni_2008_publication	dataset compilation	hand pollination data 1434	GloPL	Dryad Digital Repository	doi:10.5061/dryad.dt437	https://doi.org/10.5061/dryad.dt437	Phylogeny	SiteTree_VS	Dryad Digital Repository	doi:10.5061/dryad.dt437	https://doi.org/10.5061/dryad.dt437
[truncated: 1,535 more rows]
